# Supplementary material for: Genetic diversity, linkage disequilibrium, and population structure of tetraploid wheat landraces originating from Europe and Asia
Source: BMC Genomics. 2023 Nov 14;24:682. doi: 10.1186/s12864-023-09768-6 (PMC10644499; doi:10.1186/s12864-023-09768-6)
Supplement: Supplementary file 1 — Supplementary Material 1 [file 12864_2023_9768_MOESM1_ESM.xlsx]

## Sheet: Supplementary file S2
84227_TUR	1.57294	0.699839	0.333502	0.0923857	-0.205694	-0.132437	-0.112124	-0.0727623	0.0454206	-0.0186881	-0.111896	0.0547636	-0.0927581	-0.0458732	-0.0690534	-0.0589133	-0.0797043	-0.0758196	-0.157315	0.252195	-0.362509	0.0777485	-0.0955137	-0.338081	-0.367573	-0.379415	-0.427566	-0.428894	-0.429599	-0.044238	-0.392524	-0.0285283	-0.406331	-0.390734	-0.405017	0.297116	-0.0190554	-0.0189342	0.256826	-0.0224419	-0.0536299	0.18843	-0.187366	0.320139	-0.0012934	0.0423398	-0.0701171	-0.0825204	-0.123256
84244_TUR	0.699839	1.39029	0.346049	0.0932404	-0.165947	-0.112998	-0.0754543	-0.0240311	0.0220294	-0.00158742	-0.146241	0.0614029	-0.0658114	-0.0499415	-0.110044	-0.0581817	-0.0953418	-0.0971185	-0.185137	0.365663	-0.396238	0.0452497	-0.0923205	-0.363195	-0.410287	-0.398499	-0.407265	-0.417701	-0.41939	-0.0532294	-0.388715	-0.0319812	-0.385908	-0.375603	-0.373024	0.306709	-0.034939	-0.0362948	0.257803	-0.0422639	-0.0184371	0.237161	-0.137774	0.329363	0.0127304	0.0173487	-0.118123	-0.112681	-0.0888012
84253_TUR	0.333502	0.346049	1.59003	0.176375	-0.0424436	-0.0626017	-0.0667804	-0.0362801	0.0579031	-0.0137133	-0.0477222	0.205583	-0.0933218	-0.0438522	-0.0520172	-0.022185	-0.0723911	-0.0673987	-0.0750489	0.319815	-0.423995	0.0407545	-0.0735544	-0.373967	-0.434352	-0.421455	-0.441545	-0.431058	-0.437301	-0.0409863	-0.395549	0.0603841	-0.41391	-0.393882	-0.419488	0.361906	-0.0721723	-0.0459591	0.274846	-0.0673127	-0.101824	0.303311	-0.156053	0.422221	0.0184505	0.0517454	0.00427235	-0.0155155	-0.0722504
42218_TUR	0.0923857	0.0932404	0.176375	1.36946	0.0729906	0.0871706	0.16213	0.29626	0.39512	-0.0795695	0.164573	0.762736	0.0846349	0.052013	0.202616	0.139156	0.0557199	0.0576354	-0.178443	0.150944	-0.53022	-0.148054	0.068218	-0.483639	-0.522608	-0.527926	-0.600692	-0.607682	-0.615402	0.0540174	-0.542758	0.43317	-0.572319	-0.583676	-0.58762	0.0906363	-0.107752	-0.192799	-0.0641147	0.0574752	-0.207064	0.0774565	-0.212679	0.0634444	0.075793	-0.112941	-0.139983	0.15038	-0.185368
45090_TUR	-0.205694	-0.165947	-0.0424436	0.0729906	1.3141	0.537637	0.544782	0.193624	0.130394	0.0936077	0.529379	0.0955525	0.271227	0.503341	0.582314	0.442548	0.563909	0.582071	0.143409	-0.134581	-0.725531	-0.0286611	0.569392	-0.709227	-0.727273	-0.711176	-0.659267	-0.672164	-0.684191	0.514207	-0.675916	0.263581	-0.673109	-0.682373	-0.693824	-0.131013	-0.0503889	-0.120175	-0.207365	0.444189	-0.174193	-0.138901	-0.29193	-0.101713	-0.00813485	0.080421	-0.00680543	0.537093	-0.169112
81952_RUS	-0.132437	-0.112998	-0.0626017	0.0871706	0.537637	1.30762	0.870343	0.197712	0.112328	0.0916649	0.455436	0.0452409	0.233962	0.579182	0.52351	0.391375	0.64135	0.655819	0.0551905	-0.0436021	-0.690059	-0.113803	0.460989	-0.668585	-0.679985	-0.688627	-0.670194	-0.675215	-0.68995	0.591771	-0.646351	0.280223	-0.632714	-0.664377	-0.683829	-0.0107419	-0.1791	-0.14784	-0.144447	0.48963	-0.165675	-0.138505	-0.206243	-0.0754719	-0.0637387	-0.0298284	0.0435589	0.424382	-0.189885
81953_RUS	-0.112124	-0.0754543	-0.0667804	0.16213	0.544782	0.870343	1.28671	0.262333	0.207964	0.10644	0.608179	0.155892	0.35212	0.656726	0.631453	0.560856	0.734524	0.763024	-0.135694	-0.0748575	-0.733253	-0.162289	0.522655	-0.725686	-0.73044	-0.74782	-0.724464	-0.74487	-0.759728	0.66833	-0.710099	0.360351	-0.662738	-0.694279	-0.692192	0.00243305	-0.232262	-0.201003	-0.175333	0.600158	-0.219207	-0.161884	-0.278113	-0.106481	-0.14324	-0.112283	-0.0466497	0.583279	-0.283786
82029_KAZ	-0.0727623	-0.0240311	-0.0362801	0.29626	0.193624	0.197712	0.262333	1.21479	0.194895	-0.106873	0.305144	0.394636	0.195176	0.0835399	0.474386	0.343974	0.0751854	0.0774701	-0.0808247	-0.0935874	-0.41414	-0.161819	0.101714	-0.379866	-0.412682	-0.414185	-0.418398	-0.402003	-0.408861	0.0841905	-0.384955	0.39602	-0.378579	-0.39732	-0.405079	-0.0427582	-0.0880402	-0.127303	-0.195663	0.218724	-0.0295695	-0.108614	-0.0621377	-0.0310582	-0.0252326	-0.0918751	-0.0363338	0.356305	-0.137841
82198_RUS	0.0454206	0.0220294	0.0579031	0.39512	0.130394	0.112328	0.207964	0.194895	1.07701	-0.076812	0.342221	0.459896	0.137976	0.0616627	0.41374	0.287266	0.0593389	0.0691313	-0.0419025	0.0749334	-0.601554	-0.033421	0.129313	-0.57528	-0.608465	-0.602091	-0.646057	-0.649355	-0.661875	0.0690824	-0.610154	0.402081	-0.630484	-0.638641	-0.651816	0.0675479	-0.0856715	-0.155211	-0.193294	0.170016	-0.193845	0.000953216	-0.281428	0.000479473	0.0248895	0.080338	0.0141575	0.347597	-0.122426
82230_RUS	-0.0186881	-0.00158742	-0.0137133	-0.0795695	0.0936077	0.0916649	0.10644	-0.106873	-0.076812	1.30091	-0.0449618	-0.115961	-0.0441618	0.306351	-0.0648874	0.027098	0.313627	0.320835	-0.0597348	-0.0183443	-0.469234	0.0293612	0.111604	-0.465975	-0.478729	-0.480602	-0.464384	-0.479743	-0.483524	0.307863	-0.456295	-0.00282403	-0.465057	-0.456598	-0.462758	0.019439	-0.0851656	-0.0402449	0.0617321	0.0951999	-0.0769097	0.0687816	-0.197969	0.0864	-0.0466038	-0.0172473	-0.0530282	-0.0318318	-0.111336
82231_RUS	-0.111896	-0.146241	-0.0477222	0.164573	0.529379	0.455436	0.608179	0.305144	0.342221	-0.0449618	1.30157	0.194642	0.370563	0.312218	0.810633	0.593821	0.356294	0.375686	-0.0880823	-0.0761068	-0.768963	-0.0250783	0.399069	-0.726197	-0.776735	-0.777377	-0.733344	-0.737257	-0.756054	0.320377	-0.689687	0.445624	-0.69611	-0.709805	-0.70538	-0.0535849	-0.127297	-0.18896	-0.250797	0.541186	-0.17061	-0.119195	-0.235301	-0.0849614	0.0280631	-0.0252873	-0.0598374	1.15975	-0.251436
82252_RUS	0.0547636	0.0614029	0.205583	0.762736	0.0955525	0.0452409	0.155892	0.394636	0.459896	-0.115961	0.194642	1.34677	0.0174747	0.007991	0.208685	0.104734	0.000498032	0.00795192	-0.0926204	0.0364	-0.634795	-0.0521393	0.0545956	-0.602121	-0.626198	-0.645794	-0.668591	-0.65872	-0.667301	0.00704155	-0.615087	0.503731	-0.614988	-0.659697	-0.651211	0.0650756	-0.10759	-0.14833	-0.101737	0.0369607	-0.135764	0.0755263	-0.236516	0.0414529	0.148447	-0.025764	-0.0434527	0.215526	-0.185206
82709_TUR	-0.0927581	-0.0658114	-0.0933218	0.0846349	0.271227	0.233962	0.35212	0.195176	0.137976	-0.0441618	0.370563	0.0174747	1.13394	0.107359	0.486882	0.496899	0.121897	0.117658	-0.155589	-0.082076	-0.324722	-0.1092	0.13021	-0.303125	-0.321048	-0.320951	-0.268549	-0.266432	-0.275259	0.114779	-0.252584	0.243964	-0.268361	-0.281686	-0.289323	-0.0716155	-0.104344	-0.158499	-0.187598	0.207343	-0.138672	-0.110887	0.0827878	-0.0895767	-0.0636898	-0.107317	-0.125006	0.383201	-0.150945
84708_TUR	-0.0458732	-0.0499415	-0.0438522	0.052013	0.503341	0.579182	0.656726	0.0835399	0.0616627	0.306351	0.312218	0.007991	0.107359	1.14094	0.230509	0.224649	1.07043	1.10509	-0.0844584	-0.0582061	-0.678817	-0.128038	0.624598	-0.653159	-0.685359	-0.68157	-0.677783	-0.698557	-0.711938	1.06282	-0.662925	0.169497	-0.648794	-0.659289	-0.673695	0.0158844	-0.172781	-0.140168	-0.0570213	0.579394	-0.177694	-0.0653562	-0.348107	-0.0471225	-0.119327	-0.0684321	-0.0580596	0.293595	-0.184428
82718_TUR	-0.0690534	-0.110044	-0.0520172	0.202616	0.582314	0.52351	0.631453	0.474386	0.41374	-0.0648874	0.810633	0.208685	0.486882	0.230509	1.20092	0.825955	0.261539	0.279454	-0.196745	-0.093817	-0.784335	-0.149987	0.407328	-0.770738	-0.781892	-0.792626	-0.803239	-0.789429	-0.810071	0.242975	-0.776935	0.57425	-0.765881	-0.801976	-0.806658	-0.0332647	-0.141192	-0.274731	-0.311953	0.561629	-0.279766	-0.115982	-0.331411	-0.0493798	-0.106323	-0.0833663	-0.117916	0.894654	-0.323792
82872_TUR	-0.0589133	-0.0581817	-0.022185	0.139156	0.442548	0.391375	0.560856	0.343974	0.287266	0.027098	0.593821	0.104734	0.496899	0.224649	0.825955	1.17726	0.249771	0.257348	-0.121129	-0.0403543	-0.713395	-0.126555	0.295992	-0.709522	-0.714768	-0.713317	-0.718884	-0.71652	-0.733717	0.232438	-0.697503	0.448146	-0.707496	-0.716144	-0.736211	-0.0541397	-0.116529	-0.175854	-0.213198	0.453494	-0.177442	-0.0457813	-0.288656	0.0106059	-0.0874444	-0.0340882	-0.0277771	0.668366	-0.265406
82889_TUR	-0.0797043	-0.0953418	-0.0723911	0.0557199	0.563909	0.64135	0.734524	0.0751854	0.0593389	0.313627	0.356294	0.000498032	0.121897	1.07043	0.261539	0.249771	1.26318	1.22079	-0.0982282	-0.0839143	-0.68951	-0.150177	0.681351	-0.657329	-0.695805	-0.69337	-0.695245	-0.713188	-0.725585	1.0829	-0.670418	0.169265	-0.662318	-0.676751	-0.685003	-0.00514684	-0.186674	-0.141261	-0.0867909	0.652393	-0.178172	-0.0914336	-0.333569	-0.0807075	-0.12042	-0.0977095	-0.0608757	0.325486	-0.214936
82901_TUR	-0.0758196	-0.0971185	-0.0673987	0.0576354	0.582071	0.655819	0.763024	0.0774701	0.0691313	0.320835	0.375686	0.00795192	0.117658	1.10509	0.279454	0.257348	1.22079	1.26948	-0.0980358	-0.0882757	-0.726856	-0.152815	0.705174	-0.696151	-0.73229	-0.729608	-0.737636	-0.754103	-0.767484	1.1194	-0.719948	0.183734	-0.701633	-0.718528	-0.726287	-0.000646767	-0.19005	-0.147961	-0.0829062	0.668585	-0.182041	-0.090872	-0.353192	-0.0776843	-0.11912	-0.0948094	-0.0600679	0.344263	-0.221144
83031_TUR	-0.157315	-0.185137	-0.0750489	-0.178443	0.143409	0.0551905	-0.135694	-0.0808247	-0.0419025	-0.0597348	-0.0880823	-0.0926204	-0.155589	-0.0844584	-0.196745	-0.121129	-0.0982282	-0.0980358	1.71608	-0.0793107	-0.384479	0.303284	0.167067	-0.381466	-0.367267	-0.377508	-0.433536	-0.442864	-0.451076	-0.088977	-0.410678	-0.17222	-0.453901	-0.399535	-0.406679	-0.108234	0.206111	0.234047	-0.0480954	-0.139549	0.0456297	-0.0670148	-0.0467533	-0.0655194	0.22018	0.444489	0.475661	-0.114706	0.252432
83240_KAZ	0.252195	0.365663	0.319815	0.150944	-0.134581	-0.0436021	-0.0748575	-0.0935874	0.0749334	-0.0183443	-0.0761068	0.0364	-0.082076	-0.0582061	-0.093817	-0.0403543	-0.0839143	-0.0882757	-0.0793107	1.66372	-0.291027	0.0836308	-0.0754777	-0.290722	-0.316645	-0.298087	-0.372577	-0.378951	-0.383594	-0.0569402	-0.352796	-0.0444304	-0.402542	-0.328237	-0.35052	0.352229	0.0473801	-0.0768052	0.164124	-0.0808052	-0.0612859	0.363787	-0.111823	0.253161	-0.0203955	-0.0247618	-0.0466351	-0.100392	-0.0710968
83673_UKR	-0.362509	-0.396238	-0.423995	-0.53022	-0.725531	-0.690059	-0.733253	-0.41414	-0.601554	-0.469234	-0.768963	-0.634795	-0.324722	-0.678817	-0.784335	-0.713395	-0.68951	-0.726856	-0.384479	-0.291027	3.91637	-0.301167	-0.670612	3.29342	3.76916	3.63375	2.15681	2.13419	2.17533	-0.698843	2.10865	-0.695933	2.0898	2.14921	2.16582	-0.328566	-0.198712	-0.0723149	-0.129229	-0.630648	0.0837568	-0.277377	0.537214	-0.481788	-0.352148	-0.42039	-0.383187	-0.785864	0.252159
84229_TUR	0.0777485	0.0452497	0.0407545	-0.148054	-0.0286611	-0.113803	-0.162289	-0.161819	-0.033421	0.0293612	-0.0250783	-0.0521393	-0.1092	-0.128038	-0.149987	-0.126555	-0.150177	-0.152815	0.303284	0.0836308	-0.301167	1.74646	-0.064818	-0.24794	-0.319893	-0.276843	-0.368194	-0.363122	-0.364565	-0.129972	-0.355305	-0.126939	-0.414774	-0.382069	-0.342814	-0.024923	0.339268	0.338404	0.0408776	-0.127991	0.0539881	0.0252812	-0.0473794	-0.0273766	0.438629	0.303433	0.176946	-0.0663477	0.0972228
84251_TUR	-0.0955137	-0.0923205	-0.0735544	0.068218	0.569392	0.460989	0.522655	0.101714	0.129313	0.111604	0.399069	0.0545956	0.13021	0.624598	0.407328	0.295992	0.681351	0.705174	0.167067	-0.0754777	-0.670612	-0.064818	1.2584	-0.664523	-0.665215	-0.655272	-0.62527	-0.639029	-0.653641	0.633372	-0.65275	0.227055	-0.618436	-0.646653	-0.632875	-0.0063102	-0.0693152	-0.159655	-0.158354	0.588707	-0.211704	-0.102074	-0.304333	-0.0603326	-0.10706	0.00771066	0.0233755	0.40346	-0.166623
84512_TUR	-0.338081	-0.363195	-0.373967	-0.483639	-0.709227	-0.668585	-0.725686	-0.379866	-0.57528	-0.465975	-0.726197	-0.602121	-0.303125	-0.653159	-0.770738	-0.709522	-0.657329	-0.696151	-0.381466	-0.290722	3.29342	-0.24794	-0.664523	3.83108	3.30571	3.35172	2.09065	2.06939	2.10794	-0.6706	2.05357	-0.664244	2.03312	2.08207	2.08908	-0.247278	-0.16173	-0.0659794	-0.102586	-0.586036	0.0905845	-0.289873	0.534811	-0.432622	-0.263352	-0.393132	-0.377713	-0.755775	0.256649
84805_TUR	-0.367573	-0.410287	-0.434352	-0.522608	-0.727273	-0.679985	-0.73044	-0.412682	-0.608465	-0.478729	-0.776735	-0.626198	-0.321048	-0.685359	-0.781892	-0.714768	-0.695805	-0.73229	-0.367267	-0.316645	3.76916	-0.319893	-0.665215	3.30571	3.93935	3.64013	2.15384	2.14463	2.18405	-0.706739	2.10125	-0.691275	2.10775	2.14267	2.1642	-0.358492	-0.205376	-0.0770103	-0.137493	-0.633989	0.0976457	-0.27715	0.540888	-0.485621	-0.331859	-0.404163	-0.368437	-0.792405	0.251402
86418_TUR	-0.379415	-0.398499	-0.421455	-0.527926	-0.711176	-0.688627	-0.74782	-0.414185	-0.602091	-0.480602	-0.777377	-0.645794	-0.320951	-0.68157	-0.792626	-0.713317	-0.69337	-0.729608	-0.377508	-0.298087	3.63375	-0.276843	-0.655272	3.35172	3.64013	3.92195	2.17646	2.16578	2.20581	-0.699504	2.12301	-0.704717	2.10219	2.16049	2.17181	-0.348796	-0.20171	-0.0664522	-0.125704	-0.617154	0.074235	-0.307453	0.577415	-0.479986	-0.333116	-0.405543	-0.364894	-0.797108	0.27316
88316_IRN	-0.427566	-0.407265	-0.441545	-0.600692	-0.659267	-0.670194	-0.724464	-0.418398	-0.646057	-0.464384	-0.733344	-0.668591	-0.268549	-0.677783	-0.803239	-0.718884	-0.695245	-0.737636	-0.433536	-0.372577	2.15681	-0.368194	-0.62527	2.09065	2.15384	2.17646	4.02084	3.86296	3.93499	-0.704455	3.48851	-0.731822	3.68909	3.55097	3.57656	-0.419223	-0.136139	-0.0849419	-0.116379	-0.558352	0.0799912	-0.316466	0.583418	-0.420692	-0.322929	-0.497017	-0.318523	-0.752337	0.20864
88590_IRN	-0.428894	-0.417701	-0.431058	-0.607682	-0.672164	-0.675215	-0.74487	-0.402003	-0.649355	-0.479743	-0.737257	-0.65872	-0.266432	-0.698557	-0.789429	-0.71652	-0.713188	-0.754103	-0.442864	-0.378951	2.13419	-0.363122	-0.639029	2.06939	2.14463	2.16578	3.86296	4.12304	4.11902	-0.723999	3.44336	-0.717766	3.65651	3.51038	3.53758	-0.423875	-0.116422	-0.0879934	-0.131738	-0.580481	0.0972472	-0.307333	0.605227	-0.404175	-0.318227	-0.482591	-0.273944	-0.755143	0.207435
89056_AFG	-0.429599	-0.41939	-0.437301	-0.615402	-0.684191	-0.68995	-0.759728	-0.408861	-0.661875	-0.483524	-0.756054	-0.667301	-0.275259	-0.711938	-0.810071	-0.733717	-0.725585	-0.767484	-0.451076	-0.383594	2.17533	-0.364565	-0.653641	2.10794	2.18405	2.20581	3.93499	4.11902	4.21874	-0.737133	3.5021	-0.732008	3.72682	3.56998	3.59767	-0.427533	-0.11368	-0.0904207	-0.135765	-0.592139	0.102697	-0.304345	0.611292	-0.41214	-0.322746	-0.49708	-0.280433	-0.773693	0.2135
87501_RUS	-0.044238	-0.0532294	-0.0409863	0.0540174	0.514207	0.591771	0.66833	0.0841905	0.0690824	0.307863	0.320377	0.00704155	0.114779	1.06282	0.242975	0.232438	1.0829	1.1194	-0.088977	-0.0569402	-0.698843	-0.129972	0.633372	-0.6706	-0.706739	-0.699504	-0.704455	-0.723999	-0.737133	1.15135	-0.691074	0.177409	-0.676205	-0.690392	-0.705044	0.0260118	-0.169176	-0.136563	-0.0594476	0.592475	-0.178274	-0.0656903	-0.349672	-0.0507796	-0.119538	-0.0728277	-0.0558091	0.299784	-0.190793
96063_TUR	-0.392524	-0.388715	-0.395549	-0.542758	-0.675916	-0.646351	-0.710099	-0.384955	-0.610154	-0.456295	-0.689687	-0.615087	-0.252584	-0.662925	-0.776935	-0.697503	-0.670418	-0.719948	-0.410678	-0.352796	2.10865	-0.355305	-0.65275	2.05357	2.10125	2.12301	3.48851	3.44336	3.5021	-0.691074	4.01043	-0.710933	3.45165	3.48681	3.36792	-0.389842	-0.113035	-0.0518687	-0.0969671	-0.539187	0.0954646	-0.318715	0.561476	-0.387619	-0.288379	-0.428744	-0.338003	-0.711633	0.231129
87502_RUS	-0.0285283	-0.0319812	0.0603841	0.43317	0.263581	0.280223	0.360351	0.39602	0.402081	-0.00282403	0.445624	0.503731	0.243964	0.169497	0.57425	0.448146	0.169265	0.183734	-0.17222	-0.0444304	-0.695933	-0.126939	0.227055	-0.664244	-0.691275	-0.704717	-0.731822	-0.717766	-0.732008	0.177409	-0.710933	0.84185	-0.684618	-0.73142	-0.729088	0.0396293	-0.142636	-0.220914	-0.196106	0.279573	-0.248471	-0.00813485	-0.27747	0.0344679	0.00214002	-0.0806254	-0.0815758	0.4686	-0.229113
98531_UKR	-0.406331	-0.385908	-0.41391	-0.572319	-0.673109	-0.632714	-0.662738	-0.378579	-0.630484	-0.465057	-0.69611	-0.614988	-0.268361	-0.648794	-0.765881	-0.707496	-0.662318	-0.701633	-0.453901	-0.402542	2.0898	-0.414774	-0.618436	2.03312	2.10775	2.10219	3.68909	3.65651	3.72682	-0.676205	3.45165	-0.684618	4.14479	3.51854	3.59103	-0.416327	-0.165489	-0.0943532	-0.126652	-0.522595	0.0775952	-0.302247	0.554437	-0.440934	-0.341079	-0.504582	-0.313657	-0.714488	0.164276
98533_UKR	-0.390734	-0.375603	-0.393882	-0.583676	-0.682373	-0.664377	-0.694279	-0.39732	-0.638641	-0.456598	-0.709805	-0.659697	-0.281686	-0.659289	-0.801976	-0.716144	-0.676751	-0.718528	-0.399535	-0.328237	2.14921	-0.382069	-0.646653	2.08207	2.14267	2.16049	3.55097	3.51038	3.56998	-0.690392	3.48681	-0.73142	3.51854	4.1254	3.55297	-0.369838	-0.179061	-0.0623868	-0.0934546	-0.530628	0.123346	-0.319018	0.574958	-0.400106	-0.299882	-0.506338	-0.335967	-0.723136	0.164365
98811_RUS	-0.405017	-0.373024	-0.419488	-0.58762	-0.693824	-0.683829	-0.692192	-0.405079	-0.651816	-0.462758	-0.70538	-0.651211	-0.289323	-0.673695	-0.806658	-0.736211	-0.685003	-0.726287	-0.406679	-0.35052	2.16582	-0.342814	-0.632875	2.08908	2.1642	2.17181	3.57656	3.53758	3.59767	-0.705044	3.36792	-0.729088	3.59103	3.55297	4.21609	-0.380182	-0.195928	-0.036916	-0.0353688	-0.530265	0.127525	-0.294655	0.548367	-0.423374	-0.340995	-0.49736	-0.342989	-0.714157	0.196359
126364_ARM	0.297116	0.306709	0.361906	0.0906363	-0.131013	-0.0107419	0.00243305	-0.0427582	0.0675479	0.019439	-0.0535849	0.0650756	-0.0716155	0.0158844	-0.0332647	-0.0541397	-0.00514684	-0.000646767	-0.108234	0.352229	-0.328566	-0.024923	-0.0063102	-0.247278	-0.358492	-0.348796	-0.419223	-0.423875	-0.427533	0.0260118	-0.389842	0.0396293	-0.416327	-0.369838	-0.380182	1.58286	-0.0636351	-0.0818523	0.223569	-0.023699	-0.0587023	0.135604	-0.131516	0.322082	0.0408952	-0.0108552	0.000255787	-0.06827	-0.141743
127109_RUS	-0.0190554	-0.034939	-0.0721723	-0.107752	-0.0503889	-0.1791	-0.232262	-0.0880402	-0.0856715	-0.0851656	-0.127297	-0.10759	-0.104344	-0.172781	-0.141192	-0.116529	-0.186674	-0.19005	0.206111	0.0473801	-0.198712	0.339268	-0.0693152	-0.16173	-0.205376	-0.20171	-0.136139	-0.116422	-0.11368	-0.169176	-0.113035	-0.142636	-0.165489	-0.179061	-0.195928	-0.0636351	1.96195	0.210216	0.00315002	-0.204734	0.0657369	0.0181994	0.0676299	0.0567407	0.466254	0.26829	0.147341	-0.134352	0.185155
127112_RUS	-0.0189342	-0.0362948	-0.0459591	-0.192799	-0.120175	-0.14784	-0.201003	-0.127303	-0.155211	-0.0402449	-0.18896	-0.14833	-0.158499	-0.140168	-0.274731	-0.175854	-0.141261	-0.147961	0.234047	-0.0768052	-0.0723149	0.338404	-0.159655	-0.0659794	-0.0770103	-0.0664522	-0.0849419	-0.0879934	-0.0904207	-0.136563	-0.0518687	-0.220914	-0.0943532	-0.0623868	-0.036916	-0.0818523	0.210216	1.99863	0.255576	-0.225535	0.154103	-0.000263865	0.109597	0.00886229	0.269947	0.156659	0.246169	-0.215707	0.152662
127122_RUS	0.256826	0.257803	0.274846	-0.0641147	-0.207365	-0.144447	-0.175333	-0.195663	-0.193294	0.0617321	-0.250797	-0.101737	-0.187598	-0.0570213	-0.311953	-0.213198	-0.0867909	-0.0829062	-0.0480954	0.164124	-0.129229	0.0408776	-0.158354	-0.102586	-0.137493	-0.125704	-0.116379	-0.131738	-0.135765	-0.0594476	-0.0969671	-0.196106	-0.126652	-0.0934546	-0.0353688	0.223569	0.00315002	0.255576	1.92332	-0.150266	0.107282	0.11439	0.05736	0.313914	-0.0089954	0.0142073	-0.0245274	-0.232621	-0.00948184
127124_RUS	-0.0224419	-0.0422639	-0.0673127	0.0574752	0.444189	0.48963	0.600158	0.218724	0.170016	0.0951999	0.541186	0.0369607	0.207343	0.579394	0.561629	0.453494	0.652393	0.668585	-0.139549	-0.0808052	-0.630648	-0.127991	0.588707	-0.586036	-0.633989	-0.617154	-0.558352	-0.580481	-0.592139	0.592475	-0.539187	0.279573	-0.522595	-0.530628	-0.530265	-0.023699	-0.204734	-0.225535	-0.150266	1.2646	-0.197093	-0.104078	-0.246769	-0.072183	-0.160756	-0.0629699	-0.0897662	0.591977	-0.240381
127127_RUS	-0.0536299	-0.0184371	-0.101824	-0.207064	-0.174193	-0.165675	-0.219207	-0.0295695	-0.193845	-0.0769097	-0.17061	-0.135764	-0.138672	-0.177694	-0.279766	-0.177442	-0.178172	-0.182041	0.0456297	-0.0612859	0.0837568	0.0539881	-0.211704	0.0905845	0.0976457	0.074235	0.0799912	0.0972472	0.102697	-0.178274	0.0954646	-0.248471	0.0775952	0.123346	0.127525	-0.0587023	0.0657369	0.154103	0.107282	-0.197093	2.24431	-0.000129068	0.375329	-0.0653406	0.108237	-0.0112049	0.154981	-0.191326	0.0470744
127128_RUS	0.18843	0.237161	0.303311	0.0774565	-0.138901	-0.138505	-0.161884	-0.108614	0.000953216	0.0687816	-0.119195	0.0755263	-0.110887	-0.0653562	-0.115982	-0.0457813	-0.0914336	-0.090872	-0.0670148	0.363787	-0.277377	0.0252812	-0.102074	-0.289873	-0.27715	-0.307453	-0.316466	-0.307333	-0.304345	-0.0656903	-0.318715	-0.00813485	-0.302247	-0.319018	-0.294655	0.135604	0.0181994	-0.000263865	0.11439	-0.104078	-0.000129068	1.51121	-0.19368	0.210072	-0.0526531	-0.00828137	0.0143987	-0.0986804	0.0175059
127131_RUS	-0.187366	-0.137774	-0.156053	-0.212679	-0.29193	-0.206243	-0.278113	-0.0621377	-0.281428	-0.197969	-0.235301	-0.236516	0.0827878	-0.348107	-0.331411	-0.288656	-0.333569	-0.353192	-0.0467533	-0.111823	0.537214	-0.0473794	-0.304333	0.534811	0.540888	0.577415	0.583418	0.605227	0.611292	-0.349672	0.561476	-0.27747	0.554437	0.574958	0.548367	-0.131516	0.0676299	0.109597	0.05736	-0.246769	0.375329	-0.19368	2.77658	-0.115509	-0.0430991	-0.109988	0.0136144	-0.263278	0.120844
127133_RUS	0.320139	0.329363	0.422221	0.0634444	-0.101713	-0.0754719	-0.106481	-0.0310582	0.000479473	0.0864	-0.0849614	0.0414529	-0.0895767	-0.0471225	-0.0493798	0.0106059	-0.0807075	-0.0776843	-0.0655194	0.253161	-0.481788	-0.0273766	-0.0603326	-0.432622	-0.485621	-0.479986	-0.420692	-0.404175	-0.41214	-0.0507796	-0.387619	0.0344679	-0.440934	-0.400106	-0.423374	0.322082	0.0567407	0.00886229	0.313914	-0.072183	-0.0653406	0.210072	-0.115509	1.66189	0.0649027	0.147059	0.0344786	-0.0324472	-0.0747823
127135_RUS	-0.0012934	0.0127304	0.0184505	0.075793	-0.00813485	-0.0637387	-0.14324	-0.0252326	0.0248895	-0.0466038	0.0280631	0.148447	-0.0636898	-0.119327	-0.106323	-0.0874444	-0.12042	-0.11912	0.22018	-0.0203955	-0.352148	0.438629	-0.10706	-0.263352	-0.331859	-0.333116	-0.322929	-0.318227	-0.322746	-0.119538	-0.288379	0.00214002	-0.341079	-0.299882	-0.340995	0.0408952	0.466254	0.269947	-0.0089954	-0.160756	0.108237	-0.0526531	-0.0430991	0.0649027	1.72179	0.200391	0.174457	-0.0465598	0.0965801
127136_RUS	0.0423398	0.0173487	0.0517454	-0.112941	0.080421	-0.0298284	-0.112283	-0.0918751	0.080338	-0.0172473	-0.0252873	-0.025764	-0.107317	-0.0684321	-0.0833663	-0.0340882	-0.0977095	-0.0948094	0.444489	-0.0247618	-0.42039	0.303433	0.00771066	-0.393132	-0.404163	-0.405543	-0.497017	-0.482591	-0.49708	-0.0728277	-0.428744	-0.0806254	-0.504582	-0.506338	-0.49736	-0.0108552	0.26829	0.156659	0.0142073	-0.0629699	-0.0112049	-0.00828137	-0.109988	0.147059	0.200391	1.65139	0.383011	-0.0298802	0.158059
127137_RUS	-0.0701171	-0.118123	0.00427235	-0.139983	-0.00680543	0.0435589	-0.0466497	-0.0363338	0.0141575	-0.0530282	-0.0598374	-0.0434527	-0.125006	-0.0580596	-0.117916	-0.0277771	-0.0608757	-0.0600679	0.475661	-0.0466351	-0.383187	0.176946	0.0233755	-0.377713	-0.368437	-0.364894	-0.318523	-0.273944	-0.280433	-0.0558091	-0.338003	-0.0815758	-0.313657	-0.335967	-0.342989	0.000255787	0.147341	0.246169	-0.0245274	-0.0897662	0.154981	0.0143987	0.0136144	0.0344786	0.174457	0.383011	1.72235	-0.0860916	0.224308
127139_RUS	-0.0825204	-0.112681	-0.0155155	0.15038	0.537093	0.424382	0.583279	0.356305	0.347597	-0.0318318	1.15975	0.215526	0.383201	0.293595	0.894654	0.668366	0.325486	0.344263	-0.114706	-0.100392	-0.785864	-0.0663477	0.40346	-0.755775	-0.792405	-0.797108	-0.752337	-0.755143	-0.773693	0.299784	-0.711633	0.4686	-0.714488	-0.723136	-0.714157	-0.06827	-0.134352	-0.215707	-0.232621	0.591977	-0.191326	-0.0986804	-0.263278	-0.0324472	-0.0465598	-0.0298802	-0.0860916	1.261	-0.26969
127158_RUS	-0.123256	-0.0888012	-0.0722504	-0.185368	-0.169112	-0.189885	-0.283786	-0.137841	-0.122426	-0.111336	-0.251436	-0.185206	-0.150945	-0.184428	-0.323792	-0.265406	-0.214936	-0.221144	0.252432	-0.0710968	0.252159	0.0972228	-0.166623	0.256649	0.251402	0.27316	0.20864	0.207435	0.2135	-0.190793	0.231129	-0.229113	0.164276	0.164365	0.196359	-0.141743	0.185155	0.152662	-0.00948184	-0.240381	0.0470744	0.0175059	0.120844	-0.0747823	0.0965801	0.158059	0.224308	-0.26969	1.59614
127222_UKR	0.195569	0.109655	0.0676221	-0.0995254	-0.180992	-0.231672	-0.305635	-0.209289	-0.115968	0.0975823	-0.235624	-0.0916094	-0.181901	-0.15877	-0.223919	-0.162456	-0.172909	-0.180224	-0.00916829	0.141513	-0.209562	0.152419	-0.175549	-0.213195	-0.206503	-0.207514	-0.225881	-0.22401	-0.220283	-0.157258	-0.187885	-0.157302	-0.276646	-0.236187	-0.221916	0.0360366	0.139553	0.192227	0.29962	-0.208568	-0.0460353	0.2807	-0.0568191	0.142628	0.0456854	0.0880878	0.00799979	-0.219171	0.0464297
127229_RUS	0.00106359	0.0794559	0.07053	0.0127968	0.0973595	0.0754785	0.139607	0.0551544	0.105892	0.0667674	0.117435	0.0188666	0.125619	0.0516438	0.193754	0.218786	0.0349201	0.0389279	-0.00946035	0.185282	-0.451082	0.100066	0.0623103	-0.45447	-0.445316	-0.448296	-0.461125	-0.469961	-0.478788	0.058202	-0.452297	0.175572	-0.46229	-0.444231	-0.440791	0.0404214	-0.0145836	0.00793727	0.00406918	0.105844	0.0109028	0.285454	-0.183018	0.0580291	0.0377626	0.070319	0.0388459	0.150626	-0.0136772
127254_RUS	0.0765109	0.0841348	0.270776	0.695376	0.0715156	0.0613267	0.135301	0.339092	0.35303	-0.0857213	0.156082	0.937013	0.0430373	0.0269075	0.139603	0.0992819	0.0258145	0.0341299	-0.170688	0.0341475	-0.628432	-0.0687916	0.048774	-0.579143	-0.622666	-0.631431	-0.623336	-0.612849	-0.619831	0.0278042	-0.55814	0.518709	-0.587579	-0.594751	-0.630941	0.115746	-0.0656581	-0.181843	-0.0606667	0.024616	-0.207185	0.10515	-0.24283	0.0820308	0.200471	-0.104446	-0.117581	0.13032	-0.179704
127276_RUS	0.221862	0.167825	0.1141	-0.0820935	-0.243313	-0.239471	-0.304326	-0.211919	-0.105182	0.0767375	-0.251422	-0.113931	-0.198192	-0.160784	-0.23381	-0.144655	-0.187477	-0.190238	-0.0463821	0.15033	-0.223884	-0.00787014	-0.21067	-0.23564	-0.218733	-0.239559	-0.242049	-0.25027	-0.253066	-0.159887	-0.227068	-0.130762	-0.265122	-0.238694	-0.223684	0.142575	0.0822779	0.156367	0.450958	-0.223875	-0.0561724	0.247425	-0.0370488	0.198459	-0.0645123	-0.00167924	-0.00509117	-0.230169	0.00761591
127288_KAZ	-0.0264184	0.00385135	0.0580632	-0.0845922	0.00169362	-0.101664	-0.171072	-0.0536807	-0.0284199	-0.0791134	-0.0677074	-0.0607995	-0.139768	-0.16599	-0.119633	-0.0914004	-0.195637	-0.19249	0.357515	0.0322633	-0.271059	0.279721	-0.0851704	-0.222385	-0.2872	-0.268396	-0.274086	-0.251784	-0.254826	-0.163124	-0.241382	-0.086369	-0.292605	-0.239962	-0.254367	-0.00982958	0.188332	0.102423	0.030002	-0.156959	0.0792967	0.0919432	-0.0917315	-0.0205293	0.0974182	0.301173	0.292469	-0.0805463	0.1453
127644_TUR	0.0217432	-0.0174017	-0.0393736	-0.104245	-0.079128	-0.0120254	-0.097434	-0.114072	0.055926	0.0414168	-0.04773	-0.0797141	-0.144652	-0.107121	-0.118978	-0.0822537	-0.127537	-0.127837	0.441123	-0.0297278	-0.368988	0.187576	-0.0659316	-0.31896	-0.385745	-0.364356	-0.371523	-0.350944	-0.356448	-0.108563	-0.332788	-0.099499	-0.366288	-0.345768	-0.357466	-0.0376056	0.175202	0.0713242	0.00333366	-0.0790127	0.038967	-0.0138627	-0.0867694	-0.080182	0.119734	0.311427	0.329061	-0.083338	0.184354
127645_TUR	-0.0320115	-0.0421106	-0.0142369	-0.15	-0.203036	-0.157841	-0.231311	-0.109119	-0.230688	0.0951071	-0.250529	-0.185407	-0.150654	-0.117799	-0.24584	-0.191762	-0.135754	-0.1379	-0.0148434	-0.0374522	0.20002	0.0827448	-0.101348	0.205494	0.172433	0.15653	0.186286	0.195542	0.199145	-0.116902	0.15339	-0.207899	0.145367	0.180533	0.168589	0.0372537	0.0958475	0.0309847	0.103054	-0.186059	0.169703	-0.0441101	0.0845812	-0.0418761	-0.0705117	0.0030289	-0.0407518	-0.246384	0.0805079
130863_UKR	0.1544	0.194885	0.20159	0.0170888	-0.0902234	-0.102505	-0.127114	-0.0759368	-0.0269224	0.0282291	-0.114086	-0.00490264	-0.142948	-0.0390786	-0.13672	-0.0820261	-0.0767251	-0.0714866	0.155322	0.196221	-0.407283	0.165773	-0.0831807	-0.372148	-0.439793	-0.409789	-0.424341	-0.413361	-0.419604	-0.0386742	-0.441113	-0.0731794	-0.440152	-0.417047	-0.395268	0.161389	0.0363541	0.0908746	0.159006	-0.109677	-0.0133587	0.12224	-0.166418	0.294073	0.0799619	0.187964	0.162521	-0.10711	0.0749217
90112_RUS	-0.181407	-0.198767	-0.124248	0.00509383	0.569775	0.521925	0.33584	0.110343	0.083789	0.12011	0.333606	-0.0940661	0.1765	0.485536	0.391957	0.343267	0.539827	0.562789	0.29471	-0.0531874	-0.665183	0.00990257	0.524756	-0.668324	-0.667048	-0.666951	-0.728394	-0.721846	-0.741011	0.497879	-0.728674	0.1803	-0.744452	-0.770454	-0.776367	-0.00334271	0.0739586	-0.0855494	-0.173601	0.309339	-0.175875	-0.108829	-0.245735	-0.0597035	0.0312904	0.164892	0.116927	0.29726	-0.154671
130911_KAZ	0.2676	0.38193	0.467526	0.0744118	-0.114253	-0.0717659	-0.0948983	-0.080644	0.0411081	0.0403833	-0.0995937	0.0540203	-0.0629787	-0.0256936	-0.0787812	-0.0370107	-0.0564479	-0.0608093	-0.0732594	0.433234	-0.419867	0.00574438	-0.0313961	-0.372301	-0.407824	-0.403543	-0.393356	-0.40613	-0.408681	-0.0177816	-0.369021	-0.00674878	-0.400921	-0.393447	-0.384714	0.272496	-0.023491	-0.0748155	0.147037	-0.037462	0.0197183	0.232978	-0.147248	0.435825	0.0291014	0.145472	0.0117233	-0.0822791	-0.0752609
130936_ARM	0.172354	0.101209	0.00526868	-0.110925	-0.187346	-0.145966	-0.160114	-0.183767	-0.0819529	0.0966436	-0.197793	-0.178086	-0.141117	-0.121432	-0.141535	-0.0885648	-0.153417	-0.149409	0.0481078	0.0317759	-0.194008	0.175357	-0.136857	-0.20355	-0.216427	-0.221745	-0.239497	-0.252148	-0.247191	-0.129027	-0.256146	-0.137564	-0.212108	-0.206111	-0.200086	0.0556516	0.0735073	0.150305	0.273943	-0.121631	0.0849631	0.135025	0.034549	0.0987358	-0.035991	0.0443188	0.0496453	-0.168048	-0.0640464
130949_AFG	0.197123	0.164378	0.0846837	-0.0722485	-0.214391	-0.199596	-0.242174	-0.196166	-0.128567	0.0551983	-0.254254	-0.0602711	-0.18687	-0.141831	-0.268518	-0.206563	-0.163724	-0.166978	-0.0807212	0.112668	-0.140439	0.0369284	-0.172149	-0.140134	-0.153873	-0.139746	-0.167466	-0.160425	-0.160514	-0.139334	-0.13907	-0.160671	-0.17897	-0.132603	-0.127194	0.0795595	0.041662	0.290888	0.876676	-0.202337	0.0509024	0.195978	-0.00948086	0.113782	-0.0546672	-0.084264	-0.0528455	-0.243216	0.0290301
131023_CHN	-0.109798	-0.143405	-0.0382395	-0.139911	0.107727	-0.00498372	-0.107746	-0.129553	-0.0066931	0.0027974	-0.0927494	-0.104672	-0.13441	-0.0853101	-0.131752	-0.0877658	-0.099203	-0.094826	0.752653	-0.0914854	-0.385454	0.341078	0.0142171	-0.356472	-0.394949	-0.367776	-0.430572	-0.428824	-0.43519	-0.0814596	-0.384084	-0.130242	-0.467676	-0.460817	-0.433992	-0.156716	0.26692	0.283041	-0.0271627	-0.113817	-0.00457542	-0.0142056	-0.0434204	-0.0212024	0.216005	0.549482	0.387302	-0.0622657	0.289857
131024_CHN	-0.155421	-0.153828	-0.057032	-0.162888	0.0785964	-0.0254993	-0.149923	-0.0714231	-0.0246241	-0.00307214	-0.138495	-0.0830957	-0.167603	-0.0991796	-0.224636	-0.182865	-0.113688	-0.109434	0.990966	-0.112124	-0.348985	0.231332	0.0517932	-0.341665	-0.310481	-0.333276	-0.38032	-0.36774	-0.376568	-0.103452	-0.362385	-0.156788	-0.356747	-0.324288	-0.332663	-0.0758177	0.170097	0.351755	-0.039063	-0.168917	0.103277	-0.0581055	-0.0240595	0.00406625	0.24312	0.407491	0.393125	-0.16438	0.212603
90233_AFG	-0.133174	-0.178349	-0.14863	-0.282301	-0.248199	-0.22848	-0.290874	-0.283512	-0.21259	-0.166054	-0.281169	-0.286446	-0.204924	-0.289115	-0.358079	-0.300555	-0.290454	-0.300354	0.228975	-0.053077	0.396209	0.308471	-0.173465	0.450544	0.419698	0.415241	0.302352	0.3041	0.308073	-0.284033	0.32644	-0.340815	0.266356	0.329707	0.329209	-0.154123	0.280959	0.216835	-0.0590305	-0.269376	0.0509405	-0.100473	0.154617	-0.101931	0.21626	0.17571	0.149529	-0.330685	0.491094
131025_CHN	-0.103917	-0.111308	-0.0476197	-0.0835685	-0.0353131	-0.0368867	-0.0820496	-0.0341956	-0.0347807	-0.0247979	-0.034684	-0.0767603	-0.0680991	-0.0827519	-0.127101	-0.0573925	-0.104029	-0.102483	0.465984	-0.028497	-0.265973	0.0801309	-0.0355319	-0.298161	-0.249623	-0.254695	-0.2786	-0.270083	-0.275464	-0.0881321	-0.293773	-0.049038	-0.28432	-0.283491	-0.264051	-0.0730514	0.0940951	0.0931086	-0.0070047	-0.130705	0.123397	-0.0138627	-0.0195701	-0.0667667	0.10718	0.216536	0.442414	-0.0889995	0.191862
131082_RUS	0.00460153	-0.0324511	-0.00334662	-0.10551	0.0506826	-0.00824425	-0.049961	-0.0773063	0.00727696	0.022552	-0.0281952	-0.0555024	-0.132625	-0.0192791	-0.121966	-0.0817956	-0.0185259	-0.0220258	0.369458	0.0126991	-0.41936	0.248341	0.00443352	-0.404532	-0.417778	-0.40279	-0.292542	-0.304578	-0.30799	-0.0218285	-0.310915	-0.105441	-0.290877	-0.275279	-0.254978	-0.0472397	0.16286	0.101936	0.0621296	-0.0109861	0.106747	0.00444134	-0.0363426	0.0891359	0.0970538	0.402346	0.441641	-0.0182651	0.16069
131097_RUS	-0.140377	-0.146291	-0.0689411	-0.12052	0.246132	0.21342	0.0702888	-0.0585939	0.0245124	-0.0379963	0.0564857	-0.0874972	0.0143323	-0.0198895	0.0423447	0.0635616	-0.0320594	-0.0265747	1.02004	-0.0505569	-0.515477	0.197393	0.27102	-0.507049	-0.492234	-0.505553	-0.496474	-0.509987	-0.520045	-0.0164083	-0.532692	-0.011283	-0.513762	-0.531641	-0.511216	-0.0567116	0.101943	0.143909	-0.0712795	0.0108032	-0.0286308	-0.0962297	-0.0941833	-0.0301195	0.092751	0.349551	0.335678	0.0452468	0.111834
131139_RUS	0.0520618	0.0863931	0.180482	0.755726	0.0171592	-0.00176812	0.0894368	0.380488	0.465441	-0.0934321	0.156864	0.969671	0.0585878	-0.0251105	0.192568	0.124925	-0.031865	-0.0237957	-0.14566	0.0743131	-0.599097	-0.101364	0.0120173	-0.559039	-0.592962	-0.597296	-0.627109	-0.616991	-0.627049	-0.0250753	-0.57139	0.511367	-0.599967	-0.61403	-0.63299	0.113696	-0.106353	-0.169739	-0.119946	-0.0291251	-0.184127	0.0861167	-0.242049	0.0375204	0.13873	-0.114742	-0.113354	0.129133	-0.185446
131140_RUS	-0.0530506	-0.0844418	-0.0293683	0.136896	0.415303	0.450037	0.532134	0.116239	0.20993	0.144836	0.447686	0.0106596	0.181411	0.586816	0.404991	0.433962	0.653784	0.681914	-0.0748975	-0.04163	-0.688087	-0.1266	0.422592	-0.670675	-0.695613	-0.691824	-0.727913	-0.733796	-0.747177	0.603835	-0.705179	0.410932	-0.694987	-0.707081	-0.712872	-0.0426156	-0.152635	-0.224267	-0.19712	0.509694	-0.196564	-0.0564108	-0.281685	0.010684	-0.0979508	0.0271586	-0.0222837	0.445431	-0.23099
132640_AZE	-0.0844212	-0.102397	-0.0806772	0.0473107	0.538023	0.611649	0.694238	0.0654224	0.0487144	0.303125	0.334224	-0.0129573	0.121487	1.02375	0.23713	0.230654	1.14167	1.16352	-0.107376	-0.0870312	-0.638966	-0.145294	0.644142	-0.612938	-0.644892	-0.640611	-0.632393	-0.650583	-0.660395	1.0372	-0.602028	0.15421	-0.592328	-0.602823	-0.615875	-0.0076484	-0.184252	-0.129116	-0.0873233	0.623184	-0.166273	-0.104766	-0.305794	-0.0889936	-0.124768	-0.106857	-0.0659618	0.297508	-0.209069
132644_AZE	-0.0753742	-0.0963039	-0.0663379	0.0575885	0.581901	0.655649	0.763592	0.0759463	0.0687152	0.319188	0.375639	0.00938194	0.116011	1.10406	0.278176	0.255086	1.22099	1.26242	-0.0962365	-0.0889379	-0.725056	-0.150647	0.707588	-0.69349	-0.730367	-0.728671	-0.73756	-0.754889	-0.768762	1.11898	-0.717779	0.182457	-0.699957	-0.720051	-0.728426	-0.000447502	-0.189851	-0.147761	-0.0831993	0.666938	-0.181841	-0.0905496	-0.354101	-0.0755158	-0.120644	-0.0923948	-0.0586379	0.342862	-0.222175
132645_AZE	0.168702	0.202664	0.054663	0.0498523	0.0476468	0.102319	0.140355	0.12064	0.111317	0.163638	0.129137	0.0154302	0.115414	0.0760225	0.252348	0.214488	0.0355453	0.0386915	-0.0810806	0.102832	-0.506703	0.00272316	0.094689	-0.498521	-0.512875	-0.505763	-0.501484	-0.512535	-0.522716	0.0760577	-0.513702	0.182351	-0.480741	-0.507851	-0.507611	0.106031	-0.0404197	-0.0251603	0.0389094	0.111884	-0.149086	0.0619587	-0.190392	0.105546	-0.0673342	-0.0234548	-0.0618203	0.180912	-0.114589
132713_AZE	0.263285	0.256632	0.326228	0.0467129	-0.0932143	-0.0566345	-0.0990897	-0.0388051	0.0142708	0.0406226	-0.0943083	0.0765363	-0.10877	-0.0264389	-0.0762035	-0.0288946	-0.0643316	-0.05897	0.103224	0.276552	-0.458519	0.0413064	-0.0485105	-0.432738	-0.487215	-0.450811	-0.477054	-0.472106	-0.47921	-0.0250499	-0.476104	-0.0321092	-0.519819	-0.490437	-0.485397	0.290335	0.0377939	0.0259766	0.231091	-0.102822	-0.0895797	0.197279	-0.149963	0.420434	-0.0123819	0.123927	0.119654	-0.0670246	0.00386991
140488_AZE	0.830485	0.975584	0.315342	0.072257	-0.216838	-0.119705	-0.126591	-0.0703681	0.000184482	-0.0713088	-0.169563	0.00915826	-0.0632874	-0.13037	-0.101982	-0.0636576	-0.159156	-0.160194	-0.194551	0.406587	-0.35593	0.0295585	-0.153427	-0.354518	-0.352133	-0.371482	-0.382095	-0.401024	-0.403697	-0.126274	-0.378314	-0.077949	-0.35803	-0.35031	-0.354746	0.308372	0.0446304	-0.0297092	0.194113	-0.0874932	-0.0568972	0.261346	-0.0782655	0.26518	0.0182082	-0.0526189	-0.157814	-0.136003	-0.133169
45000_TUR	0.307253	0.204601	0.00798513	-0.0973784	-0.186722	-0.17488	-0.22115	-0.155081	-0.116036	0.0421298	-0.181046	-0.106324	-0.161662	-0.130654	-0.189403	-0.138279	-0.164485	-0.164539	0.0137785	0.105138	-0.227476	0.00810626	-0.179802	-0.254248	-0.22811	-0.268998	-0.20355	-0.19934	-0.202998	-0.129757	-0.206538	-0.165247	-0.203607	-0.168318	-0.154908	0.0285837	0.0861929	0.147236	0.17783	-0.186606	0.184909	0.25294	0.0164656	0.0949293	-0.00718247	0.0294355	-0.017176	-0.167793	0.0297461
45001_TUR	0.195452	0.166276	0.0244284	-0.146411	-0.177294	-0.147483	-0.226615	-0.156115	-0.142546	0.0366657	-0.172972	-0.132834	-0.139803	-0.0822108	-0.19179	-0.154943	-0.116411	-0.116096	-0.0924846	0.102012	-0.173372	0.0566723	-0.183912	-0.206913	-0.178559	-0.18954	-0.154491	-0.156066	-0.159601	-0.0885755	-0.167448	-0.146342	-0.147657	-0.167997	-0.148065	0.059673	0.0495906	0.186941	0.272426	-0.165117	0.0166161	0.248583	0.0188783	0.100911	-0.0456309	-0.0554125	-0.0363016	-0.174611	0.0285896
82694_TUR	0.220567	0.168376	0.115635	-0.0832657	-0.242885	-0.236213	-0.303652	-0.209029	-0.104262	0.0788884	-0.248779	-0.113503	-0.19998	-0.159494	-0.232151	-0.142627	-0.187418	-0.189441	-0.0473081	0.152973	-0.226533	-0.00621154	-0.208273	-0.237058	-0.221874	-0.241224	-0.245313	-0.254149	-0.257069	-0.158721	-0.230578	-0.130088	-0.268755	-0.242943	-0.228056	0.141772	0.0793827	0.153472	0.449663	-0.221724	-0.0552523	0.249699	-0.0373595	0.200241	-0.066546	-0.00309754	-0.00503256	-0.227649	0.00792067
45012_TUR	0.318585	0.280917	0.079747	-0.0498624	-0.218343	-0.178686	-0.230988	-0.14018	-0.104212	0.024785	-0.21193	-0.0872383	-0.17113	-0.136183	-0.226686	-0.210023	-0.167553	-0.172161	-0.0975962	0.120654	-0.100946	0.00442278	-0.189147	-0.107533	-0.110933	-0.127206	-0.0729576	-0.0686246	-0.0669904	-0.139471	-0.0984685	-0.132131	-0.0721537	-0.114525	-0.092008	0.0813919	0.0196177	0.113646	0.234453	-0.20149	0.0294736	0.207165	-0.0619248	0.0804152	-0.0231735	-0.0707393	-0.0474438	-0.215046	0.0495701
45024_TUR	0.307932	0.329956	0.0775864	-0.0511615	-0.0313366	-0.0501408	-0.144411	-0.0883108	-0.0151736	-0.0736209	-0.0763686	-0.0719222	-0.153106	-0.116067	-0.114632	-0.124184	-0.136729	-0.143552	0.240301	0.2652	-0.27972	0.326443	-0.0414014	-0.304646	-0.277646	-0.275826	-0.292593	-0.304137	-0.305087	-0.120217	-0.293735	-0.160506	-0.297943	-0.284561	-0.261059	0.0125243	0.287731	0.162069	0.0756172	-0.0790977	-0.0161328	0.120205	-0.0505471	0.0655777	0.115711	0.184082	0.180178	-0.0633616	0.00371753
45042_TUR	0.154389	0.193889	0.20244	0.016831	-0.0907274	-0.102516	-0.126879	-0.0749639	-0.0275495	0.0280943	-0.114467	-0.00516052	-0.142836	-0.040198	-0.13747	-0.0827763	-0.0779676	-0.072606	0.152849	0.194486	-0.40311	0.164284	-0.084177	-0.367236	-0.435867	-0.405124	-0.41906	-0.407835	-0.414077	-0.0401628	-0.434971	-0.0728218	-0.435117	-0.411766	-0.389619	0.160639	0.0336347	0.089386	0.158133	-0.110304	-0.0149704	0.12149	-0.163476	0.294553	0.0760118	0.185121	0.161525	-0.106876	0.07331
45058_TUR	0.422384	0.489453	0.0486548	-0.0509241	-0.175713	-0.151933	-0.159435	-0.0781043	-0.0724126	-0.0392915	-0.143084	-0.0639311	-0.04887	-0.146722	-0.0970414	-0.097855	-0.159138	-0.169653	-0.15835	0.183838	-0.118746	0.013084	-0.138886	-0.126441	-0.115687	-0.142667	-0.148972	-0.177624	-0.17279	-0.147671	-0.132022	-0.0981158	-0.136599	-0.116571	-0.102423	0.254728	-0.00298227	-0.0187379	0.135546	-0.0718451	0.0964726	0.148873	-0.00575636	0.127845	-0.0600503	-0.110201	-0.131212	-0.109647	-0.0447831
45060_TUR	0.827633	0.976424	0.311259	0.073097	-0.209229	-0.11025	-0.125505	-0.0691589	0.00127067	-0.0635765	-0.167985	0.00729064	-0.0539551	-0.125223	-0.101757	-0.0553099	-0.150192	-0.155292	-0.196665	0.412719	-0.361736	0.027814	-0.154187	-0.352201	-0.357078	-0.375073	-0.386424	-0.408553	-0.409257	-0.12088	-0.381413	-0.0789551	-0.363713	-0.355869	-0.358214	0.301581	0.0442397	-0.0266538	0.186707	-0.0807456	-0.0554418	0.261817	-0.0705332	0.262451	0.0119099	-0.0526404	-0.161405	-0.133809	-0.132575
45061_TUR	0.0372996	0.122707	0.0821509	-0.0424124	-0.0773561	-0.151791	-0.194492	-0.073531	-0.109193	0.0822037	-0.140111	-0.0834806	-0.0834347	-0.0951337	-0.184406	-0.103005	-0.138442	-0.150065	0.0410524	0.14115	-0.166603	0.100733	-0.0984978	-0.205313	-0.152714	-0.166524	-0.106984	-0.116928	-0.118001	-0.0965754	-0.133233	-0.092681	-0.135349	-0.136367	-0.084558	0.0777651	0.0804826	0.104111	0.198704	-0.13041	0.137846	0.168338	0.0436165	0.104111	-0.0093236	0.0670478	0.159512	-0.126243	0.146742
45113_TUR	-0.00572413	-0.0131155	0.00429677	0.0152398	0.21254	0.231643	0.256018	0.0398744	0.184149	0.162994	0.284184	0.0259864	0.120062	0.269961	0.286658	0.27046	0.278222	0.291461	0.0193208	-0.0403338	-0.611714	0.118509	0.177737	-0.615963	-0.619118	-0.615082	-0.677264	-0.682285	-0.69382	0.283412	-0.652806	0.199061	-0.657999	-0.662709	-0.672438	0.0088955	0.000289975	0.0234262	-0.0888715	0.232716	-0.0960685	0.0584842	-0.206544	-0.00525038	0.00992895	0.112023	0.082273	0.304944	-0.0849565
45133_TUR	-0.0321229	-0.0946521	-0.0646862	0.18207	0.477338	0.356258	0.467401	0.30898	0.349872	0.0266887	0.716365	0.166601	0.437906	0.218824	0.915145	0.671626	0.243454	0.260631	-0.193784	-0.0989784	-0.718112	-0.0849956	0.332382	-0.721377	-0.734008	-0.735388	-0.74957	-0.745729	-0.770433	0.226983	-0.720927	0.463736	-0.717259	-0.763199	-0.764313	-0.0952871	-0.0779236	-0.20814	-0.233054	0.4697	-0.217974	-0.0935747	-0.31208	-0.0251261	-0.0741923	-0.00779004	-0.128862	0.749064	-0.291292
45143_TUR	0.474342	0.52012	0.222827	0.0734028	-0.139139	-0.139236	-0.14563	-0.00226922	0.0325915	-0.0275788	-0.126079	0.0771341	-0.0390034	-0.124671	-0.125328	-0.0836808	-0.164779	-0.171233	-0.0837453	0.345949	-0.257924	0.0390735	-0.129143	-0.231158	-0.269758	-0.255999	-0.297012	-0.292433	-0.292522	-0.120697	-0.265785	-0.00308093	-0.319469	-0.285164	-0.292924	0.34041	0.0115612	0.0109438	0.154643	-0.111455	0.0167401	0.248338	-0.0793351	0.24048	0.0202155	0.0190492	-0.0626388	-0.126488	-0.00193222
45144_TUR	-0.0598315	-0.0471615	0.0108657	-0.194066	-0.199718	-0.241537	-0.264177	0.091489	-0.151186	-0.173572	-0.136812	-0.132612	-0.0204444	-0.257249	-0.221722	-0.141552	-0.272003	-0.285103	0.161519	-0.0848413	0.209861	0.0631709	-0.262582	0.234781	0.183135	0.20834	0.133358	0.179414	0.180187	-0.260414	0.183293	-0.221689	0.119885	0.13056	0.109016	-0.122503	0.124642	0.0809485	-0.0189186	-0.246617	0.811907	-0.0288536	0.561125	-0.0471733	0.0652358	0.0837616	0.202687	-0.162697	0.152502
45146_TUR	-0.121931	-0.0724614	0.0322115	-0.119921	0.0421797	-0.0347163	-0.10031	-0.036579	-0.0537793	0.0104799	-0.057621	-0.0550208	-0.121682	-0.103227	-0.141915	-0.0754064	-0.135459	-0.131451	0.387294	-0.0695262	-0.403002	0.267038	-0.0190847	-0.402697	-0.403512	-0.397016	-0.272861	-0.248959	-0.254955	-0.109838	-0.273387	-0.0887133	-0.290026	-0.269998	-0.256096	-0.0609118	0.192388	0.222662	0.0079656	-0.106011	0.0571373	0.0591993	0.073184	0.0325104	0.104551	0.408981	0.246556	-0.0537217	0.228124
45148_TUR	-0.107321	-0.05539	-0.1085	-0.31294	-0.451144	-0.405949	-0.446804	-0.215936	-0.300828	-0.229308	-0.477468	-0.343792	-0.186825	-0.366153	-0.491117	-0.429162	-0.386323	-0.407423	-0.19969	-0.0621778	1.25381	-0.173363	-0.402994	1.213	1.272	1.23407	0.996382	0.961946	0.974781	-0.373872	0.988348	-0.4021	0.996078	0.982138	0.979301	-0.12064	-0.0142925	-0.0218021	-0.022101	-0.402414	0.0332244	-0.0941891	0.295669	-0.149555	-0.130068	-0.200526	-0.196184	-0.479846	0.591777
45150_TUR	-0.1486	-0.184545	-0.071257	-0.176867	0.128125	0.0504902	-0.126979	-0.11494	-0.056695	-0.0412969	-0.125028	-0.103351	-0.176043	-0.0916202	-0.21843	-0.131614	-0.109698	-0.10569	1.47864	-0.0825341	-0.414163	0.315691	0.175659	-0.396382	-0.394613	-0.396978	-0.402052	-0.41335	-0.418731	-0.0939235	-0.423255	-0.17692	-0.422786	-0.407928	-0.390211	-0.102227	0.200303	0.290392	-0.0914414	-0.172557	0.041914	-0.0821766	-0.0796379	-0.047943	0.221264	0.45308	0.473545	-0.14956	0.254993
45154_TUR	-0.128281	-0.182934	-0.109399	-0.0270719	0.515578	0.431298	0.337028	0.119038	0.112792	0.124498	0.378363	-0.108017	0.147288	0.459278	0.410744	0.343347	0.500031	0.523238	0.215653	-0.0799378	-0.623996	0.00235198	0.56459	-0.611753	-0.629183	-0.624902	-0.634776	-0.647797	-0.66364	0.471621	-0.655118	0.206349	-0.622157	-0.638929	-0.648042	0.000429656	-0.00743742	-0.0895308	-0.184598	0.567262	-0.192041	-0.107642	-0.215256	-0.0665157	-0.0222905	0.0953112	0.0656842	0.368355	-0.166037
45155_TUR	-0.186366	-0.202865	-0.122069	0.0312728	0.620323	0.527673	0.351435	0.143045	0.0864605	0.086105	0.325201	-0.0694871	0.174618	0.452147	0.419736	0.3564	0.50373	0.526445	0.33012	-0.0591311	-0.659804	-0.00404112	0.56632	-0.664299	-0.661545	-0.661572	-0.740738	-0.733082	-0.751632	0.462274	-0.739664	0.198848	-0.742888	-0.770367	-0.786003	0.00252878	0.0735532	-0.0719242	-0.176837	0.305241	-0.196096	-0.127204	-0.22731	-0.0715549	0.0386388	0.164979	0.135598	0.287993	-0.156553
45156_TUR	-0.134188	-0.179117	-0.150382	-0.284299	-0.246751	-0.229002	-0.290411	-0.285879	-0.214465	-0.164114	-0.282676	-0.28906	-0.204338	-0.286313	-0.360939	-0.300707	-0.287775	-0.298044	0.230915	-0.054214	0.39421	0.308565	-0.174109	0.451499	0.417207	0.412257	0.304415	0.305302	0.309767	-0.28234	0.327519	-0.342198	0.267188	0.332139	0.330533	-0.154399	0.279084	0.218529	-0.0589368	-0.266574	0.0511573	-0.100871	0.156434	-0.102207	0.218446	0.179004	0.148884	-0.332068	0.492173
45162_TUR	-0.310869	-0.230507	-0.24091	-0.423688	-0.481401	-0.448144	-0.473984	-0.177517	-0.47533	-0.319626	-0.532587	-0.449249	-0.125883	-0.501148	-0.579712	-0.472957	-0.514056	-0.55214	-0.294808	-0.282833	1.53899	-0.235127	-0.438174	1.47985	1.54131	1.57033	2.1671	2.13648	2.17011	-0.523881	2.0846	-0.506572	2.1535	2.15187	2.12614	-0.21305	-0.055011	0.0580935	-0.0704502	-0.388486	0.166658	-0.281368	0.721653	-0.206765	-0.234539	-0.375027	-0.219425	-0.533364	0.15377
45170_TUR	-0.0493847	-0.0918527	-0.0186871	0.117793	0.343031	0.412226	0.46417	0.0898744	0.226888	0.223209	0.430306	0.0174024	0.216585	0.405253	0.493333	0.420643	0.443298	0.466505	-0.116277	-0.0217181	-0.689836	-0.0385043	0.321274	-0.684362	-0.684316	-0.682866	-0.740986	-0.743176	-0.756803	0.418703	-0.719113	0.36906	-0.699444	-0.729631	-0.73899	0.00535757	-0.126201	-0.17691	-0.204901	0.3605	-0.219605	-0.0316989	-0.283681	-0.0244189	-0.0803773	0.0133477	-0.0207101	0.43642	-0.227078
45171_TUR	0.0507696	0.113901	0.0228831	-0.0983571	-0.212315	-0.161582	-0.242806	-0.0840608	-0.127476	0.0251513	-0.187317	-0.122318	-0.0999952	-0.20597	-0.232843	-0.163503	-0.240171	-0.262993	-0.0370459	0.120774	0.107295	0.0638654	-0.225088	0.108708	0.112938	0.0974045	0.189806	0.163862	0.174235	-0.210243	0.156172	-0.153795	0.184825	0.202392	0.219494	0.0257588	0.00976875	0.12275	0.257219	-0.205554	0.0443628	0.0534401	0.0981937	0.0678585	-0.0157919	-0.0803422	-0.0651697	-0.20631	0.0500594
45173_TUR	0.0623455	0.124369	0.187442	0.65278	0.00258153	-0.00773045	0.056767	0.333911	0.410371	-0.0635795	0.112502	0.83411	0.071456	-0.0138422	0.140699	0.107024	-0.0285967	-0.0325888	-0.151499	0.11512	-0.556075	-0.102157	0.00359348	-0.523525	-0.549694	-0.552182	-0.558241	-0.556123	-0.564951	-0.0122071	-0.501414	0.449529	-0.53873	-0.548978	-0.565845	0.126072	-0.1117	-0.156009	-0.108432	-0.0203184	-0.153536	0.0875389	-0.218104	0.0590039	0.105814	-0.111597	-0.105039	0.0893245	-0.157562
45174_TUR	0.0250165	-0.0648356	-0.038685	0.10358	0.374233	0.301152	0.46288	0.235413	0.230644	0.17355	0.530922	0.082696	0.364339	0.19338	0.760471	0.63092	0.215548	0.229771	-0.205321	-0.0786386	-0.654081	-0.0585021	0.294015	-0.645407	-0.663453	-0.680464	-0.650585	-0.660898	-0.671817	0.2024	-0.652711	0.363954	-0.62492	-0.659291	-0.66742	0.0046826	-0.191859	-0.2086	-0.235852	0.425794	-0.191357	-0.0514506	-0.284479	-0.0422014	-0.12179	-0.082834	-0.0787383	0.586759	-0.258891
45175_TUR	-0.0484421	-0.0800794	-0.0291906	0.266549	0.45548	0.39323	0.492066	0.430875	0.362598	-0.00513805	0.628785	0.279265	0.427002	0.18909	0.937225	0.692844	0.204858	0.209605	-0.202718	-0.067175	-0.700217	-0.135284	0.315325	-0.689327	-0.700358	-0.712692	-0.709397	-0.701618	-0.717953	0.196756	-0.671647	0.563477	-0.67524	-0.69915	-0.711956	-0.031361	-0.165381	-0.254243	-0.27128	0.439719	-0.258047	-0.072479	-0.307107	-0.0530145	-0.0966653	-0.103001	-0.11712	0.69496	-0.299242
45176_TUR	0.0324948	0.0491031	0.196853	0.701083	0.0671298	0.104571	0.190115	0.323875	0.427289	-0.0373077	0.201296	0.860628	0.0669589	0.0285524	0.248447	0.155203	0.0323824	0.0440209	-0.210027	0.0847765	-0.601188	-0.106777	0.045742	-0.577375	-0.613021	-0.609232	-0.67806	-0.667327	-0.6764	0.034126	-0.615079	0.594692	-0.656703	-0.657966	-0.685541	0.134498	-0.118782	-0.222167	-0.123636	0.0295839	-0.226463	0.0969493	-0.298169	0.0769065	0.0909782	-0.116586	-0.131567	0.168888	-0.237997
45178_TUR	0.0473645	0.0656959	0.166307	0.744383	0.0523383	0.0553185	0.139262	0.369391	0.452867	-0.0746221	0.235365	0.97002	0.0777671	-0.00100818	0.248424	0.164042	-0.00665501	0.0047373	-0.168573	0.0547236	-0.647979	-0.0985534	0.0534733	-0.606813	-0.643444	-0.661562	-0.733097	-0.712641	-0.724915	0.00345771	-0.687594	0.688945	-0.687617	-0.726665	-0.714856	0.131768	-0.0768355	-0.189452	-0.137936	-0.0108073	-0.217255	0.0966807	-0.2705	0.0827917	0.145232	-0.096301	-0.0935591	0.211573	-0.227558
45180_TUR	-0.0664297	-0.129944	-0.0386859	0.115394	0.284141	0.330813	0.417587	0.274304	0.233473	0.244072	0.438614	0.103987	0.241508	0.224763	0.641579	0.492459	0.234993	0.245032	-0.125445	-0.0589475	-0.656543	-0.0877951	0.296722	-0.644546	-0.649423	-0.651788	-0.640494	-0.650314	-0.665049	0.229229	-0.640774	0.369492	-0.59969	-0.654246	-0.665329	-0.0188258	-0.104477	-0.132786	-0.21973	0.32684	-0.263481	-0.0679438	-0.290264	-0.0202949	-0.0926224	-0.0785273	-0.0797239	0.505774	-0.220369
45182_TUR	0.0943911	0.0905689	0.162504	0.297138	-0.103218	-0.0997451	-0.0299554	0.109098	0.0768821	-0.0753488	-0.0218509	0.431822	-0.0428353	-0.0789033	-0.0729146	-0.061913	-0.0916886	-0.0849731	-0.0366239	-0.00926402	-0.417077	0.0852102	-0.113406	-0.38908	-0.39925	-0.422907	-0.397089	-0.386602	-0.388168	-0.0754221	-0.371893	0.123424	-0.387424	-0.397426	-0.408386	0.0543651	0.140282	0.112711	0.0690893	-0.12821	0.046877	0.0248162	-0.0490751	0.0282809	0.335888	-0.0427513	0.0678048	-0.0474898	-0.0707481
45270_TUR	-0.0602554	-0.0931235	-0.0654959	0.192214	0.519112	0.465232	0.602836	0.400108	0.403092	-0.0778738	0.774262	0.165053	0.489896	0.226384	1.04381	0.728046	0.261352	0.279267	-0.18204	-0.123172	-0.772706	-0.100451	0.366034	-0.738186	-0.762633	-0.772751	-0.780656	-0.768939	-0.789089	0.238357	-0.767029	0.530003	-0.753022	-0.782716	-0.78863	-0.0888354	-0.116887	-0.248949	-0.272509	0.572519	-0.243645	-0.162076	-0.291598	-0.0541202	-0.0969095	0.00543083	-0.0704727	0.824684	-0.287548
45271_TUR	-0.069615	-0.110114	-0.0514712	0.204515	0.583106	0.524425	0.633845	0.476409	0.414409	-0.065326	0.813763	0.210831	0.487674	0.231793	1.19236	0.827608	0.263315	0.280738	-0.196692	-0.093271	-0.787358	-0.151287	0.409474	-0.774377	-0.784792	-0.796511	-0.806016	-0.792944	-0.813341	0.243398	-0.779466	0.577504	-0.767551	-0.805614	-0.809066	-0.0333341	-0.142	-0.275539	-0.311776	0.563775	-0.277989	-0.116421	-0.33308	-0.0480954	-0.107131	-0.082328	-0.117493	0.897539	-0.325338
45274_TUR	-0.0252814	-0.021596	0.0299082	0.34854	0.240244	0.214055	0.277075	0.290099	0.347482	0.145652	0.41084	0.448271	0.238965	0.127452	0.498236	0.373855	0.128205	0.142551	-0.113343	0.0203542	-0.659579	-0.0647389	0.200764	-0.627398	-0.662675	-0.661839	-0.670606	-0.666273	-0.679039	0.13364	-0.628302	0.456055	-0.65651	-0.668482	-0.688303	0.0234302	-0.121666	-0.157606	-0.171936	0.255866	-0.178148	-0.0013188	-0.235332	0.00473047	-0.00753607	-0.0501789	-0.075129	0.438001	-0.188205
84116_TUR	0.15888	0.199242	0.141947	0.434364	0.0267473	0.0211122	0.0683791	0.219986	0.236878	0.096708	0.0662683	0.507633	-0.000992551	0.0562308	0.139019	0.117898	0.0422148	0.0478226	-0.177302	0.0490709	-0.522679	-0.084514	-0.0303324	-0.499974	-0.522328	-0.519893	-0.556352	-0.542419	-0.548785	0.048266	-0.51971	0.310373	-0.519856	-0.528505	-0.558541	0.136946	-0.0755959	-0.10329	-0.0672815	0.0119704	-0.0386635	0.144566	-0.246614	0.166	0.0475188	-0.0583849	-0.0976118	0.0785368	-0.104843
98329_RUS	0.0210321	0.0412097	0.177267	0.673374	0.0593595	0.0990162	0.170283	0.307859	0.405365	-0.0389243	0.180972	0.812981	0.0740807	0.0204128	0.224307	0.146694	0.0279351	0.0318198	-0.209059	0.07516	-0.561574	-0.114301	0.0340332	-0.537392	-0.572915	-0.567773	-0.61617	-0.607898	-0.61611	0.0272172	-0.552204	0.56686	-0.591981	-0.600138	-0.625989	0.12242	-0.117568	-0.214307	-0.12833	0.0246443	-0.221065	0.0804406	-0.271232	0.0576901	0.0791463	-0.129033	-0.133799	0.147579	-0.218445
88199_TUR	-0.0761136	-0.096551	-0.0668312	0.0582029	0.578946	0.654664	0.761992	0.0776684	0.0708065	0.318695	0.374408	0.00815021	0.114903	1.10184	0.277068	0.254223	1.21779	1.25749	-0.0993144	-0.0877081	-0.723211	-0.152494	0.704018	-0.692261	-0.727537	-0.725718	-0.732392	-0.74849	-0.761501	1.11578	-0.71458	0.181963	-0.696512	-0.714145	-0.723012	0.00139766	-0.191575	-0.147024	-0.0856618	0.663491	-0.180981	-0.089566	-0.352009	-0.0765014	-0.121014	-0.0932573	-0.0579004	0.341507	-0.219099
88883_RUS	0.0899213	0.124745	0.176741	0.548542	-0.0345805	-0.0629846	0.0128359	0.103889	0.62773	-0.120434	0.0716475	0.608888	0.00512509	-0.0272506	0.126306	0.0581697	-0.028836	-0.0231051	-0.0548782	0.274509	-0.432255	-0.0167355	-0.0426761	-0.40155	-0.44815	-0.447684	-0.610295	-0.609162	-0.618482	-0.018231	-0.550268	0.266645	-0.582168	-0.568417	-0.588607	0.231432	-0.080432	-0.160925	-0.0798713	-0.0177269	-0.171252	0.0791766	-0.181667	0.0809182	0.0365289	0.06207	-0.0370947	0.0531471	-0.106479
126277_ARM	0.0999578	0.129243	0.19367	0.576794	-0.0228209	-0.0507327	0.0281647	0.111095	0.658812	-0.113843	0.0841455	0.638863	0.0071617	-0.012168	0.143604	0.0731293	-0.014861	-0.00679176	-0.0493955	0.287746	-0.471079	-0.0166681	-0.0325165	-0.436805	-0.489805	-0.488231	-0.67595	-0.672356	-0.681921	-0.00388678	-0.613462	0.286282	-0.646716	-0.635303	-0.651924	0.24233	-0.0856569	-0.163689	-0.0785732	-0.00929039	-0.184231	0.0915515	-0.199445	0.094647	0.0401655	0.0727219	-0.0302582	0.067122	-0.114289
127431_AZE	0.00939953	-0.0674065	-0.0275945	0.0477171	0.137818	0.084799	0.211819	0.0508135	0.0915818	0.563591	0.192601	0.0845558	0.10614	0.172717	0.301658	0.221584	0.181101	0.202462	-0.108446	-0.0517945	-0.538376	-0.0384271	0.124923	-0.536594	-0.547994	-0.550482	-0.583003	-0.601192	-0.612112	0.174106	-0.572206	0.222062	-0.547368	-0.575094	-0.554177	0.00149631	-0.203415	-0.0894488	-0.108332	0.174487	-0.134852	0.0128085	-0.281634	0.0293192	-0.101961	-0.0625128	-0.149001	0.235761	-0.167432
127667_KAZ	-0.00475124	-0.0342962	0.0495769	-0.0818787	-0.0383001	-0.0585812	-0.0440524	-0.151889	-0.0654598	1.06328	-0.0939166	-0.114824	-0.102963	0.0742594	-0.0991962	0.0101429	0.0560589	0.0663435	-0.0416134	0.0237769	-0.46982	0.0680363	-0.0527957	-0.4449	-0.479069	-0.481311	-0.442324	-0.450053	-0.457649	0.0752792	-0.455528	-0.0287637	-0.464412	-0.450046	-0.475282	0.0541756	-0.0148601	-0.00403135	0.0975764	-0.0464309	-0.0853726	0.132687	-0.192648	0.174428	0.0118864	0.0523197	-0.041922	-0.0604791	-0.101337
141534_ARM	-0.232541	-0.170764	-0.207997	-0.310653	-0.330827	-0.336832	-0.323411	-0.152358	-0.354172	-0.244005	-0.377829	-0.378552	0.345179	-0.333713	-0.414123	-0.383676	-0.324221	-0.338798	-0.171066	-0.242905	0.903728	-0.166892	-0.324646	0.928648	0.903463	0.91476	0.9823	1.00263	1.0135	-0.341801	0.935743	-0.379752	1.006	0.955625	0.942204	-0.200814	0.0244245	0.031684	-0.0929213	-0.310528	0.219386	-0.243778	1.16896	-0.201175	-0.125566	-0.207716	-0.131621	-0.387837	0.118992
98758_RUS	0.112441	0.098896	0.165169	0.316542	-0.104244	-0.0912949	-0.0233513	0.115948	0.0953014	-0.0726831	-0.0118007	0.458733	-0.0351236	-0.07353	-0.0612645	-0.0555551	-0.0834845	-0.0768921	-0.0476197	-0.0017984	-0.442719	0.079999	-0.101263	-0.407091	-0.425999	-0.449779	-0.4183	-0.408921	-0.411225	-0.0709103	-0.389042	0.143567	-0.40605	-0.41076	-0.427381	0.0511231	0.128671	0.101961	0.0612935	-0.118775	0.0449889	0.0386818	-0.0533017	0.0238082	0.326123	-0.0459933	0.055086	-0.0396549	-0.0806362
127107_RUS	-0.149606	-0.0742909	-0.0184791	0.0781246	0.283178	0.208006	0.268811	0.219312	0.243219	0.00261962	0.363314	0.237177	0.208424	0.0897718	0.451326	0.329406	0.0960633	0.0952712	0.152851	-0.13277	-0.597814	0.0168417	0.159022	-0.56354	-0.581217	-0.595766	-0.47555	-0.488694	-0.496905	0.0907916	-0.471153	0.294807	-0.452346	-0.478225	-0.47737	-0.00280352	-0.0799622	-0.0303647	-0.139216	0.176833	-0.117983	-0.100044	-0.118059	-0.053626	0.0568139	0.062663	0.0398051	0.379029	-0.061579
82710_TUR	0.0240338	-0.0154803	-0.03056	-0.106755	-0.079422	-0.0110887	-0.0912051	-0.117196	0.0582166	0.0363228	-0.0423626	-0.0722543	-0.154054	-0.101138	-0.115211	-0.0852554	-0.125123	-0.1205	0.457321	-0.0278064	-0.385774	0.196266	-0.0573641	-0.334762	-0.402531	-0.383111	-0.402093	-0.378683	-0.384311	-0.103441	-0.366558	-0.0968392	-0.398459	-0.38003	-0.387175	-0.0342073	0.184754	0.0651225	0.0104242	-0.0797991	0.0391653	-0.00997219	-0.0994941	-0.075553	0.126578	0.324671	0.339598	-0.0782167	0.184799
127130_RUS	-0.00411926	-0.0298489	0.0482397	-0.0824774	-0.037422	-0.0600415	-0.0412051	-0.152488	-0.0679047	1.06588	-0.0929154	-0.115053	-0.101346	0.0771068	-0.10078	0.00843641	0.0573062	0.0683293	-0.0449198	0.0220705	-0.467219	0.0707606	-0.0525329	-0.444391	-0.477206	-0.48154	-0.441446	-0.447575	-0.455786	0.0765266	-0.455388	-0.0272702	-0.462304	-0.446583	-0.471327	0.0543153	-0.0180434	-0.00499935	0.100916	-0.0472758	-0.082033	0.129873	-0.193616	0.175922	0.0132569	0.0498748	-0.0436285	-0.061324	-0.101444
127132_RUS	-0.0248712	-0.075216	-0.0596498	0.00729259	0.0687171	0.03219	0.126718	0.0290965	0.0386036	0.483413	0.111684	0.0104086	0.120607	0.111247	0.196496	0.15839	0.118646	0.121669	-0.130286	-0.0666192	-0.356157	-0.0618671	0.0475754	-0.355606	-0.361837	-0.356694	-0.307492	-0.328389	-0.333647	0.114482	-0.294111	0.143853	-0.270504	-0.294414	-0.284081	-0.025636	-0.190917	-0.0835968	-0.101126	0.119786	-0.119646	-0.0246621	-0.17966	-0.0189821	-0.110632	-0.0879221	-0.164441	0.146845	-0.12318
131143_RUS	-0.016966	0.00936534	0.0545927	0.0645511	0.0862222	0.0441567	0.101516	-0.0298284	0.0759239	0.680731	0.111343	-0.0188551	0.0357133	0.0894905	0.158617	0.119896	0.0837206	0.0941283	-0.0937047	0.00196224	-0.516373	0.0510216	0.0595421	-0.480499	-0.506545	-0.522079	-0.553369	-0.566636	-0.58014	0.0913718	-0.53408	0.102774	-0.561426	-0.562321	-0.565896	-0.00406944	0.0178478	-0.0889838	0.0134854	0.0675069	-0.159494	0.0437962	-0.213355	0.215136	-0.0239589	0.0644739	-0.115798	0.148596	-0.108752
45048_TUR	-0.342644	-0.371327	-0.408068	-0.525739	-0.73262	-0.714132	-0.74748	-0.391813	-0.587473	-0.459215	-0.765344	-0.635976	-0.329102	-0.66966	-0.791793	-0.702392	-0.679245	-0.715237	-0.411382	-0.300823	3.55901	-0.29521	-0.694316	3.39624	3.59542	3.52143	2.13631	2.12329	2.16246	-0.686732	2.09837	-0.685422	2.07557	2.14409	2.13215	-0.313255	-0.208877	-0.0568806	-0.107148	-0.612998	0.0924219	-0.292343	0.548341	-0.444815	-0.30496	-0.416402	-0.377107	-0.781137	0.241871
45049_TUR	-0.357118	-0.387524	-0.433127	-0.524214	-0.726663	-0.688853	-0.7414	-0.404195	-0.598501	-0.465935	-0.770218	-0.632112	-0.312192	-0.680688	-0.785344	-0.710712	-0.693473	-0.731803	-0.367888	-0.311728	3.66392	-0.297499	-0.672975	3.36638	3.71707	3.57932	2.17192	2.16469	2.20632	-0.701575	2.11528	-0.696327	2.11291	2.16716	2.18303	-0.348283	-0.195413	-0.0725855	-0.146114	-0.617995	0.0842246	-0.293894	0.561436	-0.476766	-0.314511	-0.399492	-0.357735	-0.786626	0.252873
45062_TUR	-0.381603	-0.399702	-0.422289	-0.52913	-0.716072	-0.690938	-0.750255	-0.416619	-0.607725	-0.484144	-0.781658	-0.648351	-0.323139	-0.684865	-0.795183	-0.71809	-0.696051	-0.73315	-0.380189	-0.298552	3.66454	-0.27817	-0.659184	3.38054	3.67376	3.90868	2.18744	2.17442	2.21531	-0.704153	2.1319	-0.708505	2.1144	2.17061	2.18291	-0.350737	-0.202791	-0.0717171	-0.125431	-0.619835	0.0750008	-0.310749	0.581381	-0.480328	-0.336043	-0.407116	-0.367821	-0.800896	0.271834
127652_AZE	-0.0548401	-0.022355	-0.103034	-0.210244	-0.173065	-0.165285	-0.220294	-0.0297952	-0.199732	-0.0786123	-0.172313	-0.135867	-0.145544	-0.18075	-0.279745	-0.17816	-0.178028	-0.181528	0.0473732	-0.0627423	0.0846388	0.0586855	-0.21193	0.0939281	0.0985278	0.0747478	0.0838271	0.100468	0.107886	-0.180838	0.0980697	-0.253128	0.0827848	0.126813	0.132468	-0.0617587	0.0636651	0.156339	0.0924101	-0.19658	2.22784	-0.00133931	0.379534	-0.0612586	0.108011	-0.00946133	0.157956	-0.192783	0.044018
141508_ARM	-0.248439	-0.180139	-0.220449	-0.307597	-0.32888	-0.33033	-0.304602	-0.129734	-0.362193	-0.227412	-0.387819	-0.383865	0.335435	-0.34198	-0.401714	-0.373482	-0.334089	-0.348666	-0.189179	-0.276033	0.957737	-0.191159	-0.345468	0.985364	0.947503	0.967907	1.02622	1.04987	1.06295	-0.351053	0.967967	-0.378666	1.0621	0.995972	0.996705	-0.198004	0.0220646	0.0111089	-0.117312	-0.306365	0.23918	-0.246015	1.12279	-0.198858	-0.153648	-0.216106	-0.141242	-0.401027	0.0936165
82919_TUR	-0.103094	-0.115777	-0.0237811	-0.159298	0.0738169	-0.0260941	-0.145718	-0.0962639	-0.0308804	-0.0130208	-0.116198	-0.120121	-0.12906	-0.0980514	-0.138093	-0.090661	-0.124375	-0.124306	0.658313	-0.067304	-0.36718	0.333013	-0.016124	-0.336352	-0.372983	-0.346794	-0.399745	-0.397135	-0.403255	-0.0940778	-0.351903	-0.117875	-0.448171	-0.423589	-0.415472	-0.103243	0.284332	0.280022	0.000341745	-0.135419	0.0262521	0.00751432	-0.0341312	0.037071	0.221849	0.517787	0.361146	-0.0873145	0.276008
[truncated: 77 more columns]
