# Supplementary material for: Genetic diversity, linkage disequilibrium, and population structure of tetraploid wheat landraces originating from Europe and Asia
Source: BMC Genomics. 2023 Nov 14;24:682. doi: 10.1186/s12864-023-09768-6 (PMC10644499; doi:10.1186/s12864-023-09768-6)
Supplement: Supplementary file 3 — Supplementary Material 3 [file 12864_2023_9768_MOESM3_ESM.xlsx]

## Sheet: Sheet1
Ent No	Structure	USDA	origin	Growth habit	Subspecies
1	2	84227	TUR	Spring	Triticum turgidum subsp. durum
2	2	84244	TUR	Spring	Triticum turgidum subsp. durum
3	2	84253	TUR	Spring	Triticum turgidum subsp. durum
4	2	42218	TUR	Spring	Triticum turgidum subsp. durum
5	2	45090	TUR	Spring	Triticum turgidum subsp. durum
6	2	81952	RUS	Spring	Triticum turgidum subsp. durum
7	2	81953	RUS	Spring	Triticum turgidum subsp. durum
8	2	82029	KAZ	Spring	Triticum turgidum subsp. durum
9	2	82198	RUS	Spring	Triticum turgidum subsp. durum
10	2	82230	RUS	Spring	Triticum turgidum subsp. durum
11	2	82231	RUS	Spring	Triticum turgidum subsp. durum
12	2	82252	RUS	Spring	Triticum turgidum subsp. durum
13	2	82709	TUR	Spring	Triticum turgidum subsp. durum
14	2	84708	TUR	Spring	Triticum turgidum subsp. durum
15	2	82718	TUR	Spring	Triticum turgidum subsp. durum
16	2	82872	TUR	Spring	Triticum turgidum subsp. durum
17	2	82889	TUR	Spring	Triticum turgidum subsp. durum
18	2	82901	TUR	Spring	Triticum turgidum subsp. durum
19	2	83031	TUR	Spring	Triticum turgidum subsp. durum
20	2	83240	KAZ	Spring	Triticum turgidum subsp. durum
21	1	83673	UKR	Spring	Triticum turgidum subsp. durum
22	2	84229	TUR	Spring	Triticum turgidum subsp. durum
23	2	84251	TUR	Spring	Triticum turgidum subsp. durum
24	1	84512	TUR	Spring	Triticum turgidum subsp. durum
25	1	84805	TUR	Spring	Triticum turgidum subsp. durum
26	1	86418	TUR	Spring	Triticum turgidum subsp. durum
27	1	88316	IRN	Spring	Triticum turgidum subsp. durum
28	1	88590	IRN	Spring	Triticum turgidum subsp. durum
29	1	89056	AFG	Spring	Triticum turgidum subsp. durum
30	2	87501	RUS	Spring	Triticum turgidum subsp. durum
31	1	96063	TUR	Spring	Triticum turgidum subsp. durum
32	2	87502	RUS	Spring	Triticum turgidum subsp. durum
33	1	98531	UKR	Spring	Triticum turgidum subsp. durum
34	1	98533	UKR	Spring	Triticum turgidum subsp. durum
35	1	98811	RUS	Spring	Triticum turgidum subsp. durum
36	2	126364	ARM	Spring	Triticum turgidum subsp. durum
37	2	127109	RUS	Spring	Triticum turgidum subsp. durum
38	2	127112	RUS	Spring	Triticum turgidum subsp. durum
39	2	127122	RUS	Spring	Triticum turgidum subsp. durum
40	2	127124	RUS	Spring	Triticum turgidum subsp. durum
41	2	127127	RUS	Spring	Triticum turgidum subsp. durum
42	2	127128	RUS	Spring	Triticum turgidum subsp. durum
43	2	127131	RUS	Spring	Triticum turgidum subsp. durum
44	2	127133	RUS	Spring	Triticum turgidum subsp. durum
45	2	127135	RUS	Spring	Triticum turgidum subsp. durum
46	2	127136	RUS	Spring	Triticum turgidum subsp. durum
47	2	127137	RUS	Spring	Triticum turgidum subsp. durum
48	2	127139	RUS	Spring	Triticum turgidum subsp. durum
49	2	127158	RUS	Spring	Triticum turgidum subsp. durum
50	2	127222	UKR	Spring	Triticum turgidum subsp. durum
51	2	127229	RUS	Spring	Triticum turgidum subsp. durum
52	2	127254	RUS	Spring	Triticum turgidum subsp. durum
53	2	127276	RUS	Spring	Triticum turgidum subsp. durum
54	2	127288	KAZ	Spring	Triticum turgidum subsp. durum
55	2	127644	TUR	Spring	Triticum turgidum subsp. durum
56	2	127645	TUR	Spring	Triticum turgidum subsp. durum
57	2	130863	UKR	Spring	Triticum turgidum subsp. durum
59	2	90112	RUS	Spring	Triticum turgidum subsp. durum
61	2	130911	KAZ	Spring	Triticum turgidum subsp. durum
62	2	130936	ARM	Spring	Triticum turgidum subsp. durum
63	2	130949	AFG	Spring	Triticum turgidum subsp. durum
64	2	131023	CHN	Spring	Triticum turgidum subsp. durum
65	2	131024	CHN	Spring	Triticum turgidum subsp. durum
66	2	90233	AFG	Spring	Triticum turgidum subsp. durum
67	2	131025	CHN	Spring	Triticum turgidum subsp. durum
68	2	131082	RUS	Spring	Triticum turgidum subsp. durum
69	2	131097	RUS	Spring	Triticum turgidum subsp. durum
70	2	131139	RUS	Spring	Triticum turgidum subsp. durum
71	2	131140	RUS	Spring	Triticum turgidum subsp. durum
72	2	132640	AZE	Spring	Triticum turgidum subsp. durum
73	2	132644	AZE	Spring	Triticum turgidum subsp. durum
74	2	132645	AZE	Spring	Triticum turgidum subsp. durum
75	2	132713	AZE	Spring	Triticum turgidum subsp. durum
76	2	140488	AZE	Spring	Triticum turgidum subsp. durum
78	2	45000	TUR	Spring	Triticum turgidum subsp. carthlicum
79	2	45001	TUR	Spring	Triticum turgidum subsp. carthlicum
80	2	82694	TUR	Spring	Triticum turgidum subsp. durum
82	2	45012	TUR	Spring	Triticum turgidum subsp. carthlicum
83	2	45024	TUR	Spring	Triticum turgidum subsp. carthlicum
84	2	45042	TUR	Spring	Triticum turgidum subsp. carthlicum
85	2	45058	TUR	Spring	Triticum turgidum subsp. carthlicum
86	2	45060	TUR	Spring	Triticum turgidum subsp. carthlicum
87	2	45061	TUR	Spring	Triticum turgidum subsp. carthlicum
88	2	45113	TUR	Spring	Triticum turgidum subsp. carthlicum
89	2	45133	TUR	Spring	Triticum turgidum subsp. carthlicum
90	2	45143	TUR	Spring	Triticum turgidum subsp. carthlicum
91	2	45144	TUR	Spring	Triticum turgidum subsp. carthlicum
92	2	45146	TUR	Spring	Triticum turgidum subsp. carthlicum
93	1	45148	TUR	Spring	Triticum turgidum subsp. carthlicum
94	2	45150	TUR	Spring	Triticum turgidum subsp. carthlicum
95	2	45154	TUR	Spring	Triticum turgidum subsp. carthlicum
96	2	45155	TUR	Spring	Triticum turgidum subsp. carthlicum
97	2	45156	TUR	Spring	Triticum turgidum subsp. carthlicum
98	1	45162	TUR	Spring	Triticum turgidum subsp. carthlicum
99	2	45170	TUR	Spring	Triticum turgidum subsp. carthlicum
100	2	45171	TUR	Spring	Triticum turgidum subsp. carthlicum
101	2	45173	TUR	Spring	Triticum turgidum subsp. carthlicum
102	2	45174	TUR	Spring	Triticum turgidum subsp. carthlicum
103	2	45175	TUR	Spring	Triticum turgidum subsp. carthlicum
104	2	45176	TUR	Spring	Triticum turgidum subsp. carthlicum
105	2	45178	TUR	Spring	Triticum turgidum subsp. carthlicum
106	2	45180	TUR	Spring	Triticum turgidum subsp. carthlicum
107	2	45182	TUR	Spring	Triticum turgidum subsp. carthlicum
108	2	45270	TUR	Spring	Triticum turgidum subsp. polonicum
109	2	45271	TUR	Spring	Triticum turgidum subsp. polonicum
110	2	45274	TUR	Spring	Triticum turgidum subsp. polonicum
111	2	84116	TUR	Spring	Triticum turgidum subsp. turanicum
112	2	98329	RUS	Spring	Triticum turgidum subsp. durum
113	2	88199	TUR	Spring	Triticum turgidum subsp. turanicum
114	2	88883	RUS	Spring	Triticum turgidum subsp. dicoccon
115	2	126277	ARM	Spring	Triticum turgidum subsp. carthlicum
116	2	127431	AZE	Spring	Triticum turgidum subsp. turgidum
117	2	127667	KAZ	Spring	Triticum turgidum subsp. turgidum
118	2	141534	ARM	Spring	Triticum turgidum subsp. dicoccon
120	2	98758	RUS	Spring	Triticum turgidum subsp. durum
121	2	127107	RUS	Spring	Triticum turgidum subsp. durum
122	2	82710	TUR	Spring	Triticum turgidum subsp. durum
123	2	127130	RUS	Spring	Triticum turgidum subsp. durum
124	2	127132	RUS	Spring	Triticum turgidum subsp. durum
126	2	131143	RUS	Spring	Triticum turgidum subsp. durum
127	1	45048	TUR	Spring	Triticum turgidum subsp. carthlicum
128	1	45049	TUR	Spring	Triticum turgidum subsp. carthlicum
129	1	45062	TUR	Spring	Triticum turgidum subsp. carthlicum
130	2	127652	AZE	Spring	Triticum turgidum subsp. turgidum
131	2	141508	ARM	Spring	Triticum turgidum subsp. dicoccon
132	2	82919	TUR	Spring	Triticum turgidum subsp. durum
