# Supplementary material for: Genetic diversity, linkage disequilibrium, and population structure of tetraploid wheat landraces originating from Europe and Asia
Source: BMC Genomics. 2023 Nov 14;24:682. doi: 10.1186/s12864-023-09768-6 (PMC10644499; doi:10.1186/s12864-023-09768-6)
Supplement: Supplementary file 4 — Supplementary Material 4 [file 12864_2023_9768_MOESM4_ESM.txt]

rs	alleles	chromosome	pos	strand	assembly	center	protLSID	assayLSID	panel	QCcode	1	2	3	4	5	6	7	8	9	10	11	12	13	14	15	16	17	18	19	20	21	22	23	24	25	26	27	28	29	30	31	32	33	34	35	36	37	38	39
AX_110418496	T/C	1	30223	+	36	CH	NA	NA	NA	NA	TT	TC	TT	CC	CC	CC	CC	CC	TT	CC	CC	CC	TC	CC	CC	CC	CC	CC	CC	TT	TT	CC	CC	TT	TT	TT	TT	TT	TT	CC	TT	CC	TT	TT	TT	TT	CC	CC	TT
AX_95153822	T/C	1	38467	+	36	CH	NA	NA	NA	NA	CC	TC	TT	TT	TT	TT	TT	TC	TT	TT	TT	CC	TT	TT	TT	TT	TT	TT	TT	TT	CC	TT	TT	CC	CC	CC	CC	CC	CC	TT	CC	TC	TT	CC	CC	TT	TT	TT	TT
AX_94684631	A/G	1	780667	+	36	CH	NA	NA	NA	NA	AG	AG	AA	AA	AA	AA	AA	AA	AA	AA	AA	AA	AA	NN	AA	AA	AA	AA	AA	AA	AA	AA	AA	AA	AA	AA	GG	GG	GG	AA	GG	NN	GG	GG	GG	AA	AA	AA	AG
AX_110012566	T/C	1	1190864	+	36	CH	NA	NA	NA	NA	TT	TT	TT	TT	TT	TT	TT	TT	TT	TT	CC	TT	TT	TT	TT	TT	TT	TC	TT	TT	CC	CC	TT	CC	CC	CC	TC	TT	TT	TT	TT	TT	TT	TT	TT	TT	TT	TT	TT
AX_179476443	A/C	1	1210602	+	36	CH	NA	NA	NA	NA	CC	CC	CC	CC	CC	CC	CC	CC	CC	CC	AA	CC	CC	CC	CC	CC	CC	CC	CC	CC	AA	AA	CC	AA	AA	AA	NN	NN	CC	CC	NN	CC	AC	CC	NN	CC	CC	CC	CC
AX_95651926	A/C	1	1210602	+	36	CH	NA	NA	NA	NA	CC	CC	CC	CC	CC	CC	CC	CC	CC	CC	AA	CC	CC	CC	CC	CC	CC	CC	CC	CC	AA	AA	CC	AA	AA	AA	CC	CC	CC	CC	CC	CC	CC	CC	CC	CC	CC	CC	CC
AX_86179001	A/G	1	1244447	+	36	CH	NA	NA	NA	NA	GG	GG	AA	GG	AA	AA	AA	GG	NN	AA	AA	GG	GG	AA	GG	GG	AA	AA	AA	GG	GG	AA	GG	GG	GG	GG	NN	GG	GG	AA	GG	GG	GG	GG	GG	GG	AA	AA	AA
AX_86179145	A/G	1	1244447	+	36	CH	NA	NA	NA	NA	GG	GG	AA	GG	AA	AA	AA	GG	AG	AA	AA	GG	GG	AA	GG	GG	AA	AA	AA	GG	GG	AA	GG	GG	GG	GG	GG	GG	GG	AA	GG	GG	GG	GG	GG	GG	AA	AA	AA
AX_111687224	A/G	1	1371443	+	36	CH	NA	NA	NA	NA	GG	GG	AA	AA	AA	NN	AA	AA	AA	AA	AA	AA	GG	AA	GG	GG	AA	AA	AA	GG	GG	AA	GG	GG	GG	GG	NN	GG	GG	AA	GG	NN	GG	GG	GG	AA	AA	AA	AA
AX_95652482	A/G	1	1371443	+	36	CH	NA	NA	NA	NA	GG	GG	AA	NN	AA	AA	AA	NN	AA	AA	AA	AA	GG	AA	GG	GG	AA	AA	AA	GG	GG	AA	GG	GG	GG	GG	NN	GG	GG	AA	GG	NN	GG	GG	GG	AA	AA	AA	AA
AX_94496430	T/G	1	1553979	+	36	CH	NA	NA	NA	NA	GG	NN	TT	GG	TT	TT	TT	GG	GG	NN	GG	GG	TT	TT	GG	GG	TT	TT	TT	GG	TT	GG	GG	TT	TT	TT	TT	TT	TT	TT	TT	GG	TT	TT	TT	GG	TT	TT	TT
AX_94936441	T/C	1	1804386	+	36	CH	NA	NA	NA	NA	CC	CC	CC	TT	CC	CC	CC	NN	TT	CC	TT	TT	CC	CC	CC	CC	CC	CC	CC	CC	CC	TT	CC	CC	CC	CC	CC	CC	CC	CC	CC	CC	CC	CC	CC	TT	CC	CC	CC
AX_109057280	A/C	1	1817099	+	36	CH	NA	NA	NA	NA	AA	CC	CC	CC	AA	AA	CC	CC	AC	NN	AA	AA	NN	AA	CC	CC	AA	AA	AA	CC	AA	AA	AA	AA	AA	AA	AA	AA	AA	NN	AA	AC	AA	AA	AA	CC	AA	AA	AA
AX_179475478	T/C	1	1852768	+	36	CH	NA	NA	NA	NA	CC	CC	CC	TT	CC	CC	CC	TT	TT	CC	TT	TT	CC	CC	CC	CC	CC	CC	CC	CC	CC	TT	CC	CC	CC	CC	CC	CC	CC	CC	CC	NN	CC	CC	CC	TT	CC	CC	CC
AX_94464427	T/C	1	1852768	+	36	CH	NA	NA	NA	NA	CC	CC	CC	TT	CC	CC	CC	TT	TT	CC	TT	TT	CC	CC	CC	CC	CC	CC	CC	CC	CC	TT	CC	CC	CC	CC	NN	CC	CC	CC	CC	TC	CC	CC	CC	TT	CC	CC	CC
AX_109554028	A/G	1	2230178	+	36	CH	NA	NA	NA	NA	AA	AA	AA	AA	GG	AA	AA	AA	AA	AA	AA	AA	AA	AA	AA	AA	AA	AA	GG	AA	AA	AA	GG	AA	AA	AA	GG	AA	AA	AA	GG	AA	GG	AA	AA	AA	GG	GG	AA
AX_94492529	A/T	1	3118407	+	36	CH	NA	NA	NA	NA	AA	AA	AA	TT	AA	AA	AA	TT	TT	AA	TT	TT	AA	AA	AA	AA	AA	AA	AA	AA	AA	TT	AA	AA	AA	AA	AA	AA	AA	AA	AA	AT	AA	AA	AA	TT	AA	AA	AA
AX_111058036	A/G	1	3378933	+	36	CH	NA	NA	NA	NA	AA	AA	AA	GG	AA	AA	AA	GG	GG	AA	GG	GG	AA	AA	AA	AA	AA	AA	AA	AA	AA	GG	AA	AA	AA	AA	AA	AA	AA	AA	AA	AG	AA	AA	AA	GG	AA	AA	AA
AX_94386458	A/C	1	3392684	+	36	CH	NA	NA	NA	NA	CC	CC	CC	NN	CC	CC	CC	NN	NN	CC	NN	AA	CC	CC	CC	CC	CC	CC	CC	CC	CC	NN	CC	CC	CC	CC	CC	CC	CC	CC	CC	AC	CC	CC	NN	AA	CC	CC	CC
AX_95158783	C/G	1	3845938	+	36	CH	NA	NA	NA	NA	GG	GG	GG	GG	GG	GG	GG	CC	GG	GG	GG	CC	GG	GG	GG	GG	GG	GG	GG	GG	GG	GG	GG	GG	GG	GG	GG	GG	GG	GG	GG	NN	GG	GG	GG	GG	GG	NN	GG
AX_111010650	A/G	1	4204697	+	36	CH	NA	NA	NA	NA	AA	AA	AA	GG	AA	AA	AA	AA	GG	AA	GG	AA	AA	AA	AA	AA	AA	AA	AA	AA	GG	GG	AA	GG	GG	GG	GG	GG	GG	AA	GG	AA	GG	GG	AA	GG	AA	AA	AA
AX_95230167	A/G	1	5028327	+	36	CH	NA	NA	NA	NA	AA	AA	AA	AA	AA	AA	AA	AA	GG	AA	GG	AA	AA	AA	AA	AA	AA	AA	AA	AA	GG	GG	AA	GG	GG	GG	GG	GG	GG	AA	GG	AA	GG	GG	AA	GG	AA	AA	AA
AX_86161164	A/T	1	5624496	+	36	CH	NA	NA	NA	NA	AT	AA	AT	AA	AT	AT	AT	AA	AA	AT	AA	AA	AA	AT	AA	AA	AT	AT	AT	AT	AA	AA	AA	AA	AA	AA	AA	AA	AA	AT	AA	AA	AA	AA	AA	AA	AT	AT	AT
AX_94405726	C/G	1	6154915	+	36	CH	NA	NA	NA	NA	GG	NN	GG	GG	CC	CC	CC	GG	GG	CC	GG	GG	NN	CC	NN	NN	CC	CC	GG	GG	GG	CC	CC	GG	GG	GG	GG	GG	GG	CC	CC	CC	CC	GG	CC	CC	CC	CC	NN
AX_86180188	T/G	1	6290190	+	36	CH	NA	NA	NA	NA	TG	TG	GG	GG	GG	GG	GG	GG	TT	GG	TT	GG	TG	GG	TG	TG	GG	GG	GG	GG	TT	TT	TG	TT	TT	TT	NN	TT	TT	GG	TT	TG	TT	TT	GG	TT	GG	GG	GG
AX_95191967	T/C	1	6517936	+	36	CH	NA	NA	NA	NA	CC	CC	CC	CC	TC	CC	NN	CC	CC	TC	CC	CC	NN	TC	CC	CC	TC	TC	CC	CC	CC	CC	CC	CC	CC	TC	TT	TT	TT	TC	TT	CC	TT	TT	TC	NN	TT	TC	CC
AX_109406439	A/G	1	6591256	+	36	CH	NA	NA	NA	NA	AG	AA	AA	AA	AA	AA	AA	AA	AA	AA	AA	AA	AA	AA	AA	AA	AA	AA	AA	AA	AG	AA	AA	AG	AG	AA	GG	GG	GG	AA	GG	AA	GG	GG	GG	AA	AA	AA	AA
AX_95205045	T/C	1	7293090	+	36	CH	NA	NA	NA	NA	CC	CC	CC	TT	CC	CC	CC	NN	CC	CC	CC	TT	CC	CC	CC	CC	CC	CC	CC	CC	CC	CC	CC	CC	CC	CC	CC	CC	CC	CC	CC	CC	CC	CC	CC	CC	CC	CC	CC
AX_109820251	T/C	1	7363656	+	36	CH	NA	NA	NA	NA	TT	TC	TT	CC	TT	CC	TT	CC	CC	TT	CC	CC	CC	TT	CC	CC	TT	TT	CC	TT	TT	CC	CC	TT	TT	CC	TT	TT	TT	TT	TT	CC	TT	TT	CC	CC	TT	TT	TT
AX_94977486	T/G	1	7691988	+	36	CH	NA	NA	NA	NA	TT	TT	GG	GG	GG	GG	GG	GG	GG	GG	GG	GG	GG	TG	GG	GG	GG	GG	GG	GG	TT	GG	GG	GG	TT	GG	TG	TT	TT	NN	TT	GG	TT	TT	GG	GG	GG	GG	GG
AX_109988105	T/G	1	7697623	+	36	CH	NA	NA	NA	NA	TT	TG	GG	GG	GG	GG	GG	GG	GG	GG	GG	GG	GG	GG	GG	GG	GG	GG	GG	GG	TT	GG	GG	GG	TT	GG	TT	TT	TT	GG	TT	GG	TT	TT	GG	GG	GG	GG	GG
AX_94565087	C/G	1	7728453	+	36	CH	NA	NA	NA	NA	CC	CC	CC	CC	NN	CC	GG	CC	CC	GG	CC	CC	CC	GG	CC	CC	GG	GG	CC	CC	CC	CC	CC	CC	CC	NN	GG	CC	GG	GG	GG	CC	GG	GG	CC	CC	CC	NN	CC
AX_179559571	T/C	1	7885850	+	36	CH	NA	NA	NA	NA	TT	TT	TT	CC	TT	TT	TT	CC	CC	TT	CC	CC	CC	TT	CC	CC	TT	TT	TT	TT	TT	CC	CC	TT	TT	TT	NN	TT	TT	TT	TT	CC	TT	TT	TT	NN	TT	TT	TT
AX_86172714	A/G	1	7888791	+	36	CH	NA	NA	NA	NA	GG	AG	GG	GG	GG	GG	GG	AG	AA	GG	AA	GG	AG	GG	AA	AA	GG	GG	GG	GG	GG	AA	AA	GG	GG	GG	AG	GG	GG	GG	GG	AA	GG	NN	GG	AA	AA	GG	GG
AX_86172715	A/G	1	7888791	+	36	CH	NA	NA	NA	NA	GG	GG	GG	GG	GG	GG	GG	NN	AA	GG	AA	GG	AG	GG	AA	AA	GG	GG	GG	GG	GG	AA	AA	GG	GG	GG	GG	GG	GG	GG	GG	AA	GG	GG	GG	AA	AA	GG	GG
AX_95630149	A/G	1	7968431	+	36	CH	NA	NA	NA	NA	AA	AG	AA	GG	NN	GG	AA	GG	AG	AA	GG	GG	GG	AA	GG	GG	AA	AA	AA	NN	AA	GG	GG	AA	AA	GG	AG	AA	AA	AA	GG	GG	AA	AA	GG	GG	GG	AA	AA
AX_95207086	A/G	1	8297009	+	36	CH	NA	NA	NA	NA	AA	AA	AA	AA	AA	AA	AA	AA	AA	AA	AA	AA	AA	NN	AA	AA	AA	AA	AA	AA	GG	AA	AA	AG	GG	GG	GG	GG	GG	AA	GG	AA	GG	GG	AA	GG	AG	AA	AA
AX_110558138	A/C	1	8330707	+	36	CH	NA	NA	NA	NA	AC	AA	AA	AA	AA	AA	AA	AA	AA	AA	AA	AA	AA	AA	AA	AA	AA	AA	AA	AA	AC	AA	AA	AA	AC	AA	AA	AA	AA	AA	AA	AA	AA	AA	AA	AA	AA	AA	AA
AX_94600120	T/C	1	8330972	+	36	CH	NA	NA	NA	NA	TT	TT	TT	CC	TT	TT	TT	TT	TT	TT	TT	CC	TT	TT	TT	TT	TT	TT	TT	TT	TT	TT	TT	TT	TT	TT	NN	TT	TT	TT	TT	TT	TT	TT	TT	TT	TT	TT	CC
AX_179475555	T/C	1	8409658	+	36	CH	NA	NA	NA	NA	TT	TT	TT	CC	TT	TT	TT	TT	NN	TT	TT	NN	TT	TT	TT	TT	TT	TT	TT	TT	TT	TT	TT	TT	TT	TT	CC	CC	CC	TT	CC	TT	CC	CC	CC	TT	TT	TT	TT
AX_95172425	T/C	1	8409658	+	36	CH	NA	NA	NA	NA	TT	TT	TT	TT	TT	TT	TT	TT	TT	TT	TT	TT	TT	TT	TT	TT	TT	TT	TT	TT	TT	TT	TT	TT	TT	TT	CC	CC	CC	TT	CC	TT	CC	CC	CC	TT	TT	TT	TT
AX_95662408	A/G	1	8902163	+	36	CH	NA	NA	NA	NA	NN	NN	GG	GG	GG	GG	GG	GG	GG	GG	GG	GG	GG	AG	GG	GG	GG	GG	GG	GG	NN	GG	GG	GG	NN	GG	AA	AA	AA	GG	AA	GG	AA	AA	AA	GG	GG	GG	AG
AX_179558496	A/G	1	8956950	+	36	CH	NA	NA	NA	NA	GG	GG	AA	GG	AA	AA	AA	NN	AA	AA	AA	GG	AA	AA	AA	AA	AA	AA	AA	AA	AA	AA	AA	AA	AA	AA	GG	GG	GG	AA	GG	AA	GG	GG	GG	AA	AA	AA	GG
AX_95658304	A/G	1	8956950	+	36	CH	NA	NA	NA	NA	GG	AG	AA	AA	AA	AA	AA	AA	AA	AA	AA	AA	AA	NN	AA	AA	AA	AA	AA	AA	AA	AA	AA	AA	AA	AA	GG	GG	GG	AA	GG	AA	GG	GG	GG	AA	AA	AA	GG
AX_89629592	A/G	1	8989289	+	36	CH	NA	NA	NA	NA	GG	NN	AA	AA	AA	AA	AA	AA	AA	AA	AA	AA	AA	AA	AA	AA	AA	AA	AA	AA	AA	AA	AA	AA	AA	AA	GG	GG	GG	AG	GG	AA	GG	GG	GG	AA	AA	AA	GG
AX_94950558	T/C	1	9204515	+	36	CH	NA	NA	NA	NA	CC	TT	CC	CC	CC	TT	TC	NN	TT	TC	TT	CC	TT	TT	TT	TT	NN	TC	TT	CC	CC	TT	TT	CC	CC	CC	TT	TT	TT	TT	CC	TT	CC	TT	CC	TT	CC	TC	TC
AX_94766336	A/G	1	9357687	+	36	CH	NA	NA	NA	NA	GG	AA	GG	GG	GG	AA	GG	AA	AA	GG	AA	GG	AA	NN	AA	AA	GG	GG	AA	NN	GG	AA	AA	GG	GG	GG	NN	AA	AA	NN	GG	AA	GG	AA	GG	AA	GG	GG	GG
AX_95198429	T/C	1	9544567	+	36	CH	NA	NA	NA	NA	CC	CC	TT	TT	TT	CC	TT	TT	CC	NN	CC	TT	CC	NN	CC	CC	NN	TT	CC	TT	TT	CC	CC	TT	TT	TT	TT	NN	TT	CC	TT	CC	TT	CC	TT	CC	TT	NN	TT
AX_89478051	T/C	1	9562562	+	36	CH	NA	NA	NA	NA	CC	CC	TT	CC	CC	TT	TT	CC	TC	NN	TT	CC	CC	TT	CC	CC	TT	TT	CC	CC	CC	CC	TT	CC	CC	CC	CC	CC	CC	TT	CC	TC	CC	CC	TT	CC	CC	CC	CC
AX_95239997	T/C	1	9642434	+	36	CH	NA	NA	NA	NA	TT	TT	CC	CC	CC	TT	CC	CC	TT	CC	TT	CC	TT	CC	TT	TT	CC	CC	TT	TT	CC	TT	TT	CC	CC	CC	CC	TT	TT	CC	CC	TT	CC	TT	CC	TT	CC	CC	TT
AX_94960626	A/G	1	9642953	+	36	CH	NA	NA	NA	NA	NN	AA	AA	AA	AA	AA	AA	AA	AA	NN	AA	AA	AA	AA	AA	AA	AA	AA	GG	AA	AA	AA	AA	AA	AA	AA	GG	GG	NN	AA	AG	AA	AA	GG	GG	AA	AA	AA	AA
AX_94778966	T/C	1	10067468	+	36	CH	NA	NA	NA	NA	TT	NN	CC	CC	CC	CC	TT	TC	NN	TT	CC	CC	TC	TT	CC	CC	TT	TT	TT	TT	TT	CC	CC	TT	TT	TT	TT	TT	TT	TT	TT	CC	TT	TT	TT	CC	CC	CC	TT
AX_95186303	A/C	1	10085063	+	36	CH	NA	NA	NA	NA	AA	AA	AA	CC	CC	CC	AA	CC	AA	AA	CC	CC	NN	AA	CC	CC	AA	AA	AA	AA	AA	CC	CC	AA	AA	AA	AA	AA	AA	AA	AA	CC	AA	AA	AA	CC	CC	CC	AA
AX_95681892	A/G	1	10088523	+	36	CH	NA	NA	NA	NA	AA	AA	AA	AA	AA	NN	AA	AA	AA	NN	AA	AA	AA	AA	AA	AA	AA	AA	AA	AA	AA	AA	AA	AA	AA	AA	GG	GG	GG	NN	GG	AA	GG	GG	GG	AA	AA	AA	NN
AX_94912358	T/C	1	10127696	+	36	CH	NA	NA	NA	NA	TT	NN	TT	TT	TT	TT	TT	TT	TT	TT	TT	TT	TT	TT	TT	TT	TT	TT	TT	TT	TT	TT	TT	TT	TT	TC	TC	TC	TC	TT	TC	TT	TC	TC	TC	NN	TT	TT	NN
AX_94450466	T/C	1	10170499	+	36	CH	NA	NA	NA	NA	TT	TT	CC	CC	CC	TT	CC	TT	TT	CC	TT	CC	TT	CC	TT	TT	CC	CC	TT	CC	CC	TT	TT	CC	CC	CC	CC	TT	TT	CC	CC	TT	CC	CC	CC	TT	CC	CC	CC
AX_179475552	A/G	1	10237051	+	36	CH	NA	NA	NA	NA	AA	AA	GG	GG	GG	AA	GG	NN	AA	GG	AA	GG	AA	NN	AA	AA	GG	GG	AA	GG	GG	AA	AA	GG	GG	GG	AG	AA	AA	AG	GG	AA	GG	NN	GG	AA	GG	GG	GG
AX_94675475	A/G	1	10237051	+	36	CH	NA	NA	NA	NA	AA	AA	GG	AA	GG	AA	GG	GG	AA	GG	AA	GG	AA	GG	AA	AA	GG	GG	AA	GG	GG	AA	AA	GG	GG	GG	AA	AA	AA	GG	GG	AA	GG	AA	GG	AA	GG	GG	GG
AX_95200832	T/G	1	10248196	+	36	CH	NA	NA	NA	NA	GG	GG	TT	TT	GG	GG	NN	TG	TG	GG	GG	TT	GG	GG	GG	GG	GG	GG	GG	GG	GG	GG	GG	TT	GG	TT	TT	TT	TT	GG	TT	GG	TT	TT	NN	GG	GG	GG	GG
AX_89375925	T/C	1	10272821	+	36	CH	NA	NA	NA	NA	CC	CC	TT	CC	TT	CC	TT	CC	CC	TT	CC	CC	TC	TT	CC	CC	TT	TT	CC	CC	TT	CC	CC	TT	TT	TT	TC	CC	CC	TT	TT	CC	TT	CC	TT	CC	TT	TT	CC
AX_95652724	T/C	1	10272821	+	36	CH	NA	NA	NA	NA	CC	CC	TT	CC	TT	CC	TT	CC	CC	TT	CC	CC	CC	TT	CC	CC	TT	TT	CC	CC	TT	CC	CC	TT	TT	TT	TT	NN	CC	TT	TT	CC	TT	NN	TT	CC	TT	TT	CC
AX_94532387	T/C	1	10281897	+	36	CH	NA	NA	NA	NA	TT	TT	CC	CC	CC	TT	CC	NN	NN	CC	TT	CC	TT	CC	TT	TT	CC	CC	TT	CC	CC	TT	TT	CC	CC	CC	TC	TT	TT	CC	CC	TT	CC	TT	CC	TT	CC	CC	CC
AX_94415522	T/C	1	10613375	+	36	CH	NA	NA	NA	NA	CC	CC	CC	TT	NN	TT	TT	TT	CC	TT	TT	TT	TT	TT	TT	TT	TT	TT	TT	TT	TT	TT	TT	TT	TT	TT	TT	NN	TT	TT	CC	CC	TT	TT	TT	TT	TT	TT	CC
AX_95631360	T/C	1	10613375	+	36	CH	NA	NA	NA	NA	CC	TC	CC	TT	TT	TT	TT	TT	TC	TT	TT	TT	TT	TT	TT	TT	TT	TT	TT	TT	TT	TT	TT	TT	TT	TT	TT	TC	TC	TT	TC	TC	TT	TT	TT	TT	TT	TT	CC
AX_179475446	T/C	1	10667521	+	36	CH	NA	NA	NA	NA	TT	TT	TT	TT	TC	TT	TC	TT	TT	TC	TT	TT	TT	TC	TT	TT	TC	TC	TC	TT	TC	TT	TT	TT	TC	TT	NN	TT	TT	TT	TT	TT	TT	TT	TT	TT	NN	TC	TT
AX_94660391	T/C	1	10667521	+	36	CH	NA	NA	NA	NA	TT	TT	TT	TT	TC	TT	TC	TT	TT	TC	TT	TT	TT	TT	TT	TT	TC	NN	TC	TT	TC	TT	TT	TT	TC	TT	TT	TT	TT	NN	TT	TT	TT	TT	TT	TT	NN	NN	TT
AX_95234061	A/G	1	10668512	+	36	CH	NA	NA	NA	NA	AA	AA	AA	GG	AA	AA	AA	GG	GG	AA	AA	GG	AA	AA	AA	AA	AA	AA	AA	AA	AA	AA	AA	AA	AA	AA	GG	GG	GG	AA	GG	AA	GG	GG	GG	AA	AA	AA	AA
AX_112289915	A/G	1	10735334	+	36	CH	NA	NA	NA	NA	GG	GG	GG	AA	GG	GG	GG	AA	AG	GG	GG	AA	GG	GG	GG	GG	GG	GG	GG	GG	GG	GG	GG	GG	GG	GG	AA	AA	AA	GG	AA	GG	AA	AA	AA	GG	GG	GG	GG
AX_95659882	A/G	1	10735334	+	36	CH	NA	NA	NA	NA	GG	GG	GG	AA	GG	GG	GG	NN	NN	GG	GG	AA	GG	GG	GG	GG	GG	GG	GG	GG	GG	GG	GG	GG	GG	GG	AA	AA	AA	GG	AA	GG	AA	AA	AA	GG	GG	GG	GG
AX_112286330	T/C	1	10741266	+	36	CH	NA	NA	NA	NA	CC	CC	CC	NN	CC	CC	NN	TC	TC	CC	CC	TT	CC	CC	CC	CC	NN	CC	TC	CC	CC	CC	NN	CC	CC	CC	TT	TT	TT	CC	TT	CC	TT	TT	TT	CC	CC	CC	CC
AX_179560763	A/G	1	10755614	+	36	CH	NA	NA	NA	NA	GG	AG	GG	GG	AA	AA	GG	AG	GG	NN	AA	GG	AA	GG	AA	AA	GG	GG	GG	AG	GG	AA	AA	GG	GG	GG	GG	GG	GG	AG	GG	AA	GG	GG	GG	AA	AA	AA	GG
AX_95659697	A/G	1	10755614	+	36	CH	NA	NA	NA	NA	GG	AG	GG	GG	AA	AA	GG	AG	GG	GG	AA	GG	AA	NN	AA	AA	GG	GG	GG	GG	GG	AA	AA	GG	GG	GG	GG	GG	GG	AG	GG	AA	GG	GG	GG	AA	AA	AA	GG
AX_179475604	T/C	1	10756280	+	36	CH	NA	NA	NA	NA	CC	TC	CC	TC	TT	TT	CC	TC	CC	CC	TT	TC	TC	CC	TT	NN	CC	CC	CC	CC	CC	TT	TT	CC	CC	CC	CC	CC	CC	CC	CC	TT	CC	CC	CC	TT	TT	TT	CC
AX_179557970	A/C	1	10756335	+	36	CH	NA	NA	NA	NA	CC	CC	CC	CC	CC	CC	AA	NN	NN	AA	CC	CC	CC	AA	CC	CC	AA	AA	AA	CC	AA	CC	CC	CC	AA	AA	CC	CC	CC	AA	CC	CC	CC	CC	CC	CC	CC	CC	CC
AX_95234918	A/C	1	10756335	+	36	CH	NA	NA	NA	NA	CC	CC	CC	CC	CC	CC	AA	NN	AA	AA	CC	CC	CC	AA	CC	CC	AA	AA	AA	CC	AA	CC	CC	CC	AA	AA	CC	CC	CC	AA	CC	CC	CC	CC	CC	CC	CC	CC	CC
AX_94979364	C/G	1	10972365	+	36	CH	NA	NA	NA	NA	CC	NN	CC	CC	GG	GG	GG	NN	CC	GG	GG	CC	NN	GG	GG	GG	GG	GG	GG	GG	GG	GG	GG	CC	GG	CC	NN	CC	CC	GG	CC	GG	CC	CC	CC	GG	GG	GG	CC
AX_111506120	T/C	1	10975660	+	36	CH	NA	NA	NA	NA	CC	NN	CC	CC	TT	TT	CC	NN	TT	CC	TT	CC	TT	NN	TT	TT	CC	CC	TT	TT	TT	TT	TT	CC	TT	CC	CC	CC	CC	CC	CC	TT	CC	CC	CC	TT	TT	TT	CC
AX_94645932	T/G	1	11633879	+	36	CH	NA	NA	NA	NA	GG	GG	GG	GG	GG	TT	TT	GG	GG	GG	GG	GG	GG	NN	GG	GG	TT	TT	TT	GG	GG	GG	TT	GG	GG	GG	GG	GG	GG	GG	GG	GG	GG	GG	GG	TT	GG	TT	GG
AX_94894061	A/T	1	11670885	+	36	CH	NA	NA	NA	NA	TT	NN	AA	TT	TT	TT	TT	TT	TT	TT	TT	TT	AA	TT	TT	NN	TT	TT	NN	AA	TT	TT	TT	AA	AA	AA	AA	AA	AA	TT	AA	TT	AA	AA	AA	TT	TT	TT	TT
AX_94943073	A/T	1	11671977	+	36	CH	NA	NA	NA	NA	AA	AA	AA	AT	AT	AT	AT	AT	AT	AT	AA	AT	AT	AA	AT	AT	AT	AT	AT	AA	AT	AT	AT	AA	AA	AA	AA	AA	AA	AA	AA	AA	AA	AA	AA	AT	AT	AT	AA
AX_94577477	T/G	1	12305397	+	36	CH	NA	NA	NA	NA	GG	NN	GG	GG	GG	GG	GG	GG	GG	NN	GG	GG	GG	GG	GG	GG	GG	GG	TT	GG	GG	GG	GG	GG	GG	GG	GG	GG	GG	GG	TT	GG	TT	GG	TT	GG	GG	GG	GG
AX_94652195	T/G	1	12313719	+	36	CH	NA	NA	NA	NA	GG	TG	GG	TT	TT	TT	TT	TT	TT	TT	TT	TT	TT	TT	TT	TT	TT	TT	TT	TT	TG	TT	TT	NN	TG	TG	TG	TG	TG	TT	TG	NN	TT	TG	TT	TT	TT	TG	TG
AX_86177445	C/G	1	12369463	+	36	CH	NA	NA	NA	NA	GG	GG	GG	GG	GG	GG	GG	NN	CG	GG	GG	GG	GG	GG	GG	GG	GG	GG	GG	GG	CC	GG	GG	CC	NN	CC	CC	GG	GG	NN	GG	GG	GG	CG	GG	GG	GG	GG	GG
AX_179560469	T/C	1	12863880	+	36	CH	NA	NA	NA	NA	TT	TT	CC	CC	CC	CC	CC	CC	NN	TT	CC	CC	CC	CC	CC	CC	CC	CC	CC	TC	TT	TT	CC	TT	TT	TT	CC	CC	CC	CC	CC	CC	CC	CC	CC	CC	CC	TT	TT
AX_94411045	T/C	1	12863880	+	36	CH	NA	NA	NA	NA	TT	TT	CC	CC	CC	CC	CC	CC	TC	TT	CC	CC	CC	CC	CC	CC	CC	CC	CC	CC	TT	TT	CC	TT	TT	TT	CC	CC	CC	CC	CC	CC	CC	CC	CC	CC	CC	TT	TT
AX_86178471	T/C	1	12945678	+	36	CH	NA	NA	NA	NA	TT	TT	CC	NN	CC	CC	CC	CC	CC	TC	CC	CC	TC	CC	CC	CC	CC	CC	CC	CC	TT	CC	CC	TT	TT	TT	CC	CC	CC	CC	NN	CC	CC	CC	CC	CC	CC	CC	TT
AX_86178521	T/C	1	12945678	+	36	CH	NA	NA	NA	NA	TT	TT	CC	CC	CC	NN	CC	CC	CC	TT	CC	CC	TC	TC	CC	CC	TC	CC	CC	CC	TT	CC	CC	TT	TT	TT	CC	CC	CC	CC	CC	CC	CC	CC	CC	CC	CC	CC	TT
AX_86178519	A/G	1	12945712	+	36	CH	NA	NA	NA	NA	AA	AA	GG	GG	GG	GG	GG	GG	GG	AA	GG	GG	GG	GG	GG	GG	GG	GG	GG	GG	AA	GG	GG	AA	AA	AA	GG	GG	GG	GG	GG	GG	GG	GG	GG	GG	GG	GG	AA
AX_86178520	A/G	1	12945712	+	36	CH	NA	NA	NA	NA	AA	AA	GG	GG	GG	GG	GG	GG	GG	AA	GG	GG	AG	GG	GG	GG	GG	GG	GG	GG	AA	GG	GG	AA	AA	AA	GG	GG	GG	NN	NN	GG	GG	GG	GG	GG	GG	GG	AA
AX_95107625	A/G	1	12947038	+	36	CH	NA	NA	NA	NA	GG	GG	AA	AA	AA	AA	AA	AA	AA	AG	AA	AA	AA	AA	AA	AA	AA	AA	AA	GG	GG	AA	AA	GG	GG	GG	AA	AA	AA	AA	GG	AA	AA	AA	GG	AA	AA	AA	GG
AX_94488122	A/G	1	13223499	+	36	CH	NA	NA	NA	NA	GG	GG	GG	GG	GG	GG	GG	GG	GG	GG	GG	GG	GG	GG	GG	GG	GG	GG	GG	GG	AA	GG	GG	AA	AA	AA	GG	GG	GG	GG	GG	GG	GG	AA	GG	GG	GG	GG	GG
AX_178078198	A/G	1	13341779	+	36	CH	NA	NA	NA	NA	AA	AA	AA	GG	GG	GG	GG	GG	NN	NN	GG	GG	GG	GG	GG	GG	GG	GG	AA	GG	GG	GG	GG	GG	GG	GG	GG	NN	GG	GG	AA	GG	AA	GG	AA	GG	GG	GG	AA
AX_94901922	A/G	1	13341779	+	36	CH	NA	NA	NA	NA	AA	AA	NN	AG	GG	GG	GG	GG	AG	AA	GG	GG	NN	GG	GG	GG	GG	GG	AA	AG	GG	NN	GG	GG	GG	GG	AG	AG	AG	GG	AA	NN	AA	AG	AA	GG	GG	GG	AA
AX_181481140	A/G	1	13343069	+	36	CH	NA	NA	NA	NA	AA	AA	AA	GG	GG	NN	GG	GG	AA	GG	GG	GG	GG	GG	GG	GG	GG	GG	GG	GG	GG	GG	GG	GG	GG	GG	GG	GG	GG	GG	GG	AA	GG	GG	GG	GG	GG	GG	AA
AX_111198581	A/G	1	13351197	+	36	CH	NA	NA	NA	NA	AA	AA	AA	AA	AA	AA	AA	AA	AA	NN	AA	AA	AA	AA	AA	AA	AA	AA	GG	AA	AA	AA	AA	AA	AA	AA	AA	AA	AA	AA	NN	AA	GG	AA	GG	AA	AA	AA	NN
AX_179558059	A/G	1	13351197	+	36	CH	NA	NA	NA	NA	AA	AA	AA	AA	AA	AA	AA	AA	AA	AG	AA	AA	AA	AA	AA	AA	AA	AA	AG	AA	AA	AA	AA	AA	AA	AA	AA	AA	AA	AA	NN	AA	AG	AA	AG	AA	AA	AA	NN
AX_94941533	A/G	1	13351398	+	36	CH	NA	NA	NA	NA	AA	GG	AA	GG	GG	GG	GG	GG	GG	GG	GG	GG	GG	GG	GG	GG	GG	GG	GG	GG	GG	GG	GG	GG	GG	GG	GG	GG	GG	GG	GG	GG	GG	GG	NN	GG	GG	GG	GG
AX_94910059	A/C	1	14108234	+	36	CH	NA	NA	NA	NA	CC	CC	AA	AA	AA	AA	AA	AA	AC	NN	AA	AA	NN	AA	AA	AA	AA	AA	AA	AA	CC	CC	AA	CC	CC	CC	CC	CC	CC	AA	CC	AA	CC	CC	CC	AA	AA	CC	CC
AX_94773234	A/G	1	14109211	+	36	CH	NA	NA	NA	NA	GG	GG	AA	AA	AA	AA	AA	AA	NN	AG	AA	AA	NN	AA	AA	AA	AA	AA	AA	AA	GG	GG	AA	GG	GG	GG	GG	GG	GG	AA	GG	AA	GG	GG	GG	AA	AA	NN	GG
AX_95020827	A/G	1	14142778	+	36	CH	NA	NA	NA	NA	GG	GG	AA	AA	AA	AA	AA	AA	AA	AG	AA	AA	AA	AA	AA	AA	AA	AA	AA	AA	GG	GG	AA	GG	GG	GG	GG	GG	GG	AA	GG	AA	GG	GG	GG	AA	AA	GG	GG
AX_95135871	T/C	1	14162979	+	36	CH	NA	NA	NA	NA	TT	TT	CC	CC	CC	CC	CC	CC	NN	TT	CC	CC	NN	CC	CC	CC	CC	CC	CC	CC	TT	TT	CC	TT	TT	TT	TT	TT	TT	CC	TT	CC	TT	TT	TT	CC	CC	TC	TC
AX_94493792	T/C	1	14253708	+	36	CH	NA	NA	NA	NA	TT	TT	CC	CC	CC	CC	CC	CC	NN	TT	CC	CC	TC	CC	CC	CC	CC	CC	CC	CC	TT	TT	CC	TT	TT	TT	TT	TT	TT	CC	TC	CC	TT	TT	TT	CC	CC	TT	TT
AX_95134745	T/C	1	14506464	+	36	CH	NA	NA	NA	NA	CC	CC	CC	CC	TT	TT	TT	CC	CC	CC	CC	CC	CC	TT	CC	CC	TT	TT	CC	CC	TT	CC	TT	TT	TT	TT	NN	NN	NN	TT	TC	NN	TT	NN	NN	CC	CC	CC	CC
AX_95659816	T/C	1	14849720	+	36	CH	NA	NA	NA	NA	TT	TT	CC	CC	CC	CC	CC	NN	TC	NN	CC	CC	CC	CC	CC	CC	CC	CC	CC	CC	TT	TT	CC	TT	TT	TT	TC	TT	TT	CC	TT	CC	TT	TT	TT	CC	CC	TT	CC
AX_108909949	T/C	1	14968053	+	36	CH	NA	NA	NA	NA	CC	CC	TT	TT	TT	TT	TT	TT	NN	CC	TT	TT	TT	TT	TT	TT	TT	TT	TT	TT	CC	CC	TT	CC	CC	CC	CC	CC	CC	TT	CC	TT	CC	CC	CC	TT	TT	CC	CC
AX_179559622	T/C	1	14968053	+	36	CH	NA	NA	NA	NA	CC	CC	TT	TT	TT	TT	TT	TT	NN	CC	TT	TT	TT	TT	TT	TT	TT	TT	TT	TT	CC	CC	TT	CC	CC	CC	CC	CC	CC	TT	CC	TT	CC	CC	CC	NN	TT	CC	CC
AX_112288844	T/C	1	15048128	+	36	CH	NA	NA	NA	NA	TT	TT	CC	CC	CC	CC	CC	CC	TC	TT	CC	CC	TC	CC	CC	CC	CC	CC	CC	CC	TT	TT	CC	TT	TT	TT	TT	TT	TT	CC	TT	CC	TT	TT	TT	CC	CC	TT	NN
AX_95654655	T/C	1	15048128	+	36	CH	NA	NA	NA	NA	TT	TT	CC	CC	CC	CC	CC	CC	CC	NN	CC	CC	TC	CC	CC	CC	CC	CC	CC	CC	TT	TT	CC	TT	TT	TT	TT	TT	TT	CC	TT	CC	TT	TT	TT	CC	CC	TT	TC
AX_110928134	A/G	1	15348697	+	36	CH	NA	NA	NA	NA	AA	AA	GG	GG	GG	GG	GG	GG	AG	NN	GG	GG	AG	GG	GG	GG	GG	GG	GG	GG	AA	AA	GG	AA	AA	AA	AA	AA	AA	GG	AA	GG	AA	AA	AA	GG	GG	AA	AA
AX_109275707	A/G	1	15431996	+	36	CH	NA	NA	NA	NA	GG	GG	AA	AA	AA	AA	AA	AA	AG	AG	AA	AA	AG	AA	AA	AA	AA	AA	AA	AA	GG	GG	AA	GG	GG	GG	GG	GG	GG	AA	GG	AA	GG	GG	GG	AA	AA	GG	GG
AX_108891784	C/G	1	15437239	+	36	CH	NA	NA	NA	NA	GG	GG	CC	CC	CC	CC	CC	CC	CG	GG	CC	CC	CC	CC	CC	CC	CC	CC	CC	CC	GG	GG	CC	GG	GG	GG	GG	GG	GG	CC	GG	CC	GG	GG	GG	CC	CC	GG	GG
AX_94607056	A/G	1	15438376	+	36	CH	NA	NA	NA	NA	AA	AA	GG	GG	GG	GG	GG	GG	AG	NN	GG	GG	AG	GG	GG	GG	GG	GG	GG	GG	AA	AA	GG	AA	AA	AA	AA	AA	AA	GG	AA	GG	AA	AA	AA	GG	GG	AA	AA
AX_95632116	T/C	1	16454537	+	36	CH	NA	NA	NA	NA	TT	TT	CC	CC	CC	CC	CC	CC	TT	TT	CC	CC	CC	CC	CC	CC	CC	CC	CC	CC	TT	TT	CC	TT	TT	TT	TT	TT	TT	CC	TT	CC	TT	TT	TT	CC	CC	TT	TT
AX_179560900	A/G	1	16456501	+	36	CH	NA	NA	NA	NA	GG	GG	AA	AA	AA	AA	AA	AA	AG	AA	AA	AA	AG	AA	AA	AA	AA	AA	AA	AA	GG	GG	AA	NN	NN	GG	GG	GG	GG	AA	GG	AA	GG	GG	GG	AA	AA	GG	AA
AX_95659772	A/G	1	16456501	+	36	CH	NA	NA	NA	NA	GG	GG	AA	AA	AA	AA	AA	AA	AG	AA	AA	AA	AG	AA	NN	AA	AA	AA	AA	AA	GG	GG	AA	GG	GG	GG	GG	GG	GG	AA	GG	AA	GG	GG	GG	AA	AA	GG	AA
AX_110628885	T/C	1	16604519	+	36	CH	NA	NA	NA	NA	CC	CC	TT	TT	TT	TT	TT	TT	CC	CC	TT	TT	TT	TT	TT	TT	TT	TT	TT	TT	CC	CC	TT	CC	CC	CC	CC	CC	CC	TT	CC	TT	CC	NN	CC	TT	TT	CC	CC
AX_94939012	T/C	1	16604519	+	36	CH	NA	NA	NA	NA	CC	CC	TT	TT	TT	TT	TT	TT	TC	TC	TT	TT	NN	TT	TT	TT	TT	TT	TT	TT	CC	CC	TT	CC	CC	CC	TC	TC	TC	TT	TC	TT	TC	NN	TC	NN	TT	CC	CC
AX_178067775	T/C	1	16819637	+	36	CH	NA	NA	NA	NA	TT	TT	TT	TT	TT	TT	TT	TT	TT	TT	TT	TT	TT	TT	TT	TT	TT	TT	TT	TT	TT	TT	TT	TT	TT	TT	CC	CC	CC	TT	CC	TT	CC	CC	CC	TT	TT	TT	TT
AX_179561700	T/C	1	16819637	+	36	CH	NA	NA	NA	NA	TT	TT	TT	TT	TT	TT	TT	TT	TT	TT	TT	TT	TT	TT	TT	TT	TT	TT	TT	TT	TT	TT	TT	TT	TT	TT	CC	CC	CC	TT	CC	TT	CC	CC	CC	TT	TT	TT	TT
AX_108928619	A/G	1	16940920	+	36	CH	NA	NA	NA	NA	AA	AA	GG	GG	GG	GG	GG	NN	AG	AA	GG	GG	GG	GG	GG	GG	GG	GG	GG	GG	AA	AA	GG	AA	AA	AA	AG	AA	AA	GG	AA	GG	AA	AA	AA	GG	GG	AA	GG
AX_86164347	A/C	1	17039936	+	36	CH	NA	NA	NA	NA	CC	CC	AA	NN	AA	AA	AA	AA	AC	AA	AA	AA	NN	AA	AA	AA	AA	AA	AA	AA	CC	CC	AA	CC	CC	CC	CC	CC	CC	AA	CC	AA	CC	CC	CC	AA	AA	CC	AA
AX_86164348	A/C	1	17039936	+	36	CH	NA	NA	NA	NA	CC	CC	AA	AA	AA	AA	AA	AA	AC	AA	AA	AA	AC	AA	AA	AA	AA	AA	AA	AA	CC	CC	AA	CC	CC	CC	CC	CC	CC	AA	CC	AA	CC	CC	CC	AA	AA	CC	AA
AX_95632066	A/G	1	17821246	+	36	CH	NA	NA	NA	NA	AA	AA	GG	GG	GG	GG	GG	NN	AG	AA	GG	GG	GG	GG	GG	GG	GG	GG	GG	GG	AA	AA	GG	AA	AA	AA	AA	AA	AA	GG	AA	GG	AA	AA	AA	GG	GG	AA	AA
AX_110085424	A/G	1	17851330	+	36	CH	NA	NA	NA	NA	GG	GG	GG	GG	GG	GG	GG	NN	NN	GG	GG	GG	AG	GG	GG	GG	GG	GG	GG	GG	AA	AA	GG	AA	AA	AA	AG	AA	AA	GG	AA	GG	AA	AA	AA	GG	GG	AA	GG
AX_110016951	T/C	1	17852607	+	36	CH	NA	NA	NA	NA	CC	NN	TT	TT	TT	TT	TT	TT	TC	CC	TT	TT	NN	TT	TT	TT	TT	TT	TT	TT	CC	CC	TT	CC	CC	CC	CC	CC	CC	TT	CC	TT	CC	CC	CC	TT	TT	CC	CC
AX_109855089	T/C	1	17876568	+	36	CH	NA	NA	NA	NA	CC	CC	TT	TT	TT	TT	TT	TT	TC	NN	TT	TT	NN	TT	TT	TT	TT	TT	TT	TT	CC	CC	TT	CC	CC	CC	CC	CC	CC	TT	CC	TT	CC	CC	CC	TT	TT	CC	CC
AX_111017764	A/C	1	18048514	+	36	CH	NA	NA	NA	NA	CC	AA	CC	CC	CC	CC	CC	CC	AC	CC	CC	CC	AC	CC	CC	CC	CC	CC	CC	CC	AA	AA	CC	AA	AA	AA	AC	AA	AA	CC	AA	CC	AA	AA	AA	CC	CC	AA	CC
AX_111050434	T/G	1	18460350	+	36	CH	NA	NA	NA	NA	TT	TT	GG	NN	GG	GG	GG	GG	NN	NN	GG	GG	TG	GG	GG	GG	GG	GG	GG	GG	TT	TT	GG	TT	TT	TT	TT	TT	TT	GG	TT	GG	TT	TT	TT	GG	GG	TT	TT
AX_111125144	T/C	1	18487729	+	36	CH	NA	NA	NA	NA	CC	NN	TT	TT	TT	TT	TT	TT	TC	NN	TT	TT	TC	TT	TT	TT	TT	TT	TT	TT	CC	CC	TT	CC	CC	CC	CC	CC	CC	TT	CC	TT	CC	CC	CC	TT	TT	CC	CC
AX_95631038	T/C	1	18671773	+	36	CH	NA	NA	NA	NA	TT	TT	CC	CC	CC	CC	CC	CC	TC	TT	CC	CC	NN	CC	CC	CC	CC	CC	CC	CC	TT	TT	CC	TT	TT	TT	TT	TT	TT	CC	TT	CC	TT	TT	TT	CC	CC	TT	TT
AX_95102863	T/G	1	18820837	+	36	CH	NA	NA	NA	NA	GG	GG	TT	TT	TT	TT	TT	NN	NN	TT	NN	TT	TG	TT	TT	TT	TT	TT	TT	TT	GG	GG	TT	TG	GG	GG	NN	GG	GG	TT	GG	TT	GG	TG	NN	TT	TT	GG	GG
AX_179477218	A/C	1	19129820	+	36	CH	NA	NA	NA	NA	CC	CC	AA	AA	AA	AA	AA	AA	AA	NN	AA	AA	AA	AA	AA	AA	AA	AA	AA	AA	AC	AA	AA	CC	CC	CC	CC	CC	CC	AA	CC	AA	CC	CC	CC	AA	AA	CC	CC
AX_112288690	A/G	1	19573284	+	36	CH	NA	NA	NA	NA	AA	AA	AA	AA	AA	AA	AA	AA	AA	AA	AA	AA	AA	AA	AA	AA	AA	AA	NN	AA	GG	AA	AA	GG	GG	GG	GG	GG	GG	AA	GG	AA	GG	GG	GG	AA	AA	GG	AA
AX_86179365	A/C	1	20691501	+	36	CH	NA	NA	NA	NA	AA	AA	CC	CC	CC	CC	CC	CC	AA	AA	CC	CC	CC	CC	CC	CC	CC	CC	CC	CC	AA	AA	CC	AA	AA	AA	AA	AA	AA	CC	AA	CC	AA	AA	AA	CC	CC	AA	AA
AX_86179366	A/C	1	20691501	+	36	CH	NA	NA	NA	NA	AA	AA	CC	CC	CC	CC	CC	CC	NN	NN	CC	CC	CC	CC	CC	CC	CC	CC	CC	CC	AA	AA	CC	AA	AA	AA	AA	AA	AA	CC	AA	CC	AA	AA	AA	CC	CC	AA	AA
AX_179559170	A/G	1	20719315	+	36	CH	NA	NA	NA	NA	AA	AA	GG	GG	GG	GG	GG	NN	AG	AA	GG	GG	GG	GG	GG	GG	GG	GG	GG	GG	AA	AA	GG	AA	AA	AA	AA	AA	AA	GG	AA	GG	AA	AA	AA	GG	GG	AA	AA
AX_95124961	A/G	1	20719315	+	36	CH	NA	NA	NA	NA	AA	AA	GG	GG	GG	GG	GG	NN	GG	AA	GG	GG	GG	GG	GG	GG	GG	GG	GG	GG	AA	AA	GG	AA	AA	AA	AA	AA	AA	GG	AA	GG	AA	AA	AA	GG	GG	AA	AA
AX_109941435	A/G	1	20858774	+	36	CH	NA	NA	NA	NA	GG	AA	NN	GG	GG	NN	GG	GG	GG	AA	GG	GG	AA	GG	GG	GG	GG	GG	AA	GG	GG	NN	GG	GG	GG	GG	GG	AA	AA	GG	AA	GG	GG	AA	AA	AA	GG	AA	GG
AX_109348628	T/C	1	20886872	+	36	CH	NA	NA	NA	NA	CC	TT	CC	CC	CC	CC	CC	CC	CC	TC	CC	CC	CC	CC	CC	CC	CC	CC	CC	CC	CC	CC	CC	CC	CC	CC	CC	CC	CC	CC	CC	CC	TT	CC	CC	CC	CC	CC	CC
AX_110983549	C/G	1	20889861	+	36	CH	NA	NA	NA	NA	GG	CC	GG	GG	GG	GG	GG	GG	GG	NN	GG	GG	GG	GG	GG	GG	GG	GG	GG	GG	GG	GG	GG	GG	GG	GG	GG	GG	GG	GG	GG	GG	CC	GG	GG	GG	GG	GG	GG
AX_94657330	A/G	1	20978818	+	36	CH	NA	NA	NA	NA	GG	GG	GG	GG	GG	GG	GG	GG	GG	AG	GG	GG	NN	GG	GG	GG	GG	GG	GG	GG	AA	GG	GG	AA	AA	AA	AA	AA	AA	GG	AA	GG	AA	AA	AA	GG	GG	AA	GG
AX_94388999	A/G	1	21036100	+	36	CH	NA	NA	NA	NA	GG	GG	GG	GG	GG	GG	GG	GG	GG	GG	GG	GG	GG	GG	GG	GG	GG	GG	GG	GG	AA	GG	GG	AA	AA	AA	AA	AA	AA	GG	AA	GG	AA	AA	AA	GG	GG	AA	GG
AX_111540541	A/G	1	21281275	+	36	CH	NA	NA	NA	NA	AA	AA	AA	AA	AA	AA	AA	AA	AA	AA	AA	AA	NN	AA	AA	AA	AA	AA	AA	AA	GG	AA	AA	GG	GG	GG	GG	GG	GG	AA	GG	AA	GG	GG	GG	AA	AA	GG	AA
AX_111466691	T/G	1	21403057	+	36	CH	NA	NA	NA	NA	TT	TT	TT	TT	TT	TT	TT	TT	TT	TT	TT	TT	NN	TT	TT	TT	TT	TT	TT	TT	GG	TT	TT	GG	GG	GG	GG	GG	GG	TT	GG	TT	GG	GG	GG	TT	TT	GG	TT
AX_111604755	A/G	1	21599843	+	36	CH	NA	NA	NA	NA	GG	GG	GG	GG	GG	GG	GG	GG	GG	GG	GG	GG	GG	GG	GG	GG	GG	GG	GG	GG	AA	GG	GG	AA	AA	AA	AA	AA	AA	GG	AA	GG	AA	AA	AA	GG	GG	AA	GG
AX_94599217	C/G	1	21624369	+	36	CH	NA	NA	NA	NA	GG	GG	GG	GG	GG	GG	GG	GG	GG	GG	GG	GG	GG	GG	GG	GG	GG	GG	GG	GG	CC	GG	GG	CC	CC	CC	CC	CC	CC	GG	CC	GG	CC	CC	CC	GG	GG	CC	GG
AX_94507219	A/G	1	21630004	+	36	CH	NA	NA	NA	NA	GG	GG	GG	GG	GG	GG	GG	GG	GG	GG	GG	GG	GG	GG	GG	GG	GG	GG	GG	GG	AA	GG	GG	AA	AA	AA	AA	AA	AA	GG	AA	GG	AA	AA	AA	GG	GG	AA	GG
AX_95658788	A/G	1	21630004	+	36	CH	NA	NA	NA	NA	GG	GG	GG	GG	GG	GG	GG	GG	GG	GG	GG	GG	GG	GG	GG	GG	AA	GG	GG	GG	AA	GG	GG	AA	AA	AA	AA	AA	AA	GG	AA	GG	AA	AA	AA	GG	GG	AA	GG
AX_95084010	A/G	1	21760116	+	36	CH	NA	NA	NA	NA	GG	GG	AA	GG	GG	GG	GG	GG	GG	GG	GG	GG	GG	GG	GG	GG	GG	GG	AA	GG	NN	AG	GG	NN	AA	AG	GG	GG	GG	GG	GG	GG	AA	GG	NN	GG	AA	AA	AG
AX_110375202	A/G	1	22136997	+	36	CH	NA	NA	NA	NA	AA	AA	AA	AA	AA	AA	AA	AA	AA	AA	AA	AA	AG	AA	AA	AA	AA	AA	AA	AA	GG	AA	AA	GG	GG	GG	GG	GG	GG	AA	GG	AA	GG	GG	GG	AA	AA	GG	AA
AX_94926933	A/G	1	23130926	+	36	CH	NA	NA	NA	NA	AA	AA	GG	AA	AA	AA	AA	AA	AA	AA	AA	AA	AA	AA	AA	AA	AA	AA	AA	AA	GG	AA	AA	GG	GG	GG	GG	GG	GG	AA	GG	AA	GG	GG	GG	AA	AA	GG	AA
AX_111793605	A/G	1	23299266	+	36	CH	NA	NA	NA	NA	AA	GG	GG	GG	GG	GG	GG	GG	GG	AA	GG	GG	GG	GG	GG	GG	GG	GG	GG	GG	GG	GG	GG	GG	GG	GG	AG	AA	AA	GG	GG	GG	AA	GG	AA	AA	GG	GG	GG
AX_94917012	T/C	1	25543287	+	36	CH	NA	NA	NA	NA	CC	CC	CC	CC	CC	CC	CC	CC	CC	CC	CC	CC	CC	CC	CC	CC	CC	CC	CC	CC	TT	CC	CC	TT	TT	TT	TT	TT	TT	CC	TT	CC	TT	TT	TT	CC	CC	CC	CC
AX_109929941	A/G	1	27358019	+	36	CH	NA	NA	NA	NA	GG	GG	GG	GG	AA	GG	AA	GG	GG	GG	GG	GG	GG	AA	GG	GG	AA	AA	AA	GG	AA	AA	GG	AA	AA	AA	AA	AA	AA	NN	AA	GG	NN	AA	AA	GG	GG	AA	GG
AX_108738658	A/G	1	27358108	+	36	CH	NA	NA	NA	NA	AA	AA	AA	AA	GG	AA	GG	AA	AA	NN	AA	AA	AA	GG	AA	AA	GG	GG	GG	AA	GG	GG	AA	GG	GG	GG	GG	GG	GG	GG	GG	AA	GG	GG	GG	AA	AA	GG	AA
AX_179475425	A/G	1	27829151	+	36	CH	NA	NA	NA	NA	AA	AA	AA	AA	GG	AA	GG	AA	AA	AA	AA	AA	AA	GG	AA	AA	GG	GG	GG	AA	GG	GG	AA	GG	GG	GG	GG	GG	GG	GG	GG	AA	GG	GG	GG	AA	AA	GG	AA
AX_179557461	A/G	1	27829151	+	36	CH	NA	NA	NA	NA	AA	AA	AA	AA	GG	AA	GG	AA	AA	NN	AA	AA	AA	NN	AA	AA	GG	GG	GG	AA	GG	GG	AA	GG	GG	GG	GG	GG	GG	NN	GG	AA	GG	GG	GG	AA	AA	GG	AA
AX_179476075	T/C	1	28357686	+	36	CH	NA	NA	NA	NA	CC	CC	CC	CC	CC	CC	CC	CC	CC	CC	CC	CC	CC	CC	CC	CC	CC	CC	CC	CC	TT	CC	CC	TT	NN	TT	TT	TT	TT	CC	NN	CC	TT	CC	CC	CC	CC	CC	CC
AX_110419378	A/G	1	28606687	+	36	CH	NA	NA	NA	NA	GG	GG	GG	GG	AA	GG	AA	GG	GG	NN	GG	GG	GG	AA	GG	GG	AA	AA	AA	GG	AA	AA	GG	AA	AA	AA	AA	AA	AA	AA	AA	GG	AA	AA	AA	GG	GG	AA	GG
AX_94843910	T/C	1	29191497	+	36	CH	NA	NA	NA	NA	CC	CC	CC	CC	TT	TT	TT	NN	CC	CC	CC	CC	CC	TT	TT	TT	TT	TT	CC	CC	CC	TT	TT	CC	CC	CC	CC	CC	CC	TT	TT	NN	TT	TT	CC	CC	CC	TT	CC
AX_95072103	T/G	1	29269229	+	36	CH	NA	NA	NA	NA	GG	GG	GG	GG	TT	GG	TT	GG	GG	GG	GG	GG	GG	TT	GG	GG	TT	TT	TT	GG	TT	TT	GG	TT	TT	TT	TT	TT	TT	TT	NN	GG	TT	TT	TT	GG	GG	TT	GG
AX_178058293	A/G	1	29269289	+	36	CH	NA	NA	NA	NA	GG	GG	GG	GG	AA	GG	AA	GG	GG	AG	GG	GG	NN	AA	GG	GG	AA	AA	AA	GG	AA	AA	GG	AA	AA	AA	AA	AA	AA	AA	AA	GG	AA	AA	AA	GG	GG	AA	GG
AX_95682347	A/G	1	29269289	+	36	CH	NA	NA	NA	NA	GG	GG	GG	GG	AA	GG	AA	GG	GG	GG	GG	GG	AG	AA	GG	GG	AA	AA	AA	GG	AA	AA	GG	AA	AA	AA	AA	AA	AA	AA	AA	GG	AA	AA	AA	GG	GG	AA	GG
AX_111584611	T/C	1	29364721	+	36	CH	NA	NA	NA	NA	TT	TT	TT	TT	TT	TT	TT	TT	TT	TT	TT	TT	TT	TT	TT	TT	TT	TT	TT	TT	CC	TT	TT	CC	CC	CC	CC	CC	CC	TT	CC	TT	CC	CC	CC	TT	TT	TT	TT
AX_111015470	A/G	1	29787348	+	36	CH	NA	NA	NA	NA	GG	GG	GG	GG	GG	GG	GG	GG	GG	GG	GG	GG	GG	GG	GG	GG	GG	GG	AA	GG	GG	AA	GG	GG	GG	GG	GG	GG	GG	GG	AA	GG	AA	AA	GG	GG	GG	AA	GG
AX_94804842	T/C	1	29801440	+	36	CH	NA	NA	NA	NA	CC	CC	CC	CC	TT	CC	CC	CC	CC	TT	CC	CC	TT	CC	CC	CC	CC	CC	TT	CC	CC	CC	CC	TT	CC	CC	TT	TT	TT	CC	TT	CC	TT	CC	TT	CC	CC	CC	CC
AX_94627776	A/G	1	30193309	+	36	CH	NA	NA	NA	NA	GG	GG	GG	GG	GG	GG	GG	GG	GG	GG	AA	GG	AA	GG	GG	GG	AG	GG	AA	GG	GG	AA	GG	GG	GG	GG	AA	AA	AA	GG	AA	GG	AA	AA	AA	GG	GG	AA	GG
AX_94826210	T/C	1	30197250	+	36	CH	NA	NA	NA	NA	CC	CC	CC	CC	CC	CC	CC	CC	CC	CC	TT	CC	TT	CC	CC	CC	CC	CC	TT	CC	CC	TT	CC	CC	CC	CC	CC	CC	CC	CC	TT	CC	TT	TT	CC	CC	CC	TT	CC
AX_179560971	T/C	1	30270299	+	36	CH	NA	NA	NA	NA	TT	TT	TT	TT	TT	TT	TT	TT	TT	TT	TT	TT	TT	TT	TT	TT	TT	TT	CC	TT	TT	CC	TT	TT	TT	TT	TT	TT	TT	TT	CC	TT	CC	CC	TT	TT	TT	NN	TT
AX_94694430	T/C	1	30270299	+	36	CH	NA	NA	NA	NA	TT	TT	TT	TT	TT	TT	TT	TT	TT	TT	TT	TT	NN	TT	TT	TT	TT	TT	CC	TT	TT	CC	TT	TT	TT	TT	CC	CC	CC	TT	CC	TT	CC	CC	CC	NN	TT	CC	TT
AX_111560896	T/C	1	30334014	+	36	CH	NA	NA	NA	NA	CC	CC	CC	CC	CC	CC	CC	NN	CC	CC	TT	CC	TT	CC	CC	CC	CC	CC	TT	CC	CC	TT	CC	CC	CC	CC	TT	TT	TT	CC	TT	CC	TT	TT	TT	CC	CC	TT	CC
AX_108759985	C/G	1	30340848	+	36	CH	NA	NA	NA	NA	CC	CC	CC	CC	CC	CC	CC	CG	CC	CC	GG	CC	GG	CC	CC	CC	CC	CC	GG	CC	CC	GG	CC	CC	CC	CC	GG	GG	GG	CC	GG	CC	GG	GG	GG	CC	CC	GG	CC
AX_109487586	T/C	1	30340996	+	36	CH	NA	NA	NA	NA	CC	CC	CC	CC	CC	CC	CC	CC	CC	CC	TT	CC	TT	CC	CC	CC	CC	CC	TT	CC	CC	TT	CC	CC	CC	CC	TT	TT	TT	CC	TT	CC	TT	TT	TT	CC	CC	TT	CC
AX_108891329	A/C	1	30405342	+	36	CH	NA	NA	NA	NA	AA	AA	AA	AA	AA	AA	AA	AA	AA	AA	AA	AA	AA	AA	AA	AA	AA	AA	CC	AA	AA	CC	AA	AA	AA	AA	CC	CC	CC	AA	CC	AA	CC	CC	CC	AA	CC	CC	AA
AX_110362870	C/G	1	30558568	+	36	CH	NA	NA	NA	NA	CC	CC	CC	CC	CC	CC	CC	NN	CC	CC	CC	CC	CG	CC	CC	CC	CC	CC	GG	CC	CC	GG	CC	CC	CC	CC	GG	GG	GG	CC	GG	CC	GG	GG	GG	CC	GG	GG	CC
AX_110934450	T/C	1	30566142	+	36	CH	NA	NA	NA	NA	TT	TT	TT	TT	TT	TT	TT	TT	TT	TT	TT	TT	TT	TT	TT	TT	TT	TT	CC	TT	TT	CC	TT	TT	TT	TT	CC	CC	CC	TT	CC	TT	CC	CC	CC	TT	CC	CC	TT
AX_179476265	A/G	1	31623881	+	36	CH	NA	NA	NA	NA	GG	AA	GG	GG	AA	AA	AA	AA	GG	AA	GG	GG	GG	AA	AA	AA	AA	AA	GG	AA	GG	GG	AA	GG	GG	GG	AA	AA	AA	AA	AA	NN	AA	AA	AA	AA	GG	AA	AA
AX_94677585	A/G	1	31623881	+	36	CH	NA	NA	NA	NA	GG	GG	GG	GG	AA	AA	AA	AA	GG	AA	GG	GG	GG	AA	AA	AA	AA	AA	GG	AA	GG	GG	AA	GG	GG	GG	AA	AA	AA	AA	AA	GG	AA	AA	AA	AA	GG	AA	AA
AX_86163305	A/G	1	32553334	+	36	CH	NA	NA	NA	NA	GG	GG	GG	GG	GG	GG	GG	GG	GG	GG	GG	GG	GG	GG	GG	GG	GG	GG	GG	GG	AA	GG	GG	AA	AA	AA	AA	AA	AA	GG	AA	GG	AA	AA	AA	GG	GG	GG	GG
AX_111564296	A/G	1	32876056	+	36	CH	NA	NA	NA	NA	GG	GG	GG	GG	GG	GG	GG	GG	GG	GG	GG	GG	GG	GG	GG	GG	GG	GG	GG	GG	AA	GG	GG	AA	AA	AA	AA	AA	AA	GG	AA	GG	AA	AA	AA	GG	GG	GG	GG
AX_109387028	A/G	1	32939612	+	36	CH	NA	NA	NA	NA	GG	GG	GG	GG	GG	GG	GG	GG	GG	GG	GG	GG	GG	GG	GG	GG	GG	GG	GG	GG	AA	GG	GG	AA	AA	AA	AA	AA	AA	GG	AA	GG	AA	AA	AA	GG	GG	GG	GG
AX_111252152	T/G	1	33019356	+	36	CH	NA	NA	NA	NA	TT	TT	TT	TT	TT	TT	TT	TT	TT	TT	TT	TT	TT	TT	TT	TT	TT	TT	TT	TT	GG	TT	TT	GG	GG	GG	GG	GG	GG	TT	GG	TT	GG	GG	GG	TT	TT	TT	TT
AX_109959487	A/G	1	33107132	+	36	CH	NA	NA	NA	NA	AA	AG	AA	GG	AA	AA	AA	AA	AA	AA	AA	GG	GG	AA	AA	AA	AA	AA	GG	AA	AA	GG	AA	AA	AA	AA	AA	AA	AA	AA	GG	AG	AA	GG	AA	AA	GG	AA	AA
AX_109398656	T/C	1	33362885	+	36	CH	NA	NA	NA	NA	TT	TC	CC	CC	CC	NN	CC	TT	TT	CC	TT	CC	CC	CC	TT	TT	CC	CC	CC	CC	TT	CC	CC	TT	TT	TT	CC	CC	CC	CC	CC	TC	CC	CC	CC	CC	CC	TT	CC
AX_108809490	A/G	1	33377422	+	36	CH	NA	NA	NA	NA	AA	AG	AA	AA	GG	GG	GG	AG	AA	AG	AA	AA	GG	GG	AA	AA	GG	GG	GG	GG	AA	GG	GG	AA	AA	AA	GG	GG	GG	GG	AA	AA	GG	AA	GG	AA	GG	AA	GG
AX_86172690	T/C	1	33696713	+	36	CH	NA	NA	NA	NA	TT	TC	CC	CC	TT	TT	TT	TT	TT	TC	TT	CC	TT	TT	TT	TT	TT	TT	TT	TT	CC	TT	TT	CC	CC	CC	CC	CC	CC	TT	CC	TT	CC	CC	CC	CC	TT	TT	TT
AX_86172692	T/C	1	33696713	+	36	CH	NA	NA	NA	NA	TT	TC	CC	CC	TT	TT	TT	TT	TT	TC	TT	CC	TT	TT	TT	TT	TT	TT	TT	TT	CC	TT	TT	CC	CC	CC	CC	CC	CC	TT	NN	TT	CC	CC	CC	CC	TT	TT	TT
AX_95172478	C/G	1	33816874	+	36	CH	NA	NA	NA	NA	CC	CG	GG	GG	GG	GG	GG	CC	CC	GG	CC	GG	CC	GG	CC	CC	GG	GG	CC	CC	GG	CC	GG	GG	GG	GG	GG	GG	GG	GG	GG	CG	GG	GG	GG	GG	CC	CC	GG
AX_94513354	T/G	1	33984179	+	36	CH	NA	NA	NA	NA	GG	GG	TT	GG	GG	GG	GG	NN	GG	GG	GG	GG	GG	GG	GG	GG	GG	GG	TT	GG	GG	TT	GG	GG	GG	GG	GG	GG	GG	GG	GG	GG	GG	GG	GG	GG	TT	TT	GG
AX_89414133	T/C	1	34019855	+	36	CH	NA	NA	NA	NA	TT	NN	CC	CC	CC	CC	CC	TT	TT	CC	TT	CC	TT	CC	TT	TT	CC	CC	TT	TT	TT	TT	CC	TT	TT	TT	TT	TT	TT	CC	TT	TC	TT	TT	TT	CC	TT	TT	CC
AX_179560625	T/C	1	34161775	+	36	CH	NA	NA	NA	NA	TT	TT	TT	TT	CC	CC	CC	TT	TT	TT	TT	TT	CC	CC	TT	TT	CC	CC	CC	CC	TT	CC	CC	TT	TT	TT	CC	CC	CC	CC	TT	TT	CC	TT	CC	TT	CC	TT	CC
AX_95632080	T/C	1	34161775	+	36	CH	NA	NA	NA	NA	TT	TT	TT	TT	CC	CC	CC	TC	TT	TT	TT	TT	CC	CC	TT	TT	CC	CC	CC	CC	TT	CC	CC	TT	TT	TT	CC	CC	CC	NN	TT	TT	CC	TT	CC	TT	CC	TT	CC
AX_176653194	A/G	1	34162590	+	36	CH	NA	NA	NA	NA	AG	AA	GG	GG	AA	AA	AA	AG	AG	NN	AG	GG	AA	AA	AG	AG	AA	AA	AA	AA	AG	AA	AA	AG	AG	AG	AA	AA	AA	AA	AG	GG	AA	AG	AA	GG	AA	AG	AA
AX_95679112	A/G	1	34162590	+	36	CH	NA	NA	NA	NA	GG	AG	GG	GG	AA	AA	AA	GG	GG	GG	GG	GG	AA	AA	GG	GG	AA	AA	AA	AA	GG	AA	AA	GG	GG	GG	AA	AA	AA	AA	GG	GG	AA	GG	AA	GG	AA	GG	AA
AX_86165642	A/G	1	34165159	+	36	CH	NA	NA	NA	NA	GG	GG	GG	GG	AA	AA	AA	GG	GG	NN	GG	GG	GG	AA	GG	GG	AA	AA	GG	GG	GG	GG	AA	GG	GG	NN	AA	AA	AA	AA	GG	GG	AA	GG	AA	GG	GG	GG	GG
AX_179559519	T/G	1	34214143	+	36	CH	NA	NA	NA	NA	TT	TG	TT	TT	GG	GG	GG	TT	TT	TT	TT	TT	GG	TG	TT	TT	GG	GG	GG	GG	TT	GG	GG	TT	TT	TT	GG	GG	GG	GG	TT	TT	GG	TT	GG	TT	GG	TT	GG
AX_86169248	T/G	1	34214143	+	36	CH	NA	NA	NA	NA	TT	NN	TT	TT	GG	GG	GG	TT	TT	TT	TT	TT	GG	GG	TT	TT	GG	GG	GG	GG	TT	GG	GG	TT	TT	TT	GG	GG	GG	NN	TT	TT	GG	NN	GG	TT	GG	TT	GG
AX_179560380	T/C	1	35814252	+	36	CH	NA	NA	NA	NA	TT	TT	CC	TT	CC	TT	CC	TT	CC	CC	TT	TT	CC	CC	TT	TT	CC	CC	CC	CC	TT	CC	CC	TT	TT	TT	TT	TT	TT	CC	TT	TT	TT	TT	TT	TT	TT	TT	CC
AX_95634890	T/C	1	35814252	+	36	CH	NA	NA	NA	NA	TT	TT	CC	TT	CC	CC	CC	TT	CC	CC	TT	TT	NN	CC	TT	TT	CC	CC	CC	CC	TT	CC	CC	TT	TT	TT	TT	TT	TT	CC	TT	TT	TT	TT	TT	TT	TT	TT	CC
AX_112289473	A/G	1	36509088	+	36	CH	NA	NA	NA	NA	AA	AA	AA	AA	AA	AA	AA	AA	AA	AA	AA	AA	AA	AA	AA	AA	AA	AA	AA	AA	GG	AA	AA	GG	GG	GG	GG	GG	GG	AA	GG	AA	GG	GG	GG	AA	AA	AA	AA
AX_95653462	A/G	1	36509088	+	36	CH	NA	NA	NA	NA	AA	AA	AA	NN	AA	AA	AA	AA	AA	AA	AA	AA	AA	AA	AA	AA	AA	AA	AA	NN	GG	AA	AA	GG	GG	GG	GG	GG	GG	AA	GG	AA	GG	GG	GG	AA	AA	AA	AA
AX_179475774	A/G	1	37442347	+	36	CH	NA	NA	NA	NA	NN	AA	AA	NN	NN	AA	AA	AA	AA	AA	AG	AA	AA	AA	AA	AA	AA	AA	AA	AA	GG	AA	AA	GG	GG	GG	GG	NN	GG	AA	GG	AA	GG	GG	GG	NN	AA	AA	AA
AX_179558500	A/G	1	37442347	+	36	CH	NA	NA	NA	NA	AA	AA	AA	AA	AA	AA	AA	AA	AA	AA	AA	AA	AA	AA	AA	AA	AA	AA	AA	AA	GG	AA	AA	GG	GG	GG	GG	NN	GG	AA	GG	AA	GG	GG	GG	AA	AA	AA	AA
AX_111769036	A/T	1	38380704	+	36	CH	NA	NA	NA	NA	AA	AA	AA	AA	AA	AA	AA	TT	AA	AA	TT	AA	TT	AA	TT	TT	AA	AA	TT	AA	AA	TT	AA	AA	AA	AA	TT	TT	TT	AA	TT	AT	TT	TT	TT	AA	AA	AA	TT
AX_112288902	A/G	1	38395205	+	36	CH	NA	NA	NA	NA	AA	AA	AA	AA	AA	AA	AA	AA	AA	AA	AA	AA	AA	AA	AA	AA	AA	AA	GG	AA	GG	GG	AA	GG	GG	GG	AA	AA	AA	AA	AA	AA	AA	AA	AA	AA	AA	AA	NN
AX_110961122	A/G	1	38845199	+	36	CH	NA	NA	NA	NA	AA	AA	AA	AA	AA	AA	AA	GG	AA	AA	GG	AA	GG	AA	GG	GG	AA	AA	GG	AA	GG	GG	AA	GG	GG	GG	AA	AA	AA	AA	AA	AG	AA	AA	AA	AA	AA	AA	GG
AX_110442306	A/G	1	38865299	+	36	CH	NA	NA	NA	NA	GG	GG	GG	GG	GG	GG	GG	AA	GG	GG	AA	GG	AG	GG	AA	AA	GG	GG	AA	GG	GG	AA	GG	GG	GG	GG	GG	GG	GG	GG	GG	AG	GG	GG	GG	GG	GG	GG	AA
AX_110426167	C/G	1	39070664	+	36	CH	NA	NA	NA	NA	CC	CC	CC	CC	CC	CC	CC	CC	CC	CC	CC	CC	CC	CC	CC	CC	CC	CC	CC	CC	GG	CC	CC	GG	GG	GG	GG	GG	GG	CC	GG	CC	GG	GG	GG	CC	CC	CC	CC
AX_111513970	A/G	1	39137759	+	36	CH	NA	NA	NA	NA	GG	GG	GG	GG	GG	GG	GG	GG	GG	GG	NN	GG	GG	GG	GG	GG	GG	GG	GG	GG	AA	GG	GG	AA	AA	AA	AA	AA	AA	GG	AA	GG	AA	AA	AA	GG	GG	GG	GG
AX_109830325	A/G	1	39324460	+	36	CH	NA	NA	NA	NA	AA	AA	AA	AA	AA	AA	AA	GG	AA	AA	GG	AA	NN	AA	GG	GG	AA	AA	GG	AA	AA	GG	AA	AA	AA	AA	AA	AA	AA	AA	AA	AG	AA	AA	AA	AA	AA	AA	GG
AX_94645762	A/G	1	39407425	+	36	CH	NA	NA	NA	NA	AA	AA	AA	AA	AA	AA	AA	GG	AA	AA	GG	AA	NN	AA	GG	GG	AA	AA	GG	AA	AA	GG	AA	AA	AA	AA	AA	AA	AA	AA	AA	AG	AA	AA	AA	AA	AA	AA	GG
AX_108731693	T/C	1	39610718	+	36	CH	NA	NA	NA	NA	CC	CC	CC	CC	CC	CC	CC	TT	CC	CC	TT	CC	TT	CC	TT	TT	CC	CC	TT	CC	TT	TT	CC	TT	TT	TT	CC	CC	CC	CC	CC	TC	CC	CC	CC	CC	CC	CC	TT
AX_111664626	T/C	1	39647215	+	36	CH	NA	NA	NA	NA	CC	CC	CC	CC	CC	CC	CC	TT	CC	CC	TT	CC	CC	CC	TT	NN	CC	CC	TT	CC	TT	TT	CC	TT	TT	TT	CC	CC	CC	CC	CC	CC	CC	CC	CC	CC	CC	CC	TT
AX_179558922	T/C	1	39647215	+	36	CH	NA	NA	NA	NA	CC	CC	CC	CC	CC	CC	CC	TT	CC	CC	TT	CC	TT	CC	TT	TT	CC	CC	TT	CC	TT	TT	CC	TT	TT	TT	CC	CC	CC	CC	CC	CC	CC	CC	CC	CC	CC	CC	TT
AX_108869741	T/C	1	39648308	+	36	CH	NA	NA	NA	NA	CC	CC	CC	CC	CC	CC	CC	TT	CC	CC	TT	CC	TC	CC	TT	TT	CC	CC	TT	CC	CC	TT	CC	CC	CC	CC	CC	CC	CC	CC	CC	TC	CC	CC	CC	CC	CC	CC	TT
AX_110998153	T/C	1	39889629	+	36	CH	NA	NA	NA	NA	TT	TT	TT	TT	TT	TT	TT	CC	TT	TT	CC	TT	NN	TT	CC	CC	TT	TT	CC	TT	TT	CC	TT	TT	TT	TT	TT	TT	TT	TT	TT	TC	TT	TT	TT	TT	TT	TT	CC
AX_109819835	C/G	1	40496461	+	36	CH	NA	NA	NA	NA	CC	CC	CC	CC	CC	CC	CC	GG	CC	CC	GG	CC	NN	CC	GG	GG	CC	CC	GG	CC	GG	GG	CC	GG	GG	GG	CC	CC	CC	CC	CC	CG	CC	CC	CC	CC	CC	CC	GG
AX_110016374	T/C	1	40498552	+	36	CH	NA	NA	NA	NA	CC	CC	CC	CC	CC	CC	CC	TT	CC	CC	TT	CC	TT	CC	TT	TT	CC	CC	TT	CC	TT	TT	CC	TT	TT	TT	CC	CC	CC	CC	CC	TC	CC	CC	CC	CC	CC	CC	TT
AX_179561771	A/C	1	40621962	+	36	CH	NA	NA	NA	NA	CC	CC	CC	CC	AA	AA	AA	AA	CC	CC	CC	CC	CC	AA	AA	AA	AA	AA	CC	CC	CC	AA	AA	CC	CC	CC	CC	CC	CC	AA	AA	NN	AA	AA	CC	CC	CC	AA	CC
AX_95661536	A/C	1	40621962	+	36	CH	NA	NA	NA	NA	CC	CC	CC	CC	AA	AA	AA	NN	CC	CC	CC	CC	CC	NN	AA	AA	AA	AA	CC	CC	CC	AA	AA	CC	CC	CC	CC	CC	CC	AA	AA	CC	AA	AA	CC	CC	CC	AA	CC
AX_111057826	T/C	1	40689255	+	36	CH	NA	NA	NA	NA	CC	CC	CC	CC	CC	CC	CC	TT	CC	CC	TT	CC	TC	CC	TT	TT	CC	CC	TT	CC	CC	TT	CC	CC	CC	CC	CC	CC	CC	CC	CC	TC	CC	CC	CC	CC	CC	CC	TT
AX_111615602	T/C	1	40932697	+	36	CH	NA	NA	NA	NA	CC	CC	CC	CC	CC	CC	CC	TT	CC	CC	TT	CC	TT	CC	TT	TT	CC	CC	TT	CC	TT	TT	CC	TT	TT	TT	CC	CC	CC	CC	CC	TC	CC	CC	CC	CC	CC	CC	TT
AX_110393089	T/C	1	41074054	+	36	CH	NA	NA	NA	NA	TT	TT	TT	TT	TT	TT	TT	CC	TT	TT	CC	TT	NN	TT	CC	CC	TT	TT	NN	TT	CC	CC	TT	CC	CC	CC	TT	TT	TT	TT	NN	TC	TT	TT	TT	TT	TT	TT	CC
AX_111132498	C/G	1	41342366	+	36	CH	NA	NA	NA	NA	GG	GG	GG	GG	GG	GG	GG	CC	GG	GG	CC	GG	CC	GG	CC	CC	GG	GG	CC	GG	CC	CC	GG	CC	CC	CC	GG	GG	GG	GG	GG	CC	GG	GG	GG	GG	GG	GG	CC
AX_111231046	T/C	1	41755110	+	36	CH	NA	NA	NA	NA	CC	CC	CC	CC	CC	CC	CC	TT	CC	CC	TT	CC	TC	CC	TT	TT	CC	CC	CC	CC	TT	CC	CC	TT	TT	TT	CC	CC	CC	CC	CC	TC	CC	CC	CC	CC	CC	CC	TT
AX_94488826	T/C	1	41830080	+	36	CH	NA	NA	NA	NA	CC	CC	CC	CC	CC	CC	CC	TT	CC	CC	TT	CC	TT	CC	TT	TT	CC	CC	CC	CC	TT	CC	CC	TT	TT	TT	CC	CC	CC	CC	NN	TC	CC	CC	CC	CC	CC	CC	TT
AX_109505517	A/G	1	42106868	+	36	CH	NA	NA	NA	NA	AA	AG	AA	AA	AA	AA	AA	AG	GG	AA	AA	AA	GG	NN	AA	AA	AA	AA	GG	AA	AA	GG	AA	AA	AA	AA	GG	GG	GG	AG	GG	AA	GG	GG	GG	GG	AA	AA	GG
AX_109491435	T/C	1	42721162	+	36	CH	NA	NA	NA	NA	CC	CC	CC	CC	CC	CC	CC	TT	CC	CC	TT	CC	NN	CC	TT	TT	CC	CC	CC	CC	TT	CC	CC	TT	TT	TT	CC	CC	CC	CC	CC	TC	CC	CC	CC	CC	CC	CC	TT
AX_109440537	T/C	1	42933612	+	36	CH	NA	NA	NA	NA	TT	TT	TT	TT	NN	TT	TT	TT	TT	NN	TT	TT	TT	TT	TT	TT	TT	TT	TT	TT	TT	TT	TT	TT	TT	TT	CC	CC	CC	TT	CC	TT	CC	CC	CC	TT	TT	TT	TT
AX_110711991	T/C	1	45029845	+	36	CH	NA	NA	NA	NA	CC	CC	TT	CC	CC	CC	CC	CC	CC	TT	CC	CC	CC	CC	CC	CC	CC	CC	TT	CC	CC	TT	CC	CC	CC	CC	TT	TT	TT	CC	TT	CC	TT	TT	TT	CC	CC	TT	TT
AX_111696459	A/G	1	45793572	+	36	CH	NA	NA	NA	NA	GG	AG	AA	GG	GG	GG	GG	GG	GG	NN	GG	GG	AG	GG	GG	GG	GG	GG	AA	GG	GG	AA	GG	GG	GG	GG	AA	AA	AA	GG	AA	GG	AA	AA	AA	GG	GG	AA	AA
AX_110725117	C/G	1	46144307	+	36	CH	NA	NA	NA	NA	CC	CC	GG	NN	CC	CC	CC	CC	CC	GG	CC	CC	CC	CC	CC	CC	CC	CC	GG	CC	CC	GG	CC	CC	CC	CC	GG	GG	GG	CC	GG	CC	GG	GG	GG	CC	CC	GG	GG
AX_110508193	A/G	1	46245598	+	36	CH	NA	NA	NA	NA	AA	AG	AG	AA	AA	AA	AA	AA	AA	AG	AA	AA	AA	AA	AA	AA	AA	AA	AG	AA	AA	AA	AA	AA	AA	AA	AA	AA	AA	AA	AA	AA	AA	AA	AA	AA	AA	AG	AG
AX_110164971	A/G	1	46742668	+	36	CH	NA	NA	NA	NA	AA	AG	GG	AA	AA	AA	AA	AA	AA	AG	AA	AA	AA	AA	AA	AA	AA	AA	GG	AA	AA	GG	AA	AA	AA	AA	GG	GG	GG	AA	GG	AA	GG	GG	GG	AA	AA	GG	GG
AX_179561760	A/G	1	46742668	+	36	CH	NA	NA	NA	NA	AA	AG	GG	AA	AA	AA	AA	AA	AA	GG	AA	AA	AA	AA	AA	AA	AA	AA	GG	AA	AA	GG	AA	AA	AA	AA	GG	GG	GG	AA	GG	AA	GG	GG	GG	AA	AA	GG	GG
AX_94829692	A/G	1	46745803	+	36	CH	NA	NA	NA	NA	AA	AG	GG	AA	AA	AA	AA	AA	AA	AG	AA	AA	AA	AA	AA	AA	AA	AA	GG	AA	AA	GG	AA	AA	AA	AA	GG	GG	GG	AA	GG	AA	GG	GG	GG	AA	AA	GG	GG
AX_112289543	A/G	1	47230562	+	36	CH	NA	NA	NA	NA	GG	AA	AA	GG	GG	GG	GG	GG	GG	AA	GG	GG	GG	GG	GG	NN	GG	GG	AA	GG	GG	AA	GG	GG	GG	GG	AA	AA	AA	GG	AA	GG	AA	AA	AA	NN	GG	AA	AA
AX_95653247	A/G	1	47230562	+	36	CH	NA	NA	NA	NA	GG	AA	AA	GG	GG	GG	GG	GG	GG	AA	GG	GG	GG	NN	GG	GG	GG	GG	AA	GG	GG	AA	GG	GG	GG	GG	AA	NN	AA	GG	AA	GG	AA	AA	AA	GG	GG	AA	AA
AX_94416982	T/C	1	47578094	+	36	CH	NA	NA	NA	NA	TT	CC	CC	TT	TT	TT	TT	TT	TT	TC	TT	CC	TT	TT	TT	TT	TT	TT	CC	CC	TT	CC	TT	TT	TT	TT	CC	CC	CC	TT	CC	TT	CC	CC	CC	TT	TT	CC	CC
AX_108896971	A/C	1	47652761	+	36	CH	NA	NA	NA	NA	CC	AA	AA	CC	CC	CC	CC	CC	CC	AA	CC	AA	CC	NN	CC	CC	CC	CC	AA	AA	CC	AA	CC	CC	CC	CC	AA	AA	AA	CC	AA	CC	AA	AA	AA	CC	CC	AA	AA
AX_95681612	A/C	1	47652761	+	36	CH	NA	NA	NA	NA	CC	AA	AA	CC	CC	CC	CC	CC	CC	AA	CC	AA	CC	CC	CC	CC	CC	CC	AA	AA	CC	AA	CC	CC	CC	CC	AA	AA	AA	CC	AA	CC	AA	AA	AA	CC	CC	AA	AA
AX_112290455	T/G	1	48652136	+	36	CH	NA	NA	NA	NA	TT	TT	TT	TT	GG	GG	GG	TT	TT	TT	TT	TT	TT	GG	TT	TT	GG	GG	GG	GG	TT	GG	GG	TT	TT	TT	TT	TT	TT	GG	TT	TT	TT	TT	TT	TT	TT	TT	GG
AX_179560901	T/G	1	48652136	+	36	CH	NA	NA	NA	NA	TT	TT	TT	TT	GG	GG	GG	TT	TT	TG	TT	TT	TG	GG	TT	TT	GG	GG	GG	GG	TT	GG	GG	TT	TT	TT	TT	TT	TT	GG	TT	TT	TT	TT	TT	TT	TT	TT	GG
AX_111107304	A/G	1	48756593	+	36	CH	NA	NA	NA	NA	AA	GG	GG	AA	AA	AA	AA	AA	AA	GG	NN	GG	AA	NN	AA	AA	AA	AA	GG	GG	AA	GG	AA	AA	AA	AA	GG	GG	NN	NN	NN	AA	GG	GG	GG	AA	AA	GG	GG
AX_95632192	A/G	1	48756593	+	36	CH	NA	NA	NA	NA	AA	GG	GG	AA	AA	AA	AA	AA	AA	GG	AA	GG	AA	AG	AA	AG	AA	AA	GG	GG	AA	GG	AA	AA	AA	AA	GG	GG	GG	AG	NN	AA	GG	GG	GG	AA	AA	GG	GG
AX_111672799	A/G	1	48756602	+	36	CH	NA	NA	NA	NA	AA	GG	GG	AA	AA	AA	AA	AA	AA	GG	AA	GG	AA	AA	AA	AA	AA	AA	GG	GG	AA	GG	AA	AA	AA	AA	GG	GG	GG	AA	GG	AA	GG	GG	GG	AA	AA	GG	GG
AX_179561892	A/G	1	48756602	+	36	CH	NA	NA	NA	NA	AA	GG	GG	AA	AA	AA	AA	AA	AA	NN	AA	GG	AG	AA	AA	AA	AA	AA	GG	GG	AA	GG	AA	AA	AA	AA	GG	GG	GG	AA	GG	AA	GG	GG	GG	AA	AA	GG	GG
AX_111479189	A/C	1	49357504	+	36	CH	NA	NA	NA	NA	AA	CC	CC	AA	AA	AA	AA	AA	AA	AA	AA	CC	AA	AA	AA	AA	AA	AA	CC	CC	AA	CC	AA	AA	AA	AA	CC	CC	CC	AA	CC	AC	CC	CC	CC	CC	CC	CC	CC
AX_94500305	C/G	1	49359510	+	36	CH	NA	NA	NA	NA	CC	GG	GG	CC	CC	CC	CC	CC	CC	CC	CC	GG	NN	CC	CC	CC	CC	CC	GG	GG	CC	GG	CC	CC	CC	CC	GG	GG	GG	CC	GG	CG	GG	GG	GG	GG	GG	GG	GG
AX_108842787	T/G	1	49538236	+	36	CH	NA	NA	NA	NA	GG	TT	TT	GG	GG	GG	GG	GG	GG	GG	GG	TT	GG	GG	GG	GG	GG	GG	TT	GG	GG	TT	GG	GG	GG	GG	TT	TT	TT	GG	TT	TT	TT	TT	TT	TT	TT	TT	TT
AX_86179624	A/G	1	49565550	+	36	CH	NA	NA	NA	NA	AA	GG	GG	AA	AA	AA	AA	AA	AA	GG	AA	GG	AA	AA	AA	AA	AA	AA	GG	GG	AA	GG	AA	AA	AA	AA	GG	GG	GG	AA	GG	AA	GG	GG	GG	AA	AA	GG	GG
AX_86179625	A/G	1	49565550	+	36	CH	NA	NA	NA	NA	AA	GG	GG	AA	AA	AA	AA	AA	AA	NN	AA	GG	AA	AA	AA	AA	AA	AA	GG	GG	AA	GG	AA	AA	AA	AA	GG	GG	GG	AA	GG	AA	GG	GG	GG	AA	AA	GG	GG
AX_110971755	T/C	1	49565767	+	36	CH	NA	NA	NA	NA	TT	NN	TT	TT	TT	TT	TT	TT	TT	TT	TT	TT	TT	TT	TT	TT	TT	TT	TT	TT	TT	TT	TT	TT	TT	TT	CC	CC	CC	TT	CC	TT	CC	CC	CC	TT	TT	TT	TT
AX_108997971	T/C	1	49960218	+	36	CH	NA	NA	NA	NA	TT	TC	CC	TT	TT	TT	TT	TT	TT	TT	TT	CC	NN	TT	TT	TT	TT	TT	CC	TT	TT	CC	TT	TT	TT	TT	CC	CC	CC	TT	CC	TC	CC	CC	CC	CC	CC	CC	CC
AX_179559792	A/G	1	50492605	+	36	CH	NA	NA	NA	NA	AA	AG	GG	AA	AA	AA	AA	AA	AA	AA	AA	GG	AA	AA	AA	AA	AA	AA	GG	AA	AA	GG	AA	AA	AA	AA	GG	GG	GG	AA	GG	AG	GG	GG	GG	GG	GG	GG	GG
AX_95631663	A/G	1	50492605	+	36	CH	NA	NA	NA	NA	AA	AG	GG	AA	AA	AA	AA	AA	AA	AA	AA	GG	NN	AA	AA	AA	AA	AA	GG	AA	AA	GG	AA	AA	AA	AA	GG	GG	GG	AA	GG	NN	GG	GG	GG	GG	GG	GG	GG
AX_110064204	T/C	1	51678778	+	36	CH	NA	NA	NA	NA	TT	TT	TT	TT	TT	TT	TT	TT	TT	TT	TT	TT	TT	TT	TT	TT	TT	TT	TT	TT	CC	TT	TT	CC	CC	CC	CC	CC	CC	TT	CC	TT	CC	CC	CC	TT	TT	TT	TT
AX_94916468	T/G	1	51910705	+	36	CH	NA	NA	NA	NA	GG	GG	TT	GG	TT	GG	GG	TT	TT	TT	TT	TT	TT	GG	TT	TT	GG	GG	TT	GG	TT	TT	GG	TT	TT	TT	GG	GG	GG	GG	GG	TT	GG	GG	GG	TT	TT	TT	TT
AX_108986632	A/T	1	52456835	+	36	CH	NA	NA	NA	NA	TT	NN	TT	TT	TT	TT	TT	TT	TT	TT	TT	TT	TT	TT	TT	TT	TT	TT	TT	TT	AA	TT	TT	AA	AA	AA	AA	AA	AA	TT	AA	TT	AA	AA	AA	TT	TT	TT	TT
AX_111024764	A/G	1	52471141	+	36	CH	NA	NA	NA	NA	NN	GG	GG	AA	AA	AA	AA	AA	AA	AA	AA	GG	AA	AA	AA	AA	AA	AA	GG	AA	GG	GG	AA	GG	GG	GG	GG	GG	GG	AA	GG	AG	GG	GG	GG	AA	GG	GG	GG
AX_111532060	T/G	1	52514899	+	36	CH	NA	NA	NA	NA	GG	GG	GG	GG	GG	GG	GG	GG	GG	GG	GG	GG	GG	GG	GG	GG	GG	GG	GG	GG	TT	GG	GG	TT	TT	TT	TT	TT	TT	GG	TT	GG	TT	TT	TT	GG	GG	GG	GG
AX_109032836	A/G	1	52541802	+	36	CH	NA	NA	NA	NA	AA	AG	GG	AA	AA	AA	AA	AA	AA	AA	AA	GG	AA	AA	AA	AA	AA	AA	GG	AA	GG	GG	AA	GG	GG	GG	GG	GG	GG	AA	GG	AG	GG	GG	GG	AA	GG	GG	GG
AX_110945242	C/G	1	53659416	+	36	CH	NA	NA	NA	NA	CC	CC	CC	CC	GG	CC	CC	GG	CC	CC	GG	GG	NN	CC	GG	GG	CC	CC	GG	CC	CC	GG	CC	CC	CC	CC	CC	CC	CC	CC	CC	GG	CC	CC	CC	CC	GG	GG	CC
AX_111458863	A/C	1	53669060	+	36	CH	NA	NA	NA	NA	CC	CC	CC	AA	CC	CC	CC	CC	AA	CC	CC	CC	NN	CC	CC	CC	CC	CC	CC	CC	AA	CC	CC	AA	AA	AA	AA	AA	AA	CC	AA	CC	AA	AA	AA	CC	CC	CC	CC
AX_111744034	T/C	1	54597049	+	36	CH	NA	NA	NA	NA	TT	TT	CC	TT	CC	TC	TT	CC	TT	TC	CC	CC	TC	TT	CC	CC	NN	TT	CC	TC	TT	CC	TT	TT	TT	TT	TT	TT	TT	TT	TT	CC	TT	TT	TT	TT	CC	CC	CC
AX_95080736	A/G	1	54797859	+	36	CH	NA	NA	NA	NA	AA	AA	GG	AA	GG	AA	AA	GG	AA	AA	GG	GG	GG	AA	GG	GG	AA	AA	GG	AA	AA	GG	AA	AA	AA	AA	AA	AA	AA	AA	AA	GG	AA	AA	AA	AA	GG	GG	GG
AX_95211457	A/C	1	57764506	+	36	CH	NA	NA	NA	NA	CC	CC	CC	CC	CC	CC	CC	CC	CC	CC	CC	CC	CC	CC	CC	CC	CC	CC	CC	CC	AA	CC	CC	AA	AA	AA	AA	AA	AA	CC	AA	CC	AA	AA	AA	CC	AA	CC	CC
AX_94678574	T/C	1	62427362	+	36	CH	NA	NA	NA	NA	TT	TT	CC	TT	CC	CC	CC	TT	TT	CC	CC	CC	TT	CC	TT	TT	CC	CC	CC	CC	CC	CC	TT	CC	CC	CC	TT	TT	NN	CC	CC	TT	TT	CC	TT	CC	CC	CC	CC
AX_179560199	A/G	1	63042921	+	36	CH	NA	NA	NA	NA	AA	AA	AA	NN	AA	AA	AA	AA	NN	AA	AA	AA	NN	AA	AA	AA	NN	AA	AA	AA	AA	AA	AA	AA	AA	AA	GG	GG	GG	AA	GG	AA	GG	GG	GG	AA	AA	AA	AA
AX_94744655	A/G	1	65263372	+	36	CH	NA	NA	NA	NA	AA	AA	AA	AA	AA	AA	AA	AA	AA	AA	AA	AA	AA	AA	AA	AA	AA	AA	AA	AA	GG	AA	AA	GG	GG	GG	GG	GG	GG	AA	GG	AA	GG	GG	GG	AA	GG	AA	AA
AX_179561193	T/C	1	65662281	+	36	CH	NA	NA	NA	NA	CC	CC	CC	CC	CC	CC	CC	CC	CC	CC	CC	CC	CC	CC	CC	CC	CC	CC	CC	CC	CC	CC	CC	TT	CC	TT	TT	TT	TT	CC	TT	CC	TT	TT	TT	CC	CC	CC	CC
AX_94981277	T/C	1	65662281	+	36	CH	NA	NA	NA	NA	CC	CC	CC	CC	CC	CC	CC	CC	CC	CC	CC	CC	CC	CC	CC	CC	CC	CC	CC	CC	CC	CC	CC	TT	CC	TT	TT	TT	TT	CC	TT	CC	TT	TT	TT	CC	CC	CC	CC
AX_86185098	A/G	1	72184179	+	36	CH	NA	NA	NA	NA	GG	NN	GG	GG	GG	GG	GG	GG	GG	GG	GG	GG	GG	GG	GG	GG	GG	GG	GG	GG	AA	GG	GG	AA	AA	AA	AA	AA	AA	GG	AA	GG	AA	NN	AA	GG	GG	GG	GG
AX_94739433	T/C	1	74232620	+	36	CH	NA	NA	NA	NA	CC	TC	CC	CC	CC	CC	CC	CC	CC	CC	CC	CC	CC	CC	CC	CC	CC	CC	CC	CC	CC	CC	CC	CC	CC	CC	TT	TT	TT	CC	TT	CC	TT	TT	TT	CC	CC	CC	CC
AX_110954516	A/G	1	74413944	+	36	CH	NA	NA	NA	NA	AA	AA	AA	AA	AA	AA	AA	AA	AA	AA	AA	AA	NN	AA	AA	AA	AA	AA	AA	AA	GG	AA	AA	NN	GG	GG	GG	GG	GG	AA	GG	AA	GG	GG	GG	AA	AA	AA	AA
AX_95184743	T/C	1	77104103	+	36	CH	NA	NA	NA	NA	CC	CC	CC	CC	CC	CC	CC	CC	CC	CC	CC	CC	CC	CC	CC	CC	CC	CC	CC	CC	TT	CC	CC	TT	TT	TT	TT	TT	TT	CC	CC	CC	CC	TT	TT	CC	CC	CC	CC
AX_179477392	A/G	1	77610138	+	36	CH	NA	NA	NA	NA	AA	AA	AA	AA	AA	AA	AA	AA	AA	AA	AA	AA	AA	AA	AA	AA	AA	AA	NN	AG	GG	AA	AA	GG	GG	GG	GG	GG	GG	AA	GG	AA	NN	GG	GG	AA	GG	AA	AG
AX_181481135	A/G	1	77610138	+	36	CH	NA	NA	NA	NA	AA	AA	AA	AA	AA	AA	AA	AA	AA	AA	AA	AA	NN	AA	AA	AA	AA	AA	AA	AA	GG	AA	AA	GG	GG	GG	GG	GG	GG	AA	GG	AA	GG	GG	GG	AA	GG	AA	AA
AX_95186684	A/C	1	77794657	+	36	CH	NA	NA	NA	NA	AA	AA	AA	AA	AA	AA	AA	AA	AA	AA	AA	AA	AA	AA	NN	AA	AA	AA	AA	AA	CC	AA	AA	CC	CC	CC	CC	CC	CC	AA	CC	AA	CC	CC	CC	AA	AA	AA	AA
AX_112285857	T/C	1	83205416	+	36	CH	NA	NA	NA	NA	TT	TT	TT	TT	TT	TT	TT	TT	TT	TT	TT	TT	NN	TT	TT	TT	TT	TT	TT	TT	CC	TT	TT	CC	CC	CC	CC	CC	CC	TT	CC	TT	CC	CC	CC	TT	CC	TT	TT
AX_179561120	T/C	1	83205416	+	36	CH	NA	NA	NA	NA	TT	TT	TT	TT	TT	TT	TT	TT	TT	TT	TT	TT	TT	TT	TT	TT	TT	TT	TT	TT	CC	TT	TT	CC	CC	CC	CC	CC	CC	TT	CC	TT	CC	CC	CC	TT	CC	TT	TT
AX_94779840	A/G	1	92420581	+	36	CH	NA	NA	NA	NA	GG	GG	GG	GG	GG	GG	AA	AA	AA	GG	AA	GG	AA	GG	AA	AA	GG	GG	GG	GG	GG	GG	GG	GG	GG	GG	GG	GG	GG	GG	GG	AA	GG	GG	GG	GG	GG	GG	GG
AX_110630819	A/C	1	97642311	+	36	CH	NA	NA	NA	NA	CC	CC	CC	CC	CC	CC	CC	CC	CC	CC	CC	CC	CC	CC	CC	CC	CC	CC	CC	CC	AA	CC	CC	AA	AA	AA	AA	AA	AA	CC	AA	CC	AA	AA	AA	CC	AA	CC	CC
AX_179561684	A/C	1	97642311	+	36	CH	NA	NA	NA	NA	CC	CC	CC	CC	CC	CC	CC	CC	CC	CC	CC	CC	CC	CC	CC	NN	CC	CC	CC	CC	AA	CC	CC	AA	AA	AA	AA	AA	AA	CC	AA	CC	AA	AA	AA	CC	AA	CC	CC
AX_111646682	T/C	1	99235261	+	36	CH	NA	NA	NA	NA	TT	TT	TT	TT	TT	TT	TT	TT	TT	TT	TT	TT	TC	TT	TT	TT	TT	TT	TT	TT	CC	TT	TT	CC	CC	CC	CC	CC	CC	TT	CC	TT	CC	CC	CC	TT	CC	TT	TT
AX_178075215	T/C	1	99684343	+	36	CH	NA	NA	NA	NA	CC	CC	CC	CC	CC	CC	CC	CC	CC	CC	CC	CC	CC	CC	CC	CC	CC	CC	CC	TT	TT	CC	CC	TT	TT	TT	CC	CC	NN	CC	CC	CC	CC	NN	CC	TT	CC	CC	CC
AX_179476121	A/G	1	100228214	+	36	CH	NA	NA	NA	NA	AA	AA	AA	AA	AA	AA	AA	NN	AA	AA	AA	AA	AA	AA	AA	AA	AA	AA	AA	AA	NN	AA	AA	GG	NN	NN	GG	GG	GG	AA	GG	AA	GG	GG	GG	AA	GG	AA	AA
AX_94873408	A/G	1	100228214	+	36	CH	NA	NA	NA	NA	AA	AA	AA	AA	AA	AA	AA	NN	AA	AA	AA	AA	AA	AA	AA	AA	AA	AA	AA	AA	GG	AA	AA	GG	NN	GG	GG	GG	GG	AA	GG	AA	GG	GG	GG	AA	NN	AA	AA
AX_94768106	T/C	1	100271519	+	36	CH	NA	NA	NA	NA	TT	TT	TT	TT	TT	TT	TT	TT	TT	TT	TT	TT	TT	TT	TT	TT	TT	TT	TT	TT	CC	TT	TT	CC	CC	CC	CC	CC	CC	TT	CC	TT	CC	CC	CC	TT	TT	TT	TT
AX_94538854	T/C	1	100289731	+	36	CH	NA	NA	NA	NA	TT	TT	TT	TT	TT	TT	TT	TC	TT	TT	TT	TT	TC	TT	TT	TT	TT	TT	TT	TT	CC	TT	TT	CC	CC	CC	CC	CC	CC	TT	CC	TT	CC	CC	CC	TT	TT	TT	TT
AX_94704140	A/G	1	102447348	+	36	CH	NA	NA	NA	NA	GG	GG	GG	GG	GG	GG	GG	GG	GG	GG	GG	GG	GG	GG	GG	GG	GG	GG	GG	GG	AA	GG	GG	AA	AA	AA	AA	AA	AA	GG	AA	GG	AA	AA	AA	GG	GG	GG	GG
AX_111065296	T/C	1	104827209	+	36	CH	NA	NA	NA	NA	TT	TT	TT	TT	TT	TT	TT	TT	TT	TT	TT	TT	TT	TT	TT	TT	TT	TT	TT	TT	CC	TT	TT	CC	CC	CC	CC	CC	CC	TT	CC	TT	CC	CC	CC	TC	TT	TT	TT
AX_109514669	A/G	1	105301228	+	36	CH	NA	NA	NA	NA	AA	AA	AA	AA	AA	AA	AA	AA	AA	AA	AA	AA	AA	AA	AA	AA	AA	AA	AA	AA	GG	AA	AA	GG	GG	GG	GG	GG	GG	AA	GG	AA	GG	GG	GG	AA	AA	AA	AA
AX_94518238	T/G	1	106237770	+	36	CH	NA	NA	NA	NA	GG	GG	GG	GG	GG	GG	GG	GG	GG	GG	GG	GG	TG	GG	GG	GG	GG	GG	GG	GG	TT	GG	GG	TT	TT	TT	TT	TT	TT	GG	TT	GG	TT	TT	TT	GG	GG	GG	GG
AX_94409481	A/G	1	106896459	+	36	CH	NA	NA	NA	NA	GG	GG	GG	GG	GG	GG	GG	GG	GG	GG	GG	GG	GG	GG	GG	GG	GG	GG	GG	GG	AA	GG	GG	AA	AA	AA	NN	AA	NN	GG	AA	GG	AA	AA	AA	GG	GG	GG	GG
AX_110550621	T/C	1	107779290	+	36	CH	NA	NA	NA	NA	TT	TT	TT	TT	TT	TT	TT	TT	TT	TT	TT	TT	TT	TT	TT	NN	TT	TT	TT	TT	CC	TT	TT	CC	CC	CC	CC	CC	CC	TT	CC	TT	CC	CC	CC	NN	TT	TT	TT
AX_110483334	T/C	1	109983606	+	36	CH	NA	NA	NA	NA	TT	TT	TT	TT	TT	TT	TT	TT	TT	TT	TT	TT	TT	TT	TT	TT	TT	TT	TT	TT	CC	TT	TT	CC	CC	CC	CC	CC	CC	TT	CC	TT	CC	CC	CC	TT	TT	TT	TT
AX_109869072	T/G	1	113141680	+	36	CH	NA	NA	NA	NA	TG	GG	GG	NN	GG	NN	GG	GG	GG	GG	GG	GG	GG	GG	GG	GG	GG	GG	GG	GG	GG	GG	GG	GG	GG	NN	TT	TT	TT	GG	TT	GG	TT	TT	TT	GG	GG	GG	GG
AX_112287584	A/G	1	114837108	+	36	CH	NA	NA	NA	NA	AA	AA	AA	AA	AA	AA	AA	AA	AA	AA	AA	AA	AA	AA	AA	AA	AA	AA	AA	AA	AA	AA	AA	AA	AA	AA	GG	GG	GG	AA	GG	AA	GG	GG	GG	AA	AA	AA	AA
AX_95652827	T/G	1	119308466	+	36	CH	NA	NA	NA	NA	TT	TT	TT	TT	NN	NN	TT	TT	TT	TT	TT	TT	NN	TT	TT	TT	TT	TT	TT	TT	TT	TT	TT	TT	TT	TT	GG	GG	GG	TT	GG	TT	GG	GG	GG	TT	TT	TT	TT
AX_94624330	A/G	1	122545732	+	36	CH	NA	NA	NA	NA	AG	AA	AG	AA	AA	AA	AA	AA	AG	AA	AA	AA	NN	AA	AA	AA	AA	AA	AA	AG	AA	AA	AA	AA	AA	AA	GG	GG	GG	AA	GG	AA	GG	GG	GG	AG	AA	AA	AA
AX_95242117	T/C	1	125109132	+	36	CH	NA	NA	NA	NA	TT	TT	TT	TT	TT	TT	TT	TT	TT	TC	TT	TT	TC	TT	TT	TT	TT	TT	TT	TT	TT	TT	TT	TT	TT	TT	CC	CC	CC	TT	CC	TT	CC	CC	CC	TT	TT	NN	TT
AX_112286398	A/C	1	127996677	+	36	CH	NA	NA	NA	NA	AA	AA	AA	AA	AA	AA	AA	AA	AA	AA	AA	AA	AA	AA	AA	AA	AA	AA	AA	AA	AA	AA	AA	AA	AA	AA	CC	CC	CC	AA	CC	AA	CC	CC	CC	AA	AA	AA	AA
AX_179558724	A/C	1	127996677	+	36	CH	NA	NA	NA	NA	AA	AA	AA	NN	AA	AA	AA	AA	AA	AA	AA	AA	AA	AA	AA	AA	AA	AA	AA	AA	AA	AA	AA	AA	AA	AA	CC	CC	CC	AA	CC	AA	CC	CC	CC	AA	AA	NN	AA
AX_111263418	A/G	1	133066201	+	36	CH	NA	NA	NA	NA	AA	AA	AA	AA	AA	AA	AA	AA	AA	AA	AA	AA	AG	AA	AA	AA	AA	AA	AA	AA	AA	AA	AA	AA	AA	AA	GG	GG	GG	AA	GG	AA	GG	GG	GG	AA	AA	AA	AA
AX_86164592	T/C	1	137017305	+	36	CH	NA	NA	NA	NA	TT	TT	TT	TT	TT	TT	TT	TT	TT	TT	TT	TT	TT	TT	TT	TT	TT	TT	TT	TT	TT	TT	TT	TT	TT	TT	CC	CC	CC	TT	CC	TT	CC	CC	CC	TT	TT	TT	TT
AX_179476509	A/G	1	138015207	+	36	CH	NA	NA	NA	NA	AA	AA	AA	AA	AA	AA	AA	AA	AA	AA	AA	AA	AA	AA	AA	AA	AA	AA	AA	AA	AA	AA	AA	AA	AA	NN	GG	GG	GG	AA	GG	AA	GG	GG	GG	AA	AA	AA	AA
AX_94863235	T/C	1	144675579	+	36	CH	NA	NA	NA	NA	TT	CC	TT	CC	TT	TT	TT	CC	CC	TT	TT	CC	TT	TT	TT	TT	NN	TT	TT	CC	CC	TT	TT	CC	CC	CC	TT	TT	TT	TT	TC	TC	TT	TT	TT	CC	TT	CC	CC
AX_111674408	A/G	1	146954185	+	36	CH	NA	NA	NA	NA	AA	AA	AA	AA	AA	AA	AA	AA	AA	AA	AA	AA	AG	AA	AA	AA	AA	AA	AA	AA	AA	AA	AA	AA	AA	AA	GG	GG	GG	AA	GG	AA	GG	GG	GG	AA	AA	AA	AA
AX_94897165	C/G	1	149510453	+	36	CH	NA	NA	NA	NA	CC	CC	CC	CC	CC	CC	CC	CC	CC	CC	CC	CC	CC	CC	CC	CC	CC	CC	CC	CC	GG	CC	CC	GG	GG	GG	GG	GG	GG	CC	GG	CC	GG	GG	GG	CC	CC	CC	CC
AX_86171912	T/C	1	151005154	+	36	CH	NA	NA	NA	NA	TT	TT	TT	TT	TT	TT	TT	TT	TT	TT	TT	TT	CC	TT	TT	TT	TT	TT	TT	TT	TT	TT	TT	TT	TT	TT	CC	CC	CC	TT	CC	TT	CC	CC	CC	TT	TT	TT	TT
AX_111066985	T/C	1	151770693	+	36	CH	NA	NA	NA	NA	TT	TT	TT	TT	TT	TT	TT	TT	TT	TT	TT	TT	TC	TT	TT	TT	TT	TT	TT	TT	TT	TT	TT	TT	TT	TT	CC	CC	CC	TT	CC	TT	CC	CC	CC	TT	TT	TT	TT
AX_179477089	A/G	1	153076038	+	36	CH	NA	NA	NA	NA	AA	GG	AA	AA	AA	AA	AA	AA	GG	AA	AA	AA	AA	AA	AA	AA	AA	AA	AA	AA	AA	AA	AA	AA	AA	NN	AA	AA	AA	AA	GG	AA	AA	AA	GG	NN	AA	AA	AA
AX_179562333	A/G	1	153076038	+	36	CH	NA	NA	NA	NA	AA	GG	AA	AA	AA	AA	AA	AA	GG	AA	AA	AA	AA	AA	AA	AA	AA	AA	AA	AA	AA	AA	AA	AA	AA	NN	AA	AA	AA	AA	GG	AA	AA	AA	GG	NN	AA	AA	AA
AX_94506771	T/G	1	156077035	+	36	CH	NA	NA	NA	NA	GG	GG	GG	GG	GG	GG	GG	GG	TG	GG	GG	GG	GG	GG	GG	GG	GG	GG	TT	TT	GG	TT	NN	TT	GG	TT	TT	NN	NN	GG	TT	GG	TT	NN	TT	TT	GG	GG	GG
AX_86173025	T/C	1	156267423	+	36	CH	NA	NA	NA	NA	TT	TT	TT	TT	TT	TT	TT	TT	TT	TT	TT	TT	TT	TT	TT	TT	TT	NN	TT	TT	TT	TT	TT	TT	TT	TT	CC	CC	CC	NN	CC	TT	CC	CC	CC	TC	TT	TT	TT
AX_109307763	A/C	1	160930956	+	36	CH	NA	NA	NA	NA	AA	AA	AA	AA	AA	AA	AA	AA	AA	AA	AA	AA	AA	AA	AA	AA	AA	AA	AA	AA	AA	AA	AA	AA	AA	AA	CC	CC	CC	AA	CC	AA	CC	CC	CC	AA	AA	AA	AA
AX_110678504	A/G	1	161069693	+	36	CH	NA	NA	NA	NA	AA	AA	AA	AA	NN	AA	AA	AA	AA	AA	AA	AA	AA	AA	AA	AA	AA	AA	AA	AA	GG	AA	AA	GG	GG	GG	GG	GG	GG	AA	GG	AA	GG	GG	GG	AA	AA	AA	AA
AX_109380415	T/C	1	161665215	+	36	CH	NA	NA	NA	NA	TT	TT	TT	NN	TT	TT	TT	TT	TT	TT	TT	TT	TT	TT	TT	TT	TT	TT	TT	TT	CC	TT	TT	CC	CC	CC	CC	CC	CC	TT	CC	TT	CC	CC	CC	TT	TT	TT	TT
AX_95679601	T/G	1	164679180	+	36	CH	NA	NA	NA	NA	NN	TT	TT	TT	TT	TT	TT	TT	TT	TT	TT	TT	TT	TT	TT	TT	TT	TT	TT	TT	TT	TT	TT	TT	TT	TT	GG	GG	GG	TT	GG	TT	GG	GG	GG	TT	TT	TT	TT
AX_109270203	A/G	1	166442144	+	36	CH	NA	NA	NA	NA	AA	AA	AA	AA	AA	AA	AA	AA	AA	AA	AA	AA	AG	AA	AA	AA	AA	AA	AA	AA	AA	AA	AA	AA	AA	AA	GG	GG	GG	AA	GG	AA	GG	GG	GG	AA	AA	AA	AA
AX_109511783	A/G	1	166487074	+	36	CH	NA	NA	NA	NA	GG	GG	GG	GG	GG	GG	GG	GG	GG	GG	GG	GG	GG	GG	GG	GG	GG	GG	GG	GG	AA	GG	GG	AA	AA	AA	AA	AA	AA	GG	AA	GG	AA	AA	AA	GG	GG	GG	GG
AX_94601275	A/G	1	166487074	+	36	CH	NA	NA	NA	NA	GG	GG	GG	GG	GG	GG	GG	GG	GG	GG	GG	GG	GG	GG	GG	GG	GG	GG	GG	GG	AA	GG	GG	AA	AA	AA	AA	AA	AA	GG	AA	GG	AA	AA	AA	GG	GG	GG	GG
AX_179558860	T/G	1	171000230	+	36	CH	NA	NA	NA	NA	TT	TT	TT	TT	TT	TT	TT	TT	TT	TT	TT	TT	TG	TT	TT	TT	TT	TT	TT	TT	TT	TT	TT	TT	TT	TT	GG	GG	GG	TT	GG	TT	GG	GG	GG	TT	TT	NN	TT
AX_109415621	A/G	1	171018713	+	36	CH	NA	NA	NA	NA	GG	GG	GG	GG	GG	GG	GG	GG	GG	GG	GG	GG	GG	GG	GG	GG	GG	GG	NN	GG	AA	GG	GG	AA	AA	AA	AA	AA	AA	GG	AA	GG	AA	AA	AA	GG	GG	GG	GG
AX_111286022	T/C	1	179294839	+	36	CH	NA	NA	NA	NA	TT	TT	TT	TT	TT	TT	TT	TT	TT	TT	TT	TT	TC	TT	TT	TT	TT	TT	TT	TT	TT	TT	TT	TT	TT	TT	CC	CC	CC	TT	CC	TT	CC	CC	CC	TT	TT	TT	TT
AX_110694258	T/G	1	182347128	+	36	CH	NA	NA	NA	NA	TT	TT	TT	TT	TT	TT	TT	TT	TT	TT	TT	TT	NN	TT	TT	TT	TT	TT	TT	TT	TT	TT	TT	TT	TT	TT	GG	GG	GG	TT	GG	TT	GG	GG	GG	TG	TT	TT	TT
AX_112289750	T/G	1	183426172	+	36	CH	NA	NA	NA	NA	TT	TT	TT	TT	TT	TT	TT	TT	TT	TT	TT	TT	TT	TT	TT	TT	TT	TT	TT	TT	GG	TT	TT	GG	GG	GG	GG	GG	GG	TT	GG	TT	GG	GG	GG	TT	TT	TT	TT
AX_179559034	T/G	1	183426172	+	36	CH	NA	NA	NA	NA	TT	TT	TT	TT	TT	TT	TT	TT	TT	TT	TT	TT	TT	TT	TT	TT	TT	TT	TT	TT	GG	TT	TT	GG	GG	GG	GG	GG	GG	TT	GG	TT	GG	GG	GG	TT	TT	TT	TT
AX_111005005	C/G	1	186865806	+	36	CH	NA	NA	NA	NA	CC	CC	CC	CC	CC	CC	CC	CC	CC	CC	CC	CC	CC	CC	CC	CC	CC	CC	CC	NN	CC	CC	CC	CC	CC	CC	GG	GG	GG	CC	GG	CC	GG	GG	GG	CC	CC	CC	CC
AX_111492368	A/G	1	187308075	+	36	CH	NA	NA	NA	NA	AA	AA	AA	AA	AA	AA	AA	AA	AA	AA	AA	AA	AA	AA	AA	AA	AA	AA	AA	AA	AA	AA	AA	AA	AA	AA	GG	GG	GG	AA	GG	AA	GG	GG	GG	AA	AA	AA	AA
AX_95170825	C/G	1	197091592	+	36	CH	NA	NA	NA	NA	CC	CC	CC	CC	CC	CC	CC	CC	CC	CG	CC	CC	CC	CC	CC	CC	CC	CC	CC	CC	CC	CC	CC	CC	CC	CC	GG	GG	GG	CC	GG	CC	GG	GG	GG	CC	CC	CC	CC
AX_111856650	T/C	1	202962410	+	36	CH	NA	NA	NA	NA	TT	TT	TT	TT	TT	NN	TT	TT	TT	TT	TT	TT	NN	TT	TT	TT	TT	TT	TT	TT	TT	TT	TT	TT	TT	TT	CC	CC	CC	TT	CC	TT	CC	CC	CC	TT	TT	TT	TT
AX_110962027	A/G	1	208195519	+	36	CH	NA	NA	NA	NA	AA	AA	AA	AA	AA	AA	AA	AA	AA	AA	AA	AA	AG	AA	AA	AA	NN	AA	AA	AA	AG	AA	AA	AA	AA	AA	GG	GG	GG	AA	GG	AA	GG	GG	GG	AA	AA	AA	AA
AX_94793337	A/G	1	208725662	+	36	CH	NA	NA	NA	NA	AA	AA	AA	AA	AA	AA	AA	AA	AA	AA	AA	AA	AA	AA	AA	AA	AA	AA	AA	AA	AA	AA	AA	AA	AA	AA	AA	GG	GG	AA	AA	AA	GG	GG	GG	AA	AA	NN	AA
AX_179557593	A/G	1	214075854	+	36	CH	NA	NA	NA	NA	AA	AA	AA	AA	AA	AA	AA	AA	AA	AA	AA	AA	GG	AA	AA	AA	AA	AA	AA	AA	GG	AA	AA	GG	GG	NN	GG	GG	GG	AA	GG	AA	GG	GG	GG	AA	AA	AA	AA
AX_95629860	A/G	1	214075854	+	36	CH	NA	NA	NA	NA	AA	AA	AA	AA	AA	AA	AA	AA	AA	AA	AA	AA	AA	AA	AA	AA	AA	AA	AA	AA	GG	AA	AA	GG	GG	GG	GG	GG	GG	AA	GG	AA	GG	GG	GG	AA	AA	AA	AA
AX_94911243	C/G	1	219364969	+	36	CH	NA	NA	NA	NA	CC	CC	CC	CC	CC	CC	CC	CC	CC	GG	CC	CC	GG	CC	CC	CC	GG	CC	CC	CC	GG	GG	CC	GG	CC	GG	CC	CC	CC	CC	CC	CC	CC	CC	GG	CC	GG	CC	CC
AX_110945281	T/C	1	222268819	+	36	CH	NA	NA	NA	NA	CC	CC	CC	CC	TT	CC	CC	CC	CC	CC	TT	CC	TT	CC	TT	TT	CC	CC	TT	CC	CC	CC	CC	CC	CC	CC	CC	CC	CC	CC	CC	TC	CC	CC	CC	CC	CC	CC	CC
AX_94648151	T/C	1	222731594	+	36	CH	NA	NA	NA	NA	TT	TT	TT	TT	TT	TT	TT	TT	TT	TT	TT	TT	TT	TT	TT	TT	TT	TT	TT	TT	NN	TT	TT	TT	NN	CC	CC	CC	CC	TT	CC	TT	CC	CC	CC	TT	TT	TT	TT
AX_111614735	T/C	1	227089662	+	36	CH	NA	NA	NA	NA	TT	TT	TT	TT	CC	TT	CC	CC	TC	TT	CC	TT	CC	TT	CC	CC	TT	TT	CC	TT	TT	CC	TT	TT	TT	TT	TT	TT	TT	TT	TT	TC	TT	TT	TT	TT	TT	TT	TT
AX_94986498	A/G	1	229069225	+	36	CH	NA	NA	NA	NA	AA	AA	AA	GG	GG	NN	AA	GG	GG	AA	GG	GG	GG	AA	GG	GG	NN	AA	GG	AA	AA	AA	AA	AA	AA	AA	GG	GG	GG	AA	AA	GG	GG	AA	GG	AA	AA	AA	AA
AX_108960740	T/C	1	229160307	+	36	CH	NA	NA	NA	NA	CC	NN	CC	TT	TT	CC	CC	TT	CC	NN	TT	TT	TT	CC	TT	TT	CC	CC	TT	CC	TT	TT	CC	TT	TT	TT	TT	TT	TT	CC	TT	TT	TT	TT	TT	CC	TT	TT	TT
AX_110370457	A/G	1	231095855	+	36	CH	NA	NA	NA	NA	AA	AA	GG	GG	GG	GG	GG	GG	GG	AG	GG	GG	GG	GG	GG	GG	GG	GG	GG	GG	AA	AA	GG	AA	AA	AA	AA	AA	AA	GG	AA	GG	AA	AA	AA	GG	GG	AA	AA
AX_112288543	T/C	1	231534794	+	36	CH	NA	NA	NA	NA	NN	TT	TT	NN	TT	TT	TT	TT	TT	TT	TT	TT	NN	TT	TT	NN	NN	TT	TT	TT	TT	TT	TT	TT	TT	TT	CC	CC	CC	TT	NN	TT	CC	CC	CC	TT	TT	NN	TT
AX_95632863	A/G	1	232556567	+	36	CH	NA	NA	NA	NA	GG	GG	GG	GG	GG	GG	GG	GG	GG	GG	GG	GG	GG	GG	GG	GG	GG	GG	GG	GG	AA	GG	GG	AA	AA	AA	AA	AA	AA	GG	AA	GG	AA	AA	AA	GG	GG	GG	GG
AX_94830572	A/G	1	234228525	+	36	CH	NA	NA	NA	NA	AA	AA	AA	AA	AA	AA	AA	AA	AA	AA	AA	AA	AG	AA	AA	AA	AA	AA	AA	AA	AA	AA	AA	AA	AA	AA	GG	GG	GG	AA	GG	AA	GG	GG	GG	AA	AA	AA	AA
AX_110905198	T/G	1	235687048	+	36	CH	NA	NA	NA	NA	TT	TT	TT	TT	TT	TT	TT	TT	TT	TT	TT	TT	TG	TT	TT	TT	TT	TT	TT	TT	TT	TT	TT	TT	TT	TT	GG	GG	GG	TT	GG	TT	GG	GG	GG	TT	TT	TT	TT
AX_86169867	A/G	1	237333219	+	36	CH	NA	NA	NA	NA	GG	GG	GG	AA	AA	AA	AA	AA	GG	AA	AA	AA	GG	NN	AA	AA	AA	AA	AA	GG	GG	AA	AA	GG	GG	GG	GG	GG	GG	NN	GG	AA	GG	GG	GG	GG	AA	AA	GG
AX_95682738	A/G	1	238964138	+	36	CH	NA	NA	NA	NA	GG	GG	GG	GG	GG	GG	GG	GG	GG	GG	GG	GG	GG	GG	GG	GG	GG	GG	GG	GG	AA	GG	GG	AA	AA	AA	AA	AA	AA	GG	AA	GG	AA	AA	AA	GG	GG	GG	AA
AX_95683835	A/G	1	240780833	+	36	CH	NA	NA	NA	NA	AA	AA	AA	AA	AG	AA	AA	AA	NN	AA	AA	AA	AA	AA	AA	AA	AA	AA	AA	AA	AA	AA	AA	AA	AA	AA	GG	GG	GG	AA	GG	AA	GG	GG	GG	AA	AA	AA	AA
AX_95660394	A/G	1	241534649	+	36	CH	NA	NA	NA	NA	GG	GG	GG	GG	GG	GG	GG	GG	NN	GG	GG	GG	GG	GG	GG	GG	GG	GG	GG	GG	AA	GG	GG	AA	AA	AA	AA	AA	AA	GG	AA	GG	AA	AA	AA	GG	GG	GG	AA
AX_95105199	T/C	1	242178620	+	36	CH	NA	NA	NA	NA	CC	CC	CC	CC	CC	CC	CC	CC	CC	CC	CC	CC	CC	CC	CC	CC	CC	CC	CC	CC	TT	CC	CC	TT	TT	TT	TT	TT	TT	CC	TT	CC	TT	TT	TT	CC	CC	CC	TT
AX_95651965	T/C	1	242178620	+	36	CH	NA	NA	NA	NA	CC	CC	CC	CC	CC	CC	CC	CC	CC	CC	CC	CC	CC	CC	CC	CC	CC	CC	CC	CC	TT	CC	CC	TT	TT	TT	TT	TT	TT	CC	TT	CC	TT	TT	TT	CC	CC	NN	TT
AX_95226312	T/C	1	242626495	+	36	CH	NA	NA	NA	NA	CC	CC	CC	CC	CC	CC	CC	CC	CC	CC	CC	CC	TC	CC	CC	CC	CC	CC	CC	CC	TT	CC	CC	TT	TT	TT	TT	TT	TT	CC	TT	CC	TT	TT	TT	CC	CC	CC	CC
AX_95685170	T/C	1	242626495	+	36	CH	NA	NA	NA	NA	CC	CC	CC	CC	CC	CC	CC	CC	CC	CC	CC	CC	CC	CC	CC	CC	CC	CC	CC	CC	TT	CC	CC	TT	TT	TT	TT	TT	TT	CC	TT	CC	TT	TT	TT	CC	CC	CC	CC
AX_109839299	T/G	1	243620193	+	36	CH	NA	NA	NA	NA	TT	TT	TT	TT	TT	TT	TT	TT	TT	TT	TT	TT	TT	TT	TT	TT	TT	TT	TT	NN	TT	TT	TT	TT	TT	TT	GG	GG	GG	TT	GG	TT	GG	GG	GG	TT	TT	TT	TT
AX_179476497	T/G	1	247193427	+	36	CH	NA	NA	NA	NA	GG	GG	GG	GG	GG	NN	GG	GG	GG	GG	GG	GG	NN	GG	GG	GG	NN	GG	GG	GG	TT	GG	GG	TT	TT	TT	TT	TT	TT	GG	NN	GG	TT	TT	TT	GG	GG	GG	GG
AX_95660246	T/G	1	247193427	+	36	CH	NA	NA	NA	NA	GG	GG	GG	GG	GG	GG	GG	GG	GG	GG	GG	GG	NN	GG	GG	GG	GG	GG	GG	GG	TT	GG	GG	TT	TT	TT	TT	TT	TT	GG	TT	GG	TT	TT	TT	GG	GG	GG	GG
AX_95660239	A/G	1	250473695	+	36	CH	NA	NA	NA	NA	GG	GG	GG	GG	GG	GG	GG	GG	GG	GG	GG	GG	GG	GG	GG	GG	GG	GG	GG	GG	AA	GG	GG	AA	AA	AA	AA	AA	AA	GG	AA	GG	AA	AA	AA	GG	GG	GG	GG
AX_109107472	T/C	1	250730143	+	36	CH	NA	NA	NA	NA	TT	TT	TT	TT	TT	TT	TT	TT	TT	TT	TT	TT	NN	TT	TT	TT	TT	TT	TT	TT	CC	TT	TT	TT	CC	CC	CC	CC	CC	TT	CC	TT	CC	CC	CC	TT	TT	TT	TT
AX_95139577	C/G	1	253183549	+	36	CH	NA	NA	NA	NA	GG	GG	CC	CC	CC	CC	CC	NN	GG	NN	GG	CC	NN	CC	GG	GG	CC	CC	CC	GG	GG	CC	CC	GG	GG	GG	GG	GG	GG	CC	GG	GG	GG	GG	GG	NN	CC	CC	CC
AX_95226421	T/C	1	253374003	+	36	CH	NA	NA	NA	NA	CC	CC	CC	CC	CC	CC	CC	CC	CC	CC	CC	CC	CC	CC	CC	CC	CC	CC	CC	CC	TT	CC	CC	CC	TT	TT	TT	TT	TT	CC	TT	CC	TT	TT	TT	CC	CC	CC	CC
AX_110504333	A/C	1	254370212	+	36	CH	NA	NA	NA	NA	CC	CC	CC	CC	CC	CC	CC	CC	CC	CC	CC	CC	CC	CC	CC	CC	CC	CC	CC	CC	AA	CC	CC	CC	AA	AA	AA	AA	AA	CC	AA	CC	AA	AA	AA	CC	CC	CC	CC
AX_108754837	T/C	1	254387590	+	36	CH	NA	NA	NA	NA	TT	TT	TT	TT	TT	TT	TT	TT	TT	TT	TT	TT	TT	TT	TT	TT	TT	TT	TT	TT	CC	TT	TT	TT	CC	CC	CC	CC	CC	TT	CC	TT	CC	CC	CC	TT	TT	TT	TT
AX_111513869	T/C	1	254393243	+	36	CH	NA	NA	NA	NA	TT	TT	TT	TT	TT	TT	TT	TT	TT	TT	TT	TT	TC	TT	TT	TT	TT	TT	TT	TT	CC	TT	TT	TT	CC	CC	CC	CC	CC	TT	CC	TT	CC	CC	CC	TT	TT	TT	TT
AX_110421810	A/G	1	255302690	+	36	CH	NA	NA	NA	NA	AA	AA	AA	AA	AA	AA	AA	AA	AA	AA	AA	AA	AG	AA	AA	AA	AA	AA	AA	AA	GG	AA	AA	AA	GG	GG	GG	GG	GG	AA	GG	AA	GG	GG	GG	AA	AA	AA	AA
AX_94631437	T/C	1	255848537	+	36	CH	NA	NA	NA	NA	TT	TT	TT	TT	TT	TT	TT	TT	TT	TT	TT	TT	TC	TT	TT	TT	TT	TT	TT	TT	CC	TT	TT	TT	CC	CC	CC	CC	CC	TT	CC	TT	CC	CC	CC	TT	TT	TT	TT
AX_86164756	T/C	1	257729979	+	36	CH	NA	NA	NA	NA	TT	TT	TT	TT	TT	TT	TT	TT	TT	TT	TT	TT	TT	TT	TT	TT	TT	TT	TT	TT	TT	TT	TT	TT	TT	TT	CC	CC	CC	TT	CC	TT	CC	CC	CC	TT	TT	NN	TT
AX_108948975	T/C	1	259062771	+	36	CH	NA	NA	NA	NA	CC	CC	CC	CC	CC	CC	CC	CC	CC	CC	CC	CC	CC	CC	CC	CC	CC	CC	CC	CC	TT	CC	CC	TT	TT	TT	TT	TT	TT	CC	TT	CC	TT	TT	TT	CC	CC	CC	CC
AX_94925165	C/G	1	259903371	+	36	CH	NA	NA	NA	NA	GG	CC	CC	GG	GG	GG	GG	CG	GG	GG	GG	GG	GG	GG	GG	GG	GG	GG	GG	CC	CC	GG	GG	CC	CC	CC	GG	GG	GG	GG	GG	GG	GG	CC	GG	GG	GG	GG	GG
AX_95657264	T/C	1	260326152	+	36	CH	NA	NA	NA	NA	TT	TT	TT	TT	TT	TT	TT	TT	TT	TT	TT	TT	TT	TT	TT	TT	TT	TT	TT	TT	CC	TT	TT	TT	CC	CC	CC	CC	CC	TC	NN	TT	CC	CC	CC	TT	TT	TT	TT
AX_179476732	A/G	1	260326176	+	36	CH	NA	NA	NA	NA	GG	GG	GG	GG	GG	GG	GG	GG	GG	GG	GG	GG	NN	GG	GG	GG	GG	GG	GG	GG	AA	GG	GG	GG	AA	NN	AA	AA	AA	GG	AA	GG	AA	AA	AA	GG	GG	GG	GG
AX_95632859	A/G	1	260326176	+	36	CH	NA	NA	NA	NA	GG	GG	GG	GG	GG	GG	GG	GG	GG	GG	GG	GG	AG	GG	GG	GG	GG	GG	GG	GG	AA	GG	GG	GG	AA	AA	AA	AA	AA	GG	AA	GG	AA	AA	AA	GG	GG	GG	GG
AX_94480929	A/G	1	260835847	+	36	CH	NA	NA	NA	NA	GG	GG	GG	GG	GG	GG	GG	GG	GG	AG	GG	GG	GG	GG	GG	GG	GG	GG	GG	GG	AA	GG	GG	AA	AA	AA	AA	AA	AA	GG	AG	GG	AA	AA	AA	GG	GG	GG	GG
AX_111168439	C/G	1	261825618	+	36	CH	NA	NA	NA	NA	GG	GG	GG	GG	GG	GG	GG	GG	GG	GG	GG	GG	GG	GG	GG	GG	GG	GG	GG	GG	CC	GG	GG	CC	CC	CC	CC	CC	CC	GG	CC	GG	CC	CC	CC	GG	GG	GG	GG
AX_110481637	A/G	1	261868414	+	36	CH	NA	NA	NA	NA	AA	AG	GG	GG	GG	AA	AA	GG	GG	AA	GG	GG	GG	AA	GG	GG	AA	AA	GG	AA	GG	GG	AA	GG	GG	GG	GG	GG	GG	AA	GG	GG	GG	GG	GG	GG	GG	GG	GG
AX_109624394	A/G	1	262176576	+	36	CH	NA	NA	NA	NA	GG	NN	AA	AA	AA	GG	GG	AA	AA	GG	AA	AA	AA	GG	AA	AA	GG	GG	AA	GG	AA	AA	GG	AA	AA	AA	AA	AA	AA	GG	AA	AA	AA	AA	AA	AA	AA	AA	AA
AX_112288985	T/C	1	262543128	+	36	CH	NA	NA	NA	NA	TT	TT	TT	TT	TT	TC	TT	TT	TT	TT	TT	TT	TT	TT	NN	TC	TT	TT	TT	TT	CC	TT	TT	CC	CC	CC	TC	TC	TC	TT	TC	TT	TC	TC	TC	TT	CC	TT	TT
AX_95653849	T/C	1	262543128	+	36	CH	NA	NA	NA	NA	TT	TT	TT	TT	TT	TT	TT	TT	TT	TT	TT	TT	TT	TT	TT	TT	TT	TT	TT	TT	CC	TT	TT	CC	CC	CC	CC	CC	CC	TT	CC	TT	CC	CC	CC	TT	CC	TT	TT
AX_109635929	T/C	1	262929336	+	36	CH	NA	NA	NA	NA	TT	TT	TT	TT	TT	TT	TT	TT	TT	TT	TT	TT	TT	TT	TT	TT	TT	TT	TT	TT	NN	TT	TT	NN	NN	NN	CC	CC	CC	TT	CC	TT	CC	CC	CC	TT	TT	TT	TT
AX_109824940	T/C	1	262939730	+	36	CH	NA	NA	NA	NA	CC	CC	CC	CC	CC	CC	CC	CC	CC	CC	CC	CC	CC	CC	CC	CC	CC	CC	CC	CC	TT	CC	CC	TT	TT	TT	TT	TT	TT	CC	TC	CC	TT	TT	TT	CC	CC	CC	CC
AX_112290416	T/G	1	263117295	+	36	CH	NA	NA	NA	NA	TT	TT	TT	TT	TT	TT	TT	TT	TT	TT	TT	TT	NN	TT	TT	TT	TT	TT	TT	TT	GG	TT	TT	TT	GG	GG	GG	GG	GG	TT	GG	TT	GG	NN	GG	TT	TT	TT	TT
AX_95679450	T/G	1	263117295	+	36	CH	NA	NA	NA	NA	TT	TT	TT	TT	TT	TT	TT	TT	TT	TT	TT	TT	TT	TT	TT	TT	TT	TT	TT	TT	GG	TT	TT	TT	GG	GG	GG	GG	GG	TT	GG	TT	GG	GG	GG	TT	TT	TT	TT
AX_86172807	A/G	1	263118310	+	36	CH	NA	NA	NA	NA	AA	AA	AA	AA	AA	AA	AA	AA	AA	AA	AA	AA	AA	AA	AA	AA	AA	AA	AA	AA	GG	AA	AA	AA	GG	GG	GG	GG	GG	AA	GG	AA	GG	GG	GG	AA	AA	AA	AA
AX_86172808	A/G	1	263118310	+	36	CH	NA	NA	NA	NA	AA	AA	AA	AA	AA	AA	AA	AA	AA	AA	AA	AA	AA	AA	AA	AA	AA	AA	AA	AA	GG	AA	AA	AA	GG	GG	GG	GG	GG	AA	GG	AA	GG	GG	GG	AA	AA	AA	AA
AX_94452312	C/G	1	264214357	+	36	CH	NA	NA	NA	NA	CC	CC	CC	CC	CC	NN	CC	CC	CC	CC	CC	CC	CC	CC	CC	CC	CC	CC	CC	CC	GG	CC	CC	CC	GG	GG	GG	GG	GG	CC	GG	CC	GG	GG	GG	CC	CC	CC	CC
AX_111480833	A/G	1	266082303	+	36	CH	NA	NA	NA	NA	AA	NN	GG	GG	GG	AA	AA	GG	GG	AA	GG	GG	GG	AA	GG	GG	AA	AA	GG	AA	GG	GG	AA	GG	GG	GG	GG	GG	GG	AA	GG	GG	GG	GG	GG	GG	GG	GG	GG
AX_89424853	A/G	1	267158382	+	36	CH	NA	NA	NA	NA	AA	AA	AA	AA	AA	AA	AA	AA	AA	AA	AA	AA	AA	AA	AA	AA	AA	AA	AA	AA	GG	AA	AA	GG	GG	NN	GG	GG	GG	AA	GG	AA	GG	GG	GG	AA	AA	AA	AA
AX_109843062	T/G	1	267714970	+	36	CH	NA	NA	NA	NA	GG	GG	GG	GG	GG	GG	GG	GG	GG	GG	GG	GG	GG	GG	GG	GG	GG	GG	GG	GG	TT	GG	GG	TT	TT	TT	TT	TT	TT	GG	TT	GG	TT	TT	TT	GG	GG	GG	GG
AX_111111612	A/G	1	267715341	+	36	CH	NA	NA	NA	NA	AA	AG	GG	GG	GG	AA	AA	GG	GG	AA	GG	GG	GG	AA	GG	GG	AA	AA	GG	AA	GG	GG	AA	GG	GG	GG	GG	GG	GG	AA	GG	GG	GG	GG	GG	GG	GG	GG	GG
AX_111223739	A/C	1	267881946	+	36	CH	NA	NA	NA	NA	AA	AA	AA	AA	AA	AA	AA	AA	AA	AA	AA	AA	AA	AA	AA	AA	AA	AA	AA	AA	CC	AA	AA	CC	CC	CC	CC	CC	CC	AA	CC	AA	CC	CC	CC	AA	AA	AA	AA
AX_108797865	A/T	1	268315193	+	36	CH	NA	NA	NA	NA	AA	AA	AA	AA	AA	AA	AA	AA	AA	AA	AA	AA	AA	AA	AA	AA	AA	AA	AA	AA	TT	AA	AA	TT	TT	TT	TT	TT	TT	AA	TT	AA	TT	TT	TT	AA	AA	AA	AA
AX_108827668	A/G	1	268381578	+	36	CH	NA	NA	NA	NA	GG	GG	GG	GG	GG	GG	GG	GG	GG	GG	GG	GG	GG	GG	GG	GG	GG	GG	GG	GG	AA	GG	GG	AA	AA	AA	AA	AA	AA	GG	AA	GG	AA	AA	AA	GG	GG	GG	GG
AX_94803865	A/C	1	268925763	+	36	CH	NA	NA	NA	NA	AA	AC	CC	CC	CC	AA	AA	CC	CC	AA	CC	CC	CC	AA	CC	CC	AA	AA	CC	AA	CC	CC	AA	CC	CC	CC	CC	CC	CC	AA	CC	CC	CC	CC	CC	CC	CC	CC	CC
AX_94615593	A/G	1	268925999	+	36	CH	NA	NA	NA	NA	GG	GG	GG	GG	GG	GG	GG	GG	GG	GG	GG	GG	GG	GG	GG	GG	GG	GG	GG	GG	AA	AA	GG	AA	AA	AA	GG	GG	GG	GG	AA	GG	GG	GG	GG	NN	GG	GG	GG
AX_94705481	C/G	1	269581081	+	36	CH	NA	NA	NA	NA	CC	CC	CC	CC	CC	CC	CC	CC	CC	CC	CC	CC	CC	CC	CC	CC	CC	CC	CC	CC	GG	GG	CC	GG	GG	GG	CC	CC	CC	CC	GG	CC	CC	CC	CC	CC	CC	CC	CC
AX_110042323	T/C	1	270885025	+	36	CH	NA	NA	NA	NA	CC	CC	CC	CC	CC	CC	CC	CC	CC	CC	CC	CC	CC	CC	CC	CC	CC	CC	CC	CC	TT	CC	CC	TT	TT	TT	TT	TT	TT	CC	TT	CC	TT	TT	TT	CC	CC	CC	CC
AX_94399869	A/G	1	272316205	+	36	CH	NA	NA	NA	NA	GG	GG	GG	GG	GG	GG	GG	GG	GG	GG	GG	GG	GG	GG	GG	GG	GG	GG	GG	GG	AA	GG	GG	AA	AA	AA	AA	AA	AA	GG	AG	GG	AA	AA	AA	GG	GG	GG	GG
AX_108936390	T/C	1	272615718	+	36	CH	NA	NA	NA	NA	CC	CC	CC	CC	CC	CC	CC	CC	CC	CC	CC	CC	CC	CC	CC	CC	CC	CC	CC	CC	TT	CC	CC	TT	TT	TT	TT	TT	TT	CC	TT	CC	TT	TT	TT	CC	CC	CC	CC
AX_95684530	A/G	1	273449945	+	36	CH	NA	NA	NA	NA	AA	AG	GG	GG	GG	AA	AA	GG	GG	AA	GG	GG	GG	AA	GG	GG	AA	AA	GG	AA	GG	GG	AA	GG	GG	GG	GG	GG	GG	AA	GG	GG	GG	GG	GG	GG	GG	GG	GG
AX_94500378	T/G	1	274939280	+	36	CH	NA	NA	NA	NA	TT	TT	TT	TT	TT	TT	TT	GG	TT	TT	TT	TT	NN	TT	TT	TT	TT	TT	TT	TT	TT	TT	TT	TT	TT	TT	TT	TT	TT	TT	TT	TT	TT	TT	TT	TT	GG	TT	TT
AX_95629738	T/G	1	274939280	+	36	CH	NA	NA	NA	NA	TT	TT	TT	TT	TT	TT	TT	TT	TT	TT	TT	TT	GG	TT	TT	TT	TT	TT	TT	TT	TT	TT	TT	TT	TT	TT	TT	TT	NN	TT	TT	TT	TT	TT	TT	TT	GG	TT	TT
AX_109386605	A/G	1	275279815	+	36	CH	NA	NA	NA	NA	GG	GG	GG	GG	GG	GG	GG	GG	GG	GG	GG	GG	GG	GG	GG	GG	GG	GG	GG	GG	AA	GG	GG	AA	AA	AA	AA	AA	AA	GG	AA	GG	AA	AA	AA	GG	GG	GG	GG
AX_111607240	T/G	1	276805453	+	36	CH	NA	NA	NA	NA	GG	GG	GG	GG	GG	GG	GG	GG	GG	GG	GG	GG	GG	GG	GG	GG	GG	GG	GG	GG	TT	GG	GG	GG	TT	TT	TT	TT	TT	GG	TT	GG	TT	TT	TT	GG	GG	GG	GG
AX_94432952	C/G	1	277359081	+	36	CH	NA	NA	NA	NA	CC	CC	CC	CC	CC	CC	CC	CC	CC	CC	CC	CC	CC	CC	CC	CC	CC	CC	CC	CC	GG	CC	CC	GG	GG	GG	GG	GG	GG	CC	GG	CC	GG	GG	GG	CC	GG	CC	GG
AX_94405126	T/C	1	278575518	+	36	CH	NA	NA	NA	NA	CC	CC	CC	CC	CC	CC	CC	NN	CC	CC	CC	CC	TT	CC	CC	CC	CC	CC	CC	CC	TT	CC	CC	CC	TT	TT	TT	TT	TT	CC	TT	CC	TT	TT	TT	CC	TT	CC	TT
AX_95634789	T/C	1	278575518	+	36	CH	NA	NA	NA	NA	CC	CC	CC	CC	CC	CC	CC	TT	CC	CC	CC	CC	NN	CC	CC	CC	CC	CC	CC	CC	TT	CC	CC	CC	TT	TT	TT	TT	TT	CC	TT	CC	TT	TT	TT	CC	TT	CC	TT
AX_112286799	A/G	1	278576649	+	36	CH	NA	NA	NA	NA	GG	GG	GG	GG	GG	GG	GG	GG	GG	GG	GG	GG	GG	GG	GG	GG	GG	GG	GG	GG	AA	GG	GG	AA	AA	AA	AA	AA	AA	GG	AG	GG	AA	AA	AA	GG	AA	GG	AA
AX_95634788	A/G	1	278576649	+	36	CH	NA	NA	NA	NA	GG	GG	GG	GG	GG	GG	GG	GG	GG	GG	GG	GG	GG	GG	GG	GG	GG	GG	GG	GG	AA	GG	GG	AA	AA	AA	AA	AA	AA	GG	AA	GG	AA	NN	AA	GG	AA	GG	AA
AX_110455706	T/C	1	278607695	+	36	CH	NA	NA	NA	NA	CC	CC	CC	CC	CC	CC	CC	CC	CC	CC	CC	CC	CC	CC	CC	CC	CC	CC	CC	CC	TT	CC	CC	TT	TT	TT	TT	TT	TT	CC	TT	CC	TT	TT	TT	CC	CC	CC	CC
AX_94489656	T/C	1	279837946	+	36	CH	NA	NA	NA	NA	CC	CC	CC	CC	CC	CC	CC	CC	CC	CC	CC	CC	CC	CC	CC	CC	CC	CC	CC	CC	TT	CC	CC	CC	TT	TT	TT	TT	TT	CC	TT	CC	TT	TT	TT	CC	CC	CC	CC
AX_95163312	T/G	1	279839830	+	36	CH	NA	NA	NA	NA	TT	TT	TT	GG	GG	TT	TT	NN	GG	TT	GG	GG	TG	TT	GG	TT	TT	TT	GG	TT	GG	GG	TT	GG	GG	GG	TT	TT	TT	TT	GG	TG	TT	TT	TT	TT	GG	TT	TT
AX_94940429	T/G	1	279903824	+	36	CH	NA	NA	NA	NA	GG	TG	TT	TT	TT	GG	GG	TT	TT	GG	TT	TT	TT	GG	TT	TT	GG	GG	TT	GG	TT	TT	GG	TT	TT	TT	TT	TT	TT	GG	TT	TT	TT	TT	TT	TT	TT	TT	TT
AX_110969943	C/G	1	280734024	+	36	CH	NA	NA	NA	NA	CC	CC	CC	CC	CC	CC	CC	CC	CC	CC	CC	CC	CC	CC	CC	CC	CC	CC	CC	CC	GG	CC	CC	CC	GG	GG	GG	GG	GG	CC	GG	CC	GG	GG	GG	CC	CC	CC	CC
AX_86177877	A/G	1	280799267	+	36	CH	NA	NA	NA	NA	GG	GG	GG	GG	GG	GG	GG	GG	GG	GG	GG	GG	GG	GG	GG	GG	GG	GG	GG	GG	AA	GG	GG	AA	AA	AA	AA	AA	AA	GG	AA	GG	AA	AA	AA	GG	GG	GG	GG
AX_86177879	A/G	1	280799267	+	36	CH	NA	NA	NA	NA	GG	GG	GG	GG	GG	GG	GG	GG	GG	GG	GG	GG	GG	GG	GG	GG	GG	GG	GG	GG	AA	GG	GG	AA	AA	AA	AA	AA	AA	GG	AA	GG	AA	AA	AA	GG	GG	GG	GG
AX_95150589	A/G	1	281367020	+	36	CH	NA	NA	NA	NA	GG	AA	AA	AA	AA	GG	GG	AA	AA	GG	AA	AA	AA	GG	AA	AA	GG	GG	AA	GG	AA	AA	GG	AA	AA	AA	AA	AA	AA	GG	AA	AA	AA	AA	AA	AA	AA	AA	AA
AX_86175573	A/G	1	282666099	+	36	CH	NA	NA	NA	NA	GG	GG	GG	GG	GG	GG	GG	GG	GG	GG	GG	GG	GG	GG	GG	GG	GG	GG	GG	GG	AA	GG	GG	AA	AA	AA	AA	AA	AA	GG	AA	GG	AA	AA	AA	GG	GG	GG	GG
AX_86175129	T/C	1	282666252	+	36	CH	NA	NA	NA	NA	TT	TT	TT	TT	TT	TT	TT	TT	TT	TT	TT	TT	TT	TT	TT	TT	TT	TT	TT	TT	CC	TT	TT	CC	CC	CC	CC	CC	CC	TT	CC	TT	CC	CC	CC	TT	TT	TT	CC
AX_94561365	A/C	1	283270683	+	36	CH	NA	NA	NA	NA	CC	AC	AA	AA	AA	CC	CC	AA	AA	CC	AA	AA	AA	CC	AA	AA	CC	CC	AA	CC	AA	AA	CC	AA	AA	AA	AA	AA	AA	CC	AA	AA	AA	AA	AA	AA	AA	AA	AA
AX_94781823	T/C	1	283271550	+	36	CH	NA	NA	NA	NA	TT	TT	TT	TT	TT	TT	TT	TT	TT	TT	TT	TT	TT	TT	TT	TT	NN	TT	TT	TT	CC	NN	TT	CC	CC	CC	CC	CC	CC	TT	CC	TT	CC	CC	CC	TT	TT	TC	TT
AX_95630129	T/C	1	283271550	+	36	CH	NA	NA	NA	NA	TT	TT	TT	TT	TT	TT	TT	TT	TT	TT	TT	TT	TT	TT	TT	TT	TT	TT	TT	TT	CC	TT	TT	CC	CC	CC	CC	CC	CC	TT	CC	TT	CC	CC	CC	TT	TT	TT	TT
AX_111577662	C/G	1	284335407	+	36	CH	NA	NA	NA	NA	CC	CG	GG	GG	GG	CC	CC	GG	GG	CC	GG	GG	GG	CC	GG	GG	CC	CC	GG	CC	GG	GG	CC	GG	GG	GG	GG	GG	GG	CC	GG	GG	GG	GG	GG	GG	GG	GG	GG
AX_178076122	T/C	1	284796426	+	36	CH	NA	NA	NA	NA	CC	CC	CC	CC	CC	CC	CC	CC	CC	CC	CC	CC	CC	CC	CC	CC	CC	CC	CC	CC	TT	CC	CC	TT	TT	TT	TT	TT	TT	CC	TT	CC	TT	TT	TT	CC	CC	CC	CC
AX_94581406	T/C	1	284796426	+	36	CH	NA	NA	NA	NA	CC	CC	CC	CC	CC	CC	CC	CC	CC	CC	CC	CC	CC	CC	CC	CC	CC	CC	CC	CC	TT	CC	CC	TT	TT	TT	TT	TT	TT	CC	TT	CC	TT	TT	TT	CC	CC	CC	CC
AX_95633613	A/C	1	284822529	+	36	CH	NA	NA	NA	NA	CC	AA	CC	AA	CC	AA	AA	AA	CC	NN	CC	AA	CC	AA	CC	CC	AA	AA	CC	NN	AA	CC	AA	AA	AA	CC	AA	AA	AA	AA	AA	AA	AA	AA	AA	CC	CC	CC	AA
AX_94875417	A/G	1	284942622	+	36	CH	NA	NA	NA	NA	AA	AA	AA	AA	AA	AA	AA	AA	AA	AA	AA	AA	AA	AA	AA	AA	AA	AA	AA	AA	NN	AA	AA	NN	NN	AA	AA	GG	GG	AA	AA	AA	GG	GG	GG	AA	AA	AA	AA
AX_109875791	T/C	1	285433930	+	36	CH	NA	NA	NA	NA	TT	TT	TT	TT	TT	TT	TT	TT	TT	TT	TT	TT	TT	TT	TT	TT	TT	TT	TT	TT	CC	TT	TT	TT	CC	CC	CC	CC	CC	TT	CC	TT	CC	CC	CC	TT	TT	TT	TT
AX_179475761	A/G	1	285498742	+	36	CH	NA	NA	NA	NA	AA	AA	AA	AA	AA	AA	AA	AA	AA	AA	AA	AA	AA	AA	AA	AA	AA	AA	AA	AA	AA	AA	AA	AA	AA	GG	GG	GG	GG	AA	GG	AA	GG	GG	GG	AA	AA	AA	AA
AX_110200673	T/C	1	285514821	+	36	CH	NA	NA	NA	NA	TT	TC	CC	CC	CC	TT	TT	CC	CC	TT	CC	CC	CC	TT	CC	CC	NN	TT	CC	TT	CC	CC	TT	CC	CC	CC	CC	CC	CC	TT	CC	CC	CC	CC	CC	CC	CC	CC	CC
AX_111726924	A/G	1	286320283	+	36	CH	NA	NA	NA	NA	GG	GG	GG	NN	GG	AA	AA	NN	GG	GG	GG	AA	GG	NN	GG	GG	NN	AA	GG	GG	AA	GG	AA	AA	AA	AA	AA	AA	AA	NN	AA	GG	AA	AA	AA	GG	GG	GG	AA
AX_95653182	A/G	1	286320283	+	36	CH	NA	NA	NA	NA	GG	AA	GG	AA	GG	AA	AA	AA	GG	GG	GG	AA	GG	AA	GG	GG	AA	AA	GG	GG	AA	GG	AA	AA	AA	AA	AA	AA	AA	NN	AA	GG	AA	AA	AA	GG	GG	GG	AA
AX_110575239	T/C	1	287690006	+	36	CH	NA	NA	NA	NA	TT	CC	CC	CC	CC	TT	TT	CC	CC	TT	CC	CC	CC	TT	CC	CC	TT	TT	CC	TT	CC	CC	TT	CC	CC	CC	CC	CC	CC	TT	CC	CC	CC	CC	CC	CC	CC	CC	CC
AX_95232790	A/G	1	288208972	+	36	CH	NA	NA	NA	NA	GG	GG	GG	AA	AA	GG	GG	AG	AA	GG	AA	AA	AG	GG	AA	GG	GG	GG	AA	GG	AA	AA	GG	AA	AA	AA	GG	GG	GG	GG	AA	GG	GG	GG	GG	GG	AA	GG	GG
AX_108890616	T/G	1	288612944	+	36	CH	NA	NA	NA	NA	GG	GG	GG	GG	GG	GG	GG	GG	GG	GG	GG	GG	GG	GG	GG	GG	GG	GG	GG	GG	TT	GG	GG	GG	TT	TT	TT	TT	TT	GG	TT	GG	TT	TT	TT	GG	GG	GG	GG
AX_95184164	A/G	1	289328507	+	36	CH	NA	NA	NA	NA	AA	AA	GG	GG	GG	GG	GG	GG	AA	GG	GG	AA	NN	GG	GG	GG	GG	GG	GG	AA	GG	GG	GG	GG	GG	GG	GG	GG	GG	GG	GG	GG	GG	NN	GG	AA	GG	AA	GG
AX_108869561	A/G	1	290142270	+	36	CH	NA	NA	NA	NA	AA	AA	AA	AA	AA	AA	AA	AA	AA	AA	AA	AA	AA	AA	AA	AA	AA	AA	AA	AA	AA	AA	AA	AA	AA	AA	GG	GG	GG	AA	GG	AA	GG	GG	GG	AA	AA	AA	AA
AX_111566945	T/G	1	291232760	+	36	CH	NA	NA	NA	NA	TT	TG	GG	TT	GG	TT	TT	TT	GG	TT	GG	TT	TG	TT	GG	GG	TT	TT	GG	TT	GG	GG	TT	GG	GG	GG	GG	GG	GG	TT	GG	TG	GG	GG	GG	GG	GG	GG	TT
AX_111189653	A/G	1	291751401	+	36	CH	NA	NA	NA	NA	GG	GG	GG	AA	GG	AA	AA	NN	GG	GG	GG	AA	GG	AA	GG	GG	AA	AA	GG	GG	AA	GG	AA	AA	AA	AA	AA	AA	AA	NN	AA	GG	AA	AA	AA	GG	GG	GG	AA
AX_95247690	A/G	1	291751401	+	36	CH	NA	NA	NA	NA	GG	GG	GG	AA	GG	AA	AA	NN	GG	GG	GG	AA	GG	NN	GG	GG	AA	AA	GG	GG	AA	GG	AA	AA	AA	AA	AA	AA	AA	NN	AA	GG	AA	AA	AA	GG	GG	GG	AA
AX_109468689	A/C	1	291967091	+	36	CH	NA	NA	NA	NA	AA	AC	CC	CC	CC	AA	AA	CC	CC	AA	CC	CC	CC	AA	CC	CC	AA	AA	CC	AA	CC	CC	AA	CC	CC	CC	CC	CC	CC	AA	CC	CC	CC	CC	CC	CC	CC	CC	CC
AX_95247576	A/G	1	292078341	+	36	CH	NA	NA	NA	NA	GG	AA	AA	GG	AA	GG	GG	NN	AA	GG	AA	GG	AA	GG	AA	AA	GG	GG	AA	GG	AA	AA	GG	AA	AA	AA	AA	AA	AA	GG	AA	NN	AA	AA	AA	AA	AA	AA	GG
AX_109870783	T/C	1	292878008	+	36	CH	NA	NA	NA	NA	TT	TT	TT	TT	TT	TT	TT	TT	TT	TT	TT	TT	TT	TT	TT	TT	TT	TT	TT	TT	TT	TT	TT	TT	TT	TT	CC	CC	CC	TT	CC	TT	CC	CC	CC	TT	TT	TT	TT
AX_110509996	C/G	1	294033258	+	36	CH	NA	NA	NA	NA	CC	CC	CC	CC	CC	CC	CC	CC	CC	CC	CC	CC	CC	CC	CC	CC	CC	CC	CC	CC	CC	CC	CC	CC	CC	CC	GG	GG	GG	CC	GG	CC	GG	GG	GG	CC	CC	CC	CC
AX_94415624	A/G	1	294882055	+	36	CH	NA	NA	NA	NA	GG	GG	GG	GG	AA	GG	GG	NN	GG	GG	AA	GG	AA	GG	AA	AA	GG	NN	GG	NN	GG	AA	GG	GG	GG	GG	GG	GG	GG	GG	GG	AA	GG	GG	GG	GG	AA	AA	GG
AX_95630626	A/G	1	294882055	+	36	CH	NA	NA	NA	NA	GG	GG	GG	GG	AA	GG	GG	GG	GG	GG	AA	GG	AA	NN	AA	AA	GG	GG	GG	GG	GG	AA	GG	GG	GG	GG	GG	GG	GG	NN	GG	AA	GG	GG	GG	GG	AA	AA	GG
AX_110482380	T/C	1	296305488	+	36	CH	NA	NA	NA	NA	TT	TC	CC	CC	CC	TT	TT	CC	CC	TT	CC	CC	TC	TT	CC	CC	TT	TT	CC	TT	CC	CC	TT	CC	CC	CC	CC	CC	CC	TT	CC	CC	CC	CC	CC	NN	CC	CC	TT
AX_94456680	A/G	1	296694418	+	36	CH	NA	NA	NA	NA	AG	NN	AA	AA	AA	AA	AA	AA	AA	AG	AA	AA	AA	AA	AA	AA	AA	AA	AA	AG	AG	AA	AA	AG	AG	AG	AA	AA	AA	AA	AA	AA	AA	AA	AA	AA	NN	AA	AA
AX_95679484	T/C	1	297380619	+	36	CH	NA	NA	NA	NA	CC	CC	CC	CC	TT	CC	CC	NN	CC	CC	TT	CC	TT	CC	TT	TT	CC	CC	CC	CC	CC	TT	CC	CC	CC	CC	CC	CC	CC	CC	CC	TT	CC	CC	CC	CC	TT	TT	CC
AX_111144150	A/G	1	297734928	+	36	CH	NA	NA	NA	NA	AA	AG	GG	GG	GG	AA	AA	GG	GG	AA	GG	GG	NN	AA	GG	GG	AA	AA	GG	NN	GG	GG	AA	GG	GG	GG	GG	GG	GG	AA	GG	GG	GG	GG	GG	GG	GG	GG	AA
AX_110515579	A/G	1	297738546	+	36	CH	NA	NA	NA	NA	AA	AA	AA	AA	AA	AA	AA	AA	AA	AA	AA	AA	AA	AA	AA	AA	AA	AA	AA	AA	AA	AA	AA	AA	AA	AA	GG	GG	GG	AA	GG	AA	GG	GG	GG	AA	AA	AA	AA
AX_111774545	T/C	1	297821076	+	36	CH	NA	NA	NA	NA	CC	CC	CC	CC	CC	CC	CC	CC	CC	CC	CC	CC	CC	CC	CC	CC	CC	CC	CC	CC	TT	CC	CC	TT	TT	TT	TT	TT	TT	CC	TT	CC	TT	TT	TT	CC	CC	CC	CC
AX_110943762	T/C	1	297883904	+	36	CH	NA	NA	NA	NA	CC	CC	CC	CC	CC	CC	CC	CC	CC	CC	CC	CC	CC	CC	CC	CC	CC	CC	CC	CC	TT	CC	CC	TT	TT	TT	TT	TT	TT	CC	TT	CC	TT	TT	TT	CC	CC	CC	CC
AX_110611132	A/C	1	298029951	+	36	CH	NA	NA	NA	NA	AA	AC	CC	CC	CC	CC	CC	CC	CC	AC	CC	CC	NN	CC	CC	CC	CC	CC	CC	AA	CC	CC	CC	CC	CC	CC	CC	CC	CC	AC	CC	CC	CC	CC	CC	CC	CC	CC	AA
AX_95089938	T/C	1	298109162	+	36	CH	NA	NA	NA	NA	CC	CC	CC	CC	CC	CC	CC	CC	CC	CC	CC	CC	CC	CC	CC	CC	CC	CC	CC	CC	TT	CC	CC	TT	TT	TT	TT	TT	TT	CC	TT	CC	TT	TT	TT	CC	CC	CC	CC
AX_111129992	T/C	1	298531266	+	36	CH	NA	NA	NA	NA	CC	CC	CC	CC	CC	TC	CC	CC	CC	CC	CC	CC	CC	CC	CC	CC	CC	CC	CC	CC	TT	CC	CC	TT	TT	TT	TT	TT	TT	CC	TT	CC	TT	TT	TT	CC	CC	CC	CC
AX_110169096	A/C	1	298624402	+	36	CH	NA	NA	NA	NA	CC	CC	CC	CC	CC	CC	CC	CC	CC	CC	CC	CC	CC	CC	CC	CC	CC	CC	CC	CC	AA	CC	CC	AA	AA	AA	AA	AA	AA	CC	AA	CC	AA	AA	AA	CC	CC	CC	CC
AX_94400371	T/C	1	298646390	+	36	CH	NA	NA	NA	NA	CC	CC	CC	CC	CC	CC	CC	CC	CC	CC	CC	CC	CC	CC	CC	CC	CC	CC	CC	CC	TT	CC	CC	TT	TT	TT	TT	TT	TT	CC	TT	CC	TT	TT	TT	CC	CC	CC	TT
AX_110513509	T/C	1	298707099	+	36	CH	NA	NA	NA	NA	TT	TC	CC	CC	CC	TT	TT	CC	CC	TT	CC	CC	CC	TT	CC	CC	TT	TT	CC	TT	CC	CC	TT	CC	CC	CC	CC	CC	CC	TT	CC	CC	CC	CC	CC	CC	CC	CC	CC
AX_110517610	T/C	1	299493416	+	36	CH	NA	NA	NA	NA	TT	TT	TT	TT	TT	TT	TT	TT	TT	TT	TT	TT	TC	TT	TT	TT	TT	TT	TT	TT	CC	TT	TT	CC	CC	CC	CC	CC	CC	TT	CC	TT	CC	CC	CC	TT	TT	TT	CC
AX_111556044	A/G	1	299763565	+	36	CH	NA	NA	NA	NA	AA	AG	GG	AA	GG	AA	AA	AA	GG	AA	GG	AA	AG	AA	GG	GG	AA	AA	GG	AA	GG	GG	AA	GG	GG	GG	GG	GG	GG	AA	GG	AG	GG	GG	GG	GG	GG	GG	AA
AX_179559455	A/G	1	299763565	+	36	CH	NA	NA	NA	NA	AA	NN	GG	AA	GG	AA	AA	AA	GG	AA	GG	AA	GG	AA	GG	NN	AA	AA	GG	AA	GG	GG	AA	GG	GG	GG	GG	GG	GG	AA	GG	NN	GG	GG	GG	GG	GG	GG	AA
AX_109040288	T/C	1	300064874	+	36	CH	NA	NA	NA	NA	TT	TC	TT	CC	CC	CC	CC	CC	TT	CC	CC	CC	TC	NN	CC	CC	CC	CC	CC	TT	CC	CC	CC	CC	CC	CC	CC	CC	CC	CC	CC	CC	CC	CC	CC	TT	CC	CC	CC
AX_109527158	T/C	1	300149222	+	36	CH	NA	NA	NA	NA	TT	TT	TT	TT	TT	TT	TT	TT	TT	TT	TT	TT	TT	TT	TT	TT	TT	TT	TT	TC	TC	TT	TT	TC	TC	TC	TT	NN	TT	TT	NN	TT	TT	TT	NN	TT	TT	TT	TT
AX_179557386	A/C	1	300564980	+	36	CH	NA	NA	NA	NA	AC	AA	AA	NN	AA	AC	AC	AC	AA	AC	AA	NN	AA	AC	AA	AA	AC	AC	AA	AC	AA	AA	AC	AA	AA	AA	CC	CC	CC	AC	CC	AA	CC	CC	CC	AA	AA	AA	NN
AX_94725051	A/C	1	300564980	+	36	CH	NA	NA	NA	NA	CC	NN	AA	CC	AA	CC	CC	AC	AA	CC	AA	CC	AC	CC	AA	AA	CC	CC	AA	CC	AA	AA	CC	AA	AA	AA	CC	CC	CC	CC	CC	NN	CC	CC	CC	AA	AA	NN	CC
AX_94441967	C/G	1	301198167	+	36	CH	NA	NA	NA	NA	CC	GG	CC	GG	CC	GG	GG	GG	CC	NN	NN	GG	CC	GG	CC	CC	GG	GG	GG	CC	CC	CC	GG	CC	CC	CC	GG	GG	GG	GG	GG	GG	GG	GG	GG	CC	CC	CC	CC
AX_110029223	A/G	1	301225874	+	36	CH	NA	NA	NA	NA	GG	GG	GG	GG	AA	GG	GG	AG	GG	AA	AA	GG	AA	GG	AA	AA	GG	GG	GG	GG	GG	AA	GG	GG	GG	GG	GG	GG	GG	GG	GG	NN	GG	GG	GG	GG	AA	AA	GG
AX_108880240	A/G	1	302199802	+	36	CH	NA	NA	NA	NA	AA	AA	AA	AA	GG	AA	AA	AA	AA	GG	GG	AA	AG	AA	GG	GG	AA	AA	AA	AA	AA	GG	AA	AA	AA	AA	AA	AA	AA	AA	AA	AG	AA	AA	AA	NN	GG	GG	AA
AX_111589161	A/C	1	302200747	+	36	CH	NA	NA	NA	NA	CC	AA	CC	AA	AA	AA	AA	AA	CC	AA	AA	AA	AA	AA	AA	AA	AA	AA	AA	CC	AA	AA	AA	AA	AA	AA	AA	AA	AA	AA	AA	AA	AA	AA	AA	NN	AA	AA	AA
AX_109054331	A/G	1	302219031	+	36	CH	NA	NA	NA	NA	AA	AA	AA	AA	GG	AA	AA	AA	AA	GG	GG	AA	AG	AA	GG	GG	AA	AA	AA	AA	AA	GG	AA	AA	AA	AA	AA	AA	AA	AA	AA	AG	AA	AA	AA	AA	GG	GG	AA
AX_111530836	A/C	1	302614455	+	36	CH	NA	NA	NA	NA	CC	CC	CC	CC	CC	CC	CC	CC	CC	CC	CC	CC	CC	CC	CC	CC	CC	CC	CC	CC	AA	CC	CC	AA	AA	AA	AA	AA	AA	CC	AA	CC	AA	AA	AA	CC	CC	CC	AA
AX_109839840	T/C	1	302625786	+	36	CH	NA	NA	NA	NA	CC	CC	CC	CC	TT	CC	CC	CC	CC	TC	TT	CC	TC	CC	TT	TT	CC	CC	CC	CC	CC	TT	CC	CC	CC	CC	CC	CC	CC	CC	CC	TC	CC	CC	CC	CC	TT	TT	CC
AX_111719607	T/C	1	302640333	+	36	CH	NA	NA	NA	NA	TT	TT	TT	TT	CC	TT	TT	TT	TT	NN	CC	TT	NN	TT	CC	CC	TT	TT	TT	TT	TT	CC	TT	TT	TT	TT	TT	TT	TT	TT	TT	TC	TT	TT	TT	TT	CC	CC	TT
AX_112289115	A/G	1	302771098	+	36	CH	NA	NA	NA	NA	AA	AA	AA	AA	AA	AA	AA	AA	AA	AA	AA	AA	AA	AA	AA	AA	AA	AA	AA	AA	GG	AA	AA	GG	GG	GG	GG	GG	GG	AA	GG	AA	GG	GG	GG	AA	AA	AA	AA
AX_95654008	A/G	1	302771098	+	36	CH	NA	NA	NA	NA	AA	AA	AA	AA	AA	AA	AA	AA	AA	AA	AA	AA	AA	AA	AA	AA	AA	AA	AA	AA	GG	AA	AA	GG	NN	GG	GG	GG	GG	AA	GG	AA	GG	GG	GG	AA	AA	AA	AA
AX_110998966	T/C	1	303024880	+	36	CH	NA	NA	NA	NA	TT	TC	TT	CC	TT	CC	CC	NN	TT	TC	TT	CC	TT	CC	TT	TT	CC	CC	CC	TT	CC	TT	CC	CC	CC	CC	CC	CC	CC	CC	CC	TC	CC	CC	CC	TT	TT	TT	CC
AX_108927863	T/C	1	303026852	+	36	CH	NA	NA	NA	NA	CC	CC	CC	CC	TT	NN	CC	CC	CC	TT	TT	CC	TT	CC	TT	TT	CC	CC	CC	CC	CC	TT	CC	CC	CC	CC	CC	CC	CC	CC	CC	TC	CC	CC	CC	CC	TT	TT	CC
AX_179477104	A/C	1	303345301	+	36	CH	NA	NA	NA	NA	AA	AC	CC	CC	CC	AA	AA	CC	CC	AA	CC	CC	AC	AA	CC	CC	AA	AA	CC	AA	CC	CC	AA	CC	CC	CC	AA	AA	AA	AA	AA	CC	AA	AA	AA	CC	CC	CC	AA
AX_109302826	T/G	1	303406236	+	36	CH	NA	NA	NA	NA	TT	TT	TT	TT	GG	TT	TT	TT	TT	GG	GG	TT	GG	TT	GG	GG	TT	TT	TT	TT	TT	GG	TT	TT	TT	TT	TT	TT	TT	TT	TT	TG	TT	TT	TT	TT	GG	GG	TT
AX_108877470	T/G	1	303408511	+	36	CH	NA	NA	NA	NA	GG	GG	GG	GG	TT	GG	GG	NN	GG	TT	TT	GG	NN	GG	TT	TT	GG	GG	GG	NN	GG	TT	GG	GG	GG	GG	GG	GG	GG	GG	GG	TG	GG	GG	GG	GG	TT	TT	GG
AX_110542156	A/G	1	303783392	+	36	CH	NA	NA	NA	NA	GG	GG	GG	GG	AA	GG	GG	AG	GG	AA	AA	GG	AA	GG	AA	AA	GG	GG	GG	GG	GG	AA	GG	GG	GG	GG	GG	GG	GG	GG	GG	AG	GG	GG	GG	GG	AA	AA	GG
AX_109818943	T/C	1	304032603	+	36	CH	NA	NA	NA	NA	TT	TT	TT	TT	CC	TT	TT	TT	TT	TC	CC	TT	TC	TT	CC	CC	TT	TT	TT	TT	TT	CC	TT	TT	TT	TT	TT	TT	TT	TT	TT	TC	TT	TT	TT	TT	CC	CC	TT
AX_110417344	A/G	1	304035318	+	36	CH	NA	NA	NA	NA	GG	GG	GG	GG	GG	GG	GG	GG	GG	GG	GG	GG	GG	GG	GG	GG	GG	GG	GG	GG	AA	GG	GG	AA	AA	AA	AA	AA	AA	GG	AA	GG	AA	AA	AA	GG	GG	GG	AA
AX_109934522	T/C	1	304035583	+	36	CH	NA	NA	NA	NA	CC	TC	CC	TT	TT	TT	TT	TT	CC	TT	TT	TT	TT	TT	TT	TT	TT	TT	TT	CC	TT	TT	TT	TT	TT	TT	TT	TT	TT	TT	TT	TT	TT	TT	TT	CC	TT	TT	TT
AX_111775939	A/G	1	304177091	+	36	CH	NA	NA	NA	NA	AA	AA	AA	AA	GG	AA	AA	NN	AA	GG	GG	AA	AG	AA	GG	GG	AA	AA	AA	AA	AA	GG	AA	AA	AA	AA	AA	AA	AA	AA	AA	AG	AA	AA	AA	AA	GG	GG	AA
AX_179559460	T/G	1	304349657	+	36	CH	NA	NA	NA	NA	TT	TT	TT	TT	TT	TT	TT	TT	TT	TT	TT	TT	TT	TT	TT	TT	TT	TT	TT	TT	GG	TT	TT	GG	GG	GG	GG	GG	GG	TT	GG	TT	GG	GG	GG	TT	TT	TT	TT
AX_95631596	T/C	1	304867786	+	36	CH	NA	NA	NA	NA	CC	CC	CC	CC	CC	CC	CC	CC	CC	CC	CC	CC	CC	CC	CC	CC	CC	CC	CC	CC	TT	CC	CC	TT	TT	TT	TT	TT	TT	CC	TT	CC	TT	TT	TT	CC	CC	CC	CC
AX_109828158	A/C	1	304988821	+	36	CH	NA	NA	NA	NA	AA	AA	AA	AA	CC	AA	AA	NN	AA	NN	CC	AA	AC	AA	CC	CC	AA	AA	AA	AA	AA	CC	AA	AA	AA	AA	AA	AA	AA	AA	AA	AC	AA	AA	AA	AA	CC	CC	AA
AX_109355248	A/G	1	304992178	+	36	CH	NA	NA	NA	NA	GG	GG	GG	GG	AA	GG	GG	AG	GG	AA	AA	GG	AA	GG	AA	AA	GG	GG	GG	GG	GG	AA	GG	GG	GG	GG	GG	GG	GG	GG	GG	AG	GG	GG	GG	GG	AA	AA	GG
AX_94446416	C/G	1	305003329	+	36	CH	NA	NA	NA	NA	GG	GG	GG	GG	CC	GG	GG	NN	GG	CG	CC	GG	NN	GG	CC	CC	GG	GG	GG	GG	GG	CC	GG	GG	GG	GG	GG	GG	GG	GG	GG	CG	GG	GG	GG	GG	CC	CC	GG
AX_109533571	A/T	1	305004211	+	36	CH	NA	NA	NA	NA	AA	AT	AA	TT	TT	TT	TT	TT	AA	TT	TT	TT	AT	TT	TT	TT	TT	TT	TT	AA	AA	TT	TT	AA	AA	AA	AA	AA	AA	TT	AA	TT	AA	AA	AA	AA	TT	TT	AA
AX_110558039	A/G	1	305330551	+	36	CH	NA	NA	NA	NA	GG	GG	GG	GG	AA	GG	GG	AG	GG	AA	AA	GG	AA	GG	AA	AA	GG	GG	GG	GG	GG	AA	GG	GG	GG	GG	GG	GG	GG	GG	GG	AG	GG	GG	GG	GG	AA	AA	GG
AX_111127506	T/C	1	306347124	+	36	CH	NA	NA	NA	NA	CC	CC	CC	CC	CC	CC	CC	CC	CC	CC	CC	CC	CC	CC	CC	CC	CC	CC	CC	CC	CC	CC	CC	CC	CC	CC	TT	TT	TT	CC	TT	CC	TT	TT	TT	CC	CC	CC	CC
AX_86178422	T/C	1	306786560	+	36	CH	NA	NA	NA	NA	TT	TT	TT	TT	TT	TT	TT	TT	TT	TT	TT	TT	TT	TT	TT	TT	TT	TT	TT	TT	CC	TT	TT	CC	CC	CC	CC	CC	CC	TT	CC	TT	CC	CC	CC	TT	TT	TT	TT
AX_86178423	T/C	1	306786560	+	36	CH	NA	NA	NA	NA	TT	TT	TT	TT	TT	TT	TT	TT	TT	TT	TT	TT	TT	TT	TT	TT	TT	TT	TT	NN	CC	TT	TT	CC	CC	CC	CC	CC	CC	TT	CC	TT	CC	CC	CC	TT	TT	TT	TT
AX_94406568	T/C	1	306787439	+	36	CH	NA	NA	NA	NA	CC	CC	CC	CC	CC	CC	CC	CC	CC	CC	CC	CC	CC	CC	CC	CC	CC	CC	CC	CC	TT	CC	CC	NN	TT	TT	TT	TT	TT	CC	TT	CC	TT	TT	TT	CC	CC	CC	CC
AX_95631434	T/C	1	306787439	+	36	CH	NA	NA	NA	NA	CC	CC	CC	CC	CC	CC	CC	CC	CC	CC	CC	CC	CC	CC	CC	CC	CC	CC	CC	CC	TT	CC	CC	TT	TT	TT	TT	TT	TT	CC	TT	CC	TT	TT	TT	CC	CC	CC	CC
AX_179557261	A/G	1	307383417	+	36	CH	NA	NA	NA	NA	GG	GG	GG	GG	GG	GG	GG	GG	GG	GG	GG	GG	GG	GG	GG	GG	GG	GG	GG	GG	AA	GG	GG	AA	AA	AA	AA	AA	AA	GG	AA	GG	AA	AA	AA	GG	GG	GG	GG
AX_94385971	A/G	1	307383417	+	36	CH	NA	NA	NA	NA	GG	GG	GG	GG	GG	GG	GG	GG	GG	GG	GG	GG	GG	GG	GG	GG	GG	GG	GG	GG	AA	GG	GG	AA	AA	AA	AA	AA	AA	GG	AA	GG	AA	AA	AA	GG	GG	GG	GG
AX_108943547	C/G	1	307683536	+	36	CH	NA	NA	NA	NA	GG	GG	GG	GG	CC	GG	GG	NN	GG	CC	CC	GG	CC	GG	CC	CC	GG	GG	GG	GG	GG	CC	GG	GG	GG	GG	GG	GG	GG	GG	GG	CG	GG	GG	GG	GG	CC	CC	GG
AX_109032218	T/C	1	307683596	+	36	CH	NA	NA	NA	NA	CC	CC	CC	CC	TT	CC	CC	CC	CC	TT	TT	CC	NN	CC	TT	TT	CC	CC	CC	CC	CC	TT	CC	CC	CC	CC	CC	CC	CC	CC	CC	TC	CC	CC	CC	CC	TT	TT	CC
AX_109846269	A/G	1	307703234	+	36	CH	NA	NA	NA	NA	GG	GG	GG	GG	AA	GG	GG	GG	GG	AA	AA	GG	NN	GG	AA	AA	GG	GG	GG	GG	GG	AA	GG	GG	GG	GG	GG	GG	GG	GG	GG	AG	GG	GG	GG	GG	AA	AA	GG
AX_108982129	T/C	1	308574638	+	36	CH	NA	NA	NA	NA	TT	TT	TT	TT	CC	TT	TT	TC	TT	CC	CC	TT	TC	TT	CC	CC	TT	TT	TT	TT	TT	CC	TT	TT	TT	TT	TT	TT	TT	TT	TT	TC	TT	TT	TT	TT	CC	CC	TT
AX_108922989	A/G	1	308814491	+	36	CH	NA	NA	NA	NA	GG	GG	GG	GG	AA	GG	GG	GG	GG	AA	AA	GG	AA	GG	AA	AA	GG	GG	GG	GG	GG	AA	GG	GG	GG	GG	GG	GG	GG	GG	GG	AG	GG	GG	GG	GG	AA	AA	GG
AX_110029490	A/G	1	308943280	+	36	CH	NA	NA	NA	NA	AA	AG	AA	GG	GG	GG	GG	GG	AA	GG	GG	GG	GG	GG	GG	GG	GG	GG	GG	AA	AA	GG	GG	AA	AA	AA	AA	AA	AA	GG	AA	GG	AA	AA	AA	AA	GG	GG	AA
AX_108964531	T/C	1	309000779	+	36	CH	NA	NA	NA	NA	TT	TC	TT	CC	CC	CC	CC	CC	TT	CC	CC	CC	CC	TC	CC	CC	CC	CC	CC	TT	TT	CC	CC	TT	TT	TT	TT	TT	TT	NN	TT	CC	TT	TT	TT	TT	CC	CC	TT
AX_86174047	A/G	1	309139485	+	36	CH	NA	NA	NA	NA	AA	AA	AA	AA	AA	AA	AA	AA	AA	AA	AA	AA	AA	AA	AA	AA	AA	AA	AA	AA	GG	AA	AA	GG	GG	GG	AG	AG	AG	AA	AG	AA	AG	AG	AG	AA	AA	AA	AA
AX_86178320	T/C	1	309401571	+	36	CH	NA	NA	NA	NA	CC	CC	CC	CC	TT	CC	CC	CC	CC	TT	TT	CC	TC	CC	TT	TT	CC	CC	CC	CC	CC	TT	CC	CC	CC	CC	CC	CC	CC	CC	CC	TC	CC	CC	CC	CC	TT	TT	CC
AX_109497351	A/G	1	309767249	+	36	CH	NA	NA	NA	NA	GG	GG	GG	GG	AA	GG	GG	AG	GG	AA	AA	GG	AA	GG	AA	AA	GG	GG	GG	GG	GG	AA	GG	GG	GG	GG	GG	GG	GG	GG	GG	NN	GG	GG	GG	GG	AA	AA	GG
AX_86178346	A/C	1	309862874	+	36	CH	NA	NA	NA	NA	CC	CC	CC	CC	AA	CC	CC	CC	CC	AA	AA	CC	AA	CC	AA	AA	CC	CC	CC	CC	CC	AA	CC	CC	CC	CC	CC	CC	CC	CC	CC	NN	CC	CC	CC	CC	AA	AA	CC
AX_111233381	T/C	1	310007370	+	36	CH	NA	NA	NA	NA	TT	NN	TT	CC	CC	CC	CC	CC	TT	CC	CC	CC	CC	CC	CC	CC	CC	CC	CC	TT	TT	CC	CC	TT	TT	TT	TT	TT	TT	CC	TT	CC	TT	TT	TT	TT	CC	CC	TT
AX_108974556	T/C	1	310390138	+	36	CH	NA	NA	NA	NA	TT	TT	CC	TT	TT	TT	TT	TT	TT	TT	TT	TT	TT	TT	TT	TT	TT	TT	TT	TT	TT	TT	TT	TT	TT	TT	CC	CC	CC	TT	CC	TT	CC	CC	CC	TT	TT	TT	TT
AX_112291160	T/C	1	310390138	+	36	CH	NA	NA	NA	NA	TT	TT	CC	TT	TT	TT	TT	TT	TT	TT	TT	TT	CC	TT	TT	TT	TT	TT	TT	TT	TT	TT	TT	TT	TT	TT	CC	CC	CC	TT	CC	TT	CC	CC	CC	TT	TT	TT	TT
AX_95237226	T/C	1	310490261	+	36	CH	NA	NA	NA	NA	CC	CC	CC	CC	TT	CC	CC	CC	CC	NN	TT	CC	NN	CC	TT	TT	CC	CC	CC	CC	CC	TT	CC	CC	CC	CC	NN	TT	TT	CC	CC	NN	CC	CC	CC	CC	TT	TT	CC
AX_95658453	T/C	1	310490261	+	36	CH	NA	NA	NA	NA	CC	CC	CC	CC	TT	CC	CC	NN	CC	TC	TT	CC	TC	CC	TT	TT	CC	CC	CC	CC	CC	TT	CC	CC	CC	CC	CC	NN	NN	CC	CC	TC	CC	CC	CC	CC	TT	TT	CC
AX_95238138	T/C	1	310496009	+	36	CH	NA	NA	NA	NA	CC	CC	CC	CC	TT	CC	CC	CC	CC	NN	TT	CC	TT	CC	TT	TT	CC	CC	CC	CC	CC	TT	CC	CC	CC	CC	CC	TC	NN	CC	CC	TC	CC	CC	CC	CC	TT	TT	CC
AX_95684906	T/C	1	310496009	+	36	CH	NA	NA	NA	NA	CC	CC	CC	CC	TT	CC	CC	TC	CC	TT	TT	CC	TT	CC	TT	TT	CC	CC	CC	CC	CC	TT	CC	CC	CC	CC	CC	CC	CC	CC	CC	TC	CC	CC	CC	CC	TT	TT	CC
AX_111609101	T/C	1	310539775	+	36	CH	NA	NA	NA	NA	TT	TC	TT	CC	CC	CC	CC	CC	TT	CC	CC	CC	CC	NN	CC	CC	CC	CC	CC	TT	TT	CC	CC	TT	TT	TT	TT	TT	TT	CC	TT	CC	TT	TT	TT	TT	CC	CC	TT
AX_179559749	A/G	1	310585895	+	36	CH	NA	NA	NA	NA	AA	AA	AA	AA	GG	AA	AA	AA	AA	AG	GG	AA	AG	AA	GG	GG	AA	AA	AA	AA	AA	GG	AA	AA	AA	AA	AG	GG	GG	AA	AG	AG	AG	AG	AG	AA	GG	GG	AA
AX_95631639	A/G	1	310585895	+	36	CH	NA	NA	NA	NA	AA	AA	AA	AA	GG	AA	AA	NN	AA	GG	GG	AA	GG	AA	GG	GG	AA	AA	AA	AA	AA	GG	AA	AA	AA	AA	AA	AA	AA	AA	AA	GG	AA	AA	AA	AA	GG	GG	AA
AX_111469113	A/C	1	311765545	+	36	CH	NA	NA	NA	NA	AA	AC	AA	CC	CC	CC	CC	CC	AA	CC	CC	CC	CC	AC	CC	CC	CC	CC	CC	AA	AA	CC	CC	AA	AA	AA	AA	AA	AA	AC	AA	CC	AA	AA	AA	AA	CC	CC	AA
AX_110931640	A/C	1	311844515	+	36	CH	NA	NA	NA	NA	AA	AC	AA	CC	CC	CC	CC	CC	AA	CC	CC	CC	CC	AC	CC	CC	CC	CC	CC	AA	AA	CC	CC	AA	AA	AA	AA	AA	AA	AC	AA	CC	AA	AA	AA	AA	CC	CC	AA
AX_110368348	T/G	1	311847022	+	36	CH	NA	NA	NA	NA	TT	TG	TT	GG	GG	GG	GG	GG	TT	GG	GG	GG	GG	GG	GG	GG	GG	GG	GG	TT	TT	GG	GG	TT	TT	TT	TT	TT	TT	GG	TT	GG	TT	TT	TT	TT	GG	GG	TT
AX_110451171	T/C	1	312033261	+	36	CH	NA	NA	NA	NA	TT	TC	TT	CC	CC	CC	CC	CC	TT	CC	CC	CC	CC	TC	CC	CC	CC	CC	CC	TT	TT	CC	CC	TT	TT	TT	TT	TT	TT	TC	TT	CC	TT	TT	TT	TT	CC	CC	TT
AX_110553948	A/G	1	312162576	+	36	CH	NA	NA	NA	NA	AA	AG	AA	GG	GG	GG	GG	GG	AA	GG	GG	GG	GG	GG	GG	GG	GG	GG	GG	AA	AA	GG	GG	AA	AA	AA	AA	AA	AA	GG	AA	GG	AA	AA	AA	AA	GG	GG	AA
AX_111032943	A/C	1	312445390	+	36	CH	NA	NA	NA	NA	AA	AC	AA	CC	CC	CC	CC	CC	AA	CC	CC	CC	CC	CC	CC	CC	CC	CC	CC	AA	AA	NN	CC	AA	AA	AA	AA	AA	AA	CC	AA	CC	AA	AA	AA	AA	CC	CC	AA
AX_111696528	A/G	1	312863077	+	36	CH	NA	NA	NA	NA	AA	NN	AA	GG	GG	GG	GG	GG	AA	GG	GG	GG	GG	GG	GG	GG	GG	GG	GG	AA	AA	GG	GG	AA	AA	AA	AA	AA	AA	NN	AA	GG	AA	AA	AA	AA	GG	GG	AA
AX_111498882	T/C	1	312864370	+	36	CH	NA	NA	NA	NA	CC	TC	CC	TT	CC	TT	TT	TT	CC	TT	CC	TT	CC	TT	CC	CC	TT	TT	TT	CC	CC	CC	TT	CC	CC	CC	CC	CC	CC	NN	CC	TC	CC	CC	CC	CC	TT	CC	CC
AX_94760203	A/C	1	313006831	+	36	CH	NA	NA	NA	NA	AA	AA	AA	CC	CC	CC	CC	CC	AA	CC	CC	CC	CC	CC	CC	CC	CC	CC	CC	NN	AA	CC	CC	AA	AA	AA	AA	AA	AA	NN	AA	CC	AA	AA	AA	AA	CC	CC	AA
AX_110633470	A/G	1	313008946	+	36	CH	NA	NA	NA	NA	GG	GG	GG	GG	GG	GG	GG	AG	GG	AA	GG	GG	GG	GG	GG	GG	GG	GG	GG	GG	GG	GG	GG	GG	GG	GG	GG	GG	GG	GG	GG	GG	GG	GG	GG	GG	AA	GG	GG
AX_110588403	C/G	1	313009621	+	36	CH	NA	NA	NA	NA	CC	NN	CC	GG	GG	GG	GG	GG	CC	GG	GG	GG	GG	CG	GG	GG	GG	GG	GG	CC	CC	GG	GG	CC	CC	CC	CC	CC	CC	CG	CC	GG	CC	NN	CC	CC	GG	GG	CC
AX_95685239	A/G	1	313161461	+	36	CH	NA	NA	NA	NA	AA	AA	AA	AA	AA	AA	AA	NN	AA	GG	AA	AA	AA	AA	AA	AA	AA	AA	AA	AA	AA	AA	AA	AA	AA	AA	AA	AA	AA	AA	AA	AA	AA	AA	AA	AA	GG	AA	AA
AX_111197066	T/C	1	313163051	+	36	CH	NA	NA	NA	NA	TT	TT	TT	TT	CC	TT	TT	TT	TT	CC	CC	TT	CC	TT	CC	CC	TT	TT	TT	TT	TT	CC	TT	TT	TT	TT	TT	TT	TT	TT	TT	TC	TT	TT	TT	TT	CC	CC	TT
AX_110367827	T/C	1	313290010	+	36	CH	NA	NA	NA	NA	TT	TT	TT	TT	TT	TT	TT	TT	TT	CC	TT	TT	TT	TT	TT	TT	TT	TT	TT	TT	TT	TT	TT	TT	TT	TT	TT	TT	TT	TT	TT	TT	TT	TT	TT	TT	CC	TT	TT
AX_109330283	T/C	1	313292553	+	36	CH	NA	NA	NA	NA	CC	TC	CC	TT	TT	TT	TT	TT	CC	TT	TC	TT	TT	TT	TT	TT	TT	TT	TT	CC	CC	TT	TT	CC	CC	CC	CC	CC	CC	TT	CC	TT	CC	CC	CC	CC	TT	TT	CC
AX_109347635	T/C	1	313417597	+	36	CH	NA	NA	NA	NA	TT	TC	TT	CC	TT	CC	CC	CC	TT	CC	TT	CC	TT	CC	TT	TT	CC	CC	CC	TT	TT	TT	CC	TT	TT	TT	TT	TT	TT	CC	TT	TC	TT	TT	TT	TT	CC	TT	TT
AX_111102675	T/C	1	313729246	+	36	CH	NA	NA	NA	NA	TT	TT	TT	TT	TT	TT	TT	TT	TT	CC	TT	TT	TT	TT	TT	TT	TT	TT	TT	TT	TT	TT	TT	TT	TT	TT	TT	TT	TT	TT	TT	TT	TT	TT	TT	TT	CC	TT	TT
AX_86172356	A/G	1	313733971	+	36	CH	NA	NA	NA	NA	GG	GG	GG	GG	AA	GG	GG	NN	GG	AA	AA	GG	AA	GG	AA	AA	GG	GG	GG	GG	GG	AA	GG	GG	GG	GG	GG	GG	GG	GG	GG	AG	GG	GG	GG	GG	AA	AA	GG
AX_86172357	A/G	1	313733971	+	36	CH	NA	NA	NA	NA	GG	GG	GG	GG	AA	GG	GG	AG	GG	AA	AA	GG	AA	GG	AA	AA	NN	GG	GG	GG	GG	AA	GG	GG	GG	GG	GG	GG	GG	GG	GG	AG	GG	GG	GG	GG	AA	AA	GG
AX_94665409	A/G	1	313739062	+	36	CH	NA	NA	NA	NA	AA	AG	AA	GG	GG	GG	GG	GG	AA	GG	GG	GG	GG	NN	GG	GG	GG	GG	GG	AA	AA	GG	GG	AA	AA	AA	AA	AA	AA	AG	AA	GG	AA	AA	AA	AA	GG	GG	AA
AX_111046060	A/G	1	313908239	+	36	CH	NA	NA	NA	NA	NN	AA	AA	AA	AA	AA	AA	AG	AA	GG	AA	AA	AA	AA	AA	AA	AA	AA	AA	AA	AA	AA	AA	AA	AA	AA	AA	AA	AA	AA	AA	AA	AA	AA	AA	AA	GG	AA	AA
AX_86163495	T/C	1	314076703	+	36	CH	NA	NA	NA	NA	CC	CC	CC	CC	TT	CC	CC	CC	CC	NN	TT	CC	TC	CC	TT	TT	CC	CC	CC	CC	CC	TT	CC	CC	CC	CC	CC	CC	CC	CC	CC	NN	CC	CC	CC	CC	TT	TT	CC
AX_86163496	T/C	1	314076703	+	36	CH	NA	NA	NA	NA	CC	CC	CC	CC	TT	CC	CC	CC	CC	TT	TT	CC	NN	CC	TT	TT	CC	CC	CC	CC	CC	TT	CC	CC	CC	CC	CC	CC	CC	CC	CC	CC	CC	CC	CC	CC	TT	TT	CC
AX_111003139	A/G	1	314438544	+	36	CH	NA	NA	NA	NA	AA	AG	AA	GG	NN	GG	GG	GG	AA	GG	GG	GG	AG	GG	GG	NN	GG	GG	GG	AA	AA	GG	GG	AA	AA	AA	AA	AA	AA	GG	AA	GG	AA	AA	AA	AA	GG	GG	AA
AX_109293228	A/G	1	314477536	+	36	CH	NA	NA	NA	NA	AA	AG	AA	GG	AA	GG	GG	GG	AA	GG	AA	GG	AA	GG	AA	AA	GG	GG	GG	AA	AA	AA	GG	AA	AA	AA	AA	AA	AA	GG	AA	AG	AA	AA	AA	AA	GG	AA	AA
AX_109827985	T/C	1	314513373	+	36	CH	NA	NA	NA	NA	CC	TC	CC	TT	TT	NN	TT	TT	CC	NN	TT	TT	TT	TC	TT	NN	TT	TT	TT	CC	CC	TT	TT	CC	CC	CC	CC	CC	CC	TC	CC	TT	CC	CC	CC	CC	TT	TT	CC
AX_111718651	T/C	1	314621884	+	36	CH	NA	NA	NA	NA	TT	TC	TT	CC	CC	CC	CC	CC	TT	CC	CC	CC	NN	CC	CC	CC	CC	CC	CC	TT	TT	CC	CC	TT	TT	TT	TT	TT	TT	CC	TT	CC	TT	TT	TT	TT	CC	CC	TT
AX_110019142	A/G	1	314851544	+	36	CH	NA	NA	NA	NA	AA	AA	AA	AA	AA	AA	AA	AA	AA	GG	AA	AA	AA	AA	AA	AA	AA	AA	AA	AA	AA	AA	AA	AA	AA	AA	AA	AA	AA	AA	AA	AA	AA	AA	AA	AA	GG	AA	AA
AX_111212536	C/G	1	314856348	+	36	CH	NA	NA	NA	NA	GG	CG	GG	CC	NN	CC	CC	CC	GG	CC	GG	CC	GG	CC	GG	CG	CC	CC	CC	GG	GG	GG	CC	GG	GG	GG	GG	GG	GG	CC	GG	CG	GG	GG	GG	GG	CC	GG	GG
AX_110425459	T/C	1	314857170	+	36	CH	NA	NA	NA	NA	CC	TC	CC	TT	CC	TT	TT	TT	CC	TC	CC	TT	CC	TC	CC	CC	TT	TT	TT	CC	CC	CC	TT	CC	CC	CC	CC	CC	CC	TC	CC	CC	CC	CC	CC	CC	TT	CC	CC
AX_109042845	T/C	1	314894004	+	36	CH	NA	NA	NA	NA	TT	TT	TT	TT	TT	TT	TT	TT	TT	CC	TT	TT	TT	TT	TT	TT	TT	TT	TT	TT	TT	TT	TT	TT	TT	TT	TT	TT	TT	TT	TT	TT	TT	TT	TT	TT	CC	TT	TT
AX_110927937	A/G	1	315061071	+	36	CH	NA	NA	NA	NA	GG	AG	GG	AA	GG	AA	AA	AA	GG	AA	GG	AA	GG	AA	GG	GG	AA	AA	AA	GG	GG	GG	AA	GG	GG	GG	GG	GG	GG	AA	GG	AG	GG	GG	GG	GG	AA	GG	GG
AX_110653719	T/C	1	315833361	+	36	CH	NA	NA	NA	NA	TT	TC	TT	CC	TT	CC	CC	CC	TT	CC	TT	CC	TT	CC	TT	TT	CC	CC	CC	TT	TT	TT	CC	TT	TT	TT	TT	TT	TT	CC	TT	TC	TT	TT	TT	TT	CC	TT	TT
AX_179558348	A/G	1	315946599	+	36	CH	NA	NA	NA	NA	GG	GG	GG	GG	GG	GG	GG	GG	GG	GG	GG	GG	GG	GG	GG	GG	GG	GG	GG	GG	AA	GG	GG	AA	AA	AA	AA	AA	AA	GG	AA	GG	AA	AA	AA	GG	GG	GG	AA
AX_95164645	A/G	1	315946599	+	36	CH	NA	NA	NA	NA	GG	GG	GG	GG	GG	GG	GG	GG	GG	GG	GG	GG	GG	GG	GG	GG	GG	GG	GG	GG	AA	GG	GG	AA	AA	AA	AA	AA	AA	GG	AA	GG	AA	AA	AA	GG	GG	GG	AA
AX_94406511	T/C	1	316260452	+	36	CH	NA	NA	NA	NA	TT	TT	CC	TT	TT	TT	TT	TT	TC	TT	TT	TT	TT	TT	TT	TT	TT	TT	TT	TT	CC	TT	TT	CC	CC	CC	TT	TT	TT	TT	TT	TT	TT	TT	TT	TT	TT	TT	CC
AX_179476096	T/C	1	316676436	+	36	CH	NA	NA	NA	NA	TT	TT	TT	TT	CC	TT	TT	TT	NN	NN	CC	TT	TC	TT	CC	CC	TT	TT	TT	TT	TT	CC	TT	TT	TT	TT	TT	TT	TT	TT	NN	TC	TT	TT	TT	TT	CC	CC	TT
AX_95654041	T/C	1	316676436	+	36	CH	NA	NA	NA	NA	NN	TT	TT	TT	CC	TT	TT	TC	TT	NN	CC	TT	TC	TT	CC	CC	TT	TT	TT	TT	TT	CC	TT	TT	TT	TT	TT	TT	TT	TT	TT	TC	TT	TT	TT	NN	CC	CC	TT
AX_94962498	T/C	1	316677307	+	36	CH	NA	NA	NA	NA	TT	TT	TT	TT	CC	TT	TT	TT	TT	CC	CC	TT	CC	TT	CC	CC	TT	TT	TT	TT	TT	CC	TT	TT	TT	TT	TT	TT	TT	TT	TT	TC	TT	TT	TT	TT	CC	CC	TT
AX_179560175	A/G	1	317182057	+	36	CH	NA	NA	NA	NA	AA	AA	AA	AA	GG	AA	AA	NN	AA	GG	GG	AA	GG	AA	GG	GG	AA	AA	AA	AA	AA	GG	AA	AA	AA	AA	AA	AA	AA	AA	AA	NN	AA	AA	AA	AA	GG	GG	AA
AX_95631834	A/G	1	317182057	+	36	CH	NA	NA	NA	NA	AA	AA	AA	AA	GG	AA	AA	AG	AA	GG	GG	AA	GG	AA	GG	GG	AA	AA	AA	AA	AA	GG	AA	AA	AA	AA	AA	AA	AA	AA	AA	NN	AA	AA	AA	AA	GG	GG	AA
AX_179560959	A/G	1	317824684	+	36	CH	NA	NA	NA	NA	GG	GG	GG	GG	AA	GG	GG	GG	GG	AA	AA	GG	AG	GG	AA	AA	GG	GG	GG	GG	GG	AA	GG	GG	GG	GG	GG	GG	GG	GG	GG	AG	GG	GG	GG	GG	AA	AA	GG
AX_95632280	A/G	1	317824684	+	36	CH	NA	NA	NA	NA	GG	GG	GG	GG	AA	GG	GG	NN	GG	AA	AA	GG	AG	GG	AA	AA	GG	GG	GG	GG	GG	AA	GG	GG	GG	GG	GG	GG	GG	GG	GG	AG	GG	GG	GG	GG	AA	AA	GG
AX_86175462	T/C	1	317825451	+	36	CH	NA	NA	NA	NA	TT	TT	TT	TT	CC	TT	TT	NN	TT	CC	CC	TT	CC	TT	CC	CC	TT	TT	TT	TT	TT	CC	TT	TT	TT	TT	TT	TT	TT	TT	TT	TC	TT	TT	TT	TT	CC	CC	TT
AX_110471563	C/G	1	317922010	+	36	CH	NA	NA	NA	NA	CC	CC	CC	CC	CC	CC	CC	CG	CC	CG	CC	CC	CC	CC	CC	CC	CC	CC	CC	CC	CC	CC	CC	CC	CC	CC	CC	CC	CC	CC	CC	CC	CC	CC	CC	CC	GG	CC	CC
AX_108756540	T/C	1	319306550	+	36	CH	NA	NA	NA	NA	CC	CC	CC	CC	CC	CC	CC	CC	CC	TT	CC	CC	CC	CC	CC	CC	CC	CC	CC	CC	CC	CC	CC	CC	CC	CC	CC	CC	CC	CC	CC	CC	CC	CC	CC	CC	TT	CC	CC
AX_111591474	A/C	1	319310597	+	36	CH	NA	NA	NA	NA	AA	AC	AA	CC	CC	CC	CC	CC	AA	CC	CC	CC	CC	CC	CC	CC	CC	CC	CC	AA	AA	CC	CC	AA	AA	AA	AA	AA	AA	CC	AA	CC	AA	AA	AA	AA	CC	CC	CC
AX_111700826	T/C	1	319559721	+	36	CH	NA	NA	NA	NA	CC	CC	CC	CC	TT	CC	CC	CC	CC	CC	TT	CC	TC	CC	TT	TT	CC	CC	CC	CC	CC	TT	CC	CC	CC	CC	CC	CC	CC	CC	NN	TC	CC	CC	CC	CC	CC	TT	CC
AX_110078647	A/G	1	319891036	+	36	CH	NA	NA	NA	NA	AA	AA	AA	AA	GG	AA	AA	AA	AA	AA	GG	AA	GG	AA	GG	GG	AA	AA	AA	AA	GG	GG	AA	GG	GG	GG	GG	GG	GG	AA	GG	AG	GG	GG	GG	AA	GG	GG	AA
AX_110621464	A/G	1	320222210	+	36	CH	NA	NA	NA	NA	GG	GG	GG	GG	AA	GG	GG	GG	GG	GG	AA	GG	AA	GG	AA	AA	GG	GG	GG	GG	AA	AA	GG	AA	AA	AA	AA	AA	AA	GG	AA	AG	AA	AA	AA	GG	AA	AA	GG
AX_86173425	A/G	1	320223762	+	36	CH	NA	NA	NA	NA	GG	GG	GG	GG	GG	GG	GG	GG	GG	GG	GG	GG	GG	GG	GG	GG	GG	GG	GG	GG	AA	GG	GG	AA	AA	AA	AA	AA	AA	GG	AA	GG	AA	AA	AA	GG	GG	GG	GG
AX_94907052	C/G	1	320224080	+	36	CH	NA	NA	NA	NA	CC	CC	CC	CC	GG	CC	CC	CC	CC	CC	GG	CC	GG	CC	GG	GG	CC	CC	CC	CC	CC	GG	CC	CC	CC	CC	CC	CC	CC	CC	CC	GG	CC	CC	CC	CC	CC	GG	CC
AX_94397743	T/C	1	320336785	+	36	CH	NA	NA	NA	NA	CC	TC	CC	TT	CC	TT	TT	TT	CC	CC	CC	TT	CC	TT	CC	CC	TT	TT	TT	CC	TT	CC	TT	TT	TT	TT	TT	TT	TT	TT	TT	TC	TT	TT	TT	CC	TT	CC	TT
AX_110434112	C/G	1	322145135	+	36	CH	NA	NA	NA	NA	GG	CG	GG	CC	CC	CC	CC	CC	GG	CC	CC	CC	CC	CC	CC	CC	CC	CC	CC	GG	GG	CC	CC	GG	GG	GG	GG	GG	GG	CC	GG	CC	GG	GG	GG	GG	CC	CC	GG
AX_111510129	A/G	1	323544187	+	36	CH	NA	NA	NA	NA	GG	GG	GG	AG	GG	GG	GG	AG	GG	AA	GG	GG	GG	GG	GG	GG	GG	GG	GG	GG	GG	GG	GG	GG	GG	GG	GG	GG	GG	GG	GG	GG	GG	GG	GG	GG	AA	GG	GG
AX_94823774	A/G	1	325811576	+	36	CH	NA	NA	NA	NA	GG	GG	AA	AA	AA	AA	AA	GG	AA	AA	AA	GG	NN	AA	AA	AA	AA	AA	AA	AA	GG	AA	AA	GG	GG	GG	NN	GG	GG	AA	GG	GG	AA	GG	GG	AA	AA	AA	AA
AX_109852427	A/C	1	326281493	+	36	CH	NA	NA	NA	NA	AA	AC	AA	CC	CC	CC	CC	CC	AA	CC	CC	CC	CC	AC	CC	CC	CC	CC	CC	AA	AA	CC	CC	AA	AA	AA	AA	AA	AA	AC	AA	CC	AA	AA	AA	AA	CC	CC	AA
AX_110971510	C/G	1	333501577	+	36	CH	NA	NA	NA	NA	GG	GG	GG	GG	GG	GG	GG	GG	GG	GG	GG	GG	CG	GG	GG	GG	GG	GG	GG	GG	GG	GG	GG	GG	GG	GG	CC	CC	CC	GG	CC	GG	CC	CC	CC	GG	CC	GG	CC
AX_109031008	T/C	1	333531793	+	36	CH	NA	NA	NA	NA	TT	TT	TT	TT	TT	TT	TT	TT	TT	TT	TT	TT	TT	TT	TT	TT	TT	TT	TT	TT	TT	TT	TT	TT	TT	TT	CC	CC	CC	TT	CC	TT	CC	CC	CC	TT	CC	TT	CC
AX_110365044	T/C	1	333533059	+	36	CH	NA	NA	NA	NA	CC	CC	CC	CC	CC	CC	CC	CC	CC	CC	CC	CC	TC	CC	CC	CC	CC	CC	CC	CC	CC	CC	CC	CC	CC	CC	TT	TT	TT	CC	TT	CC	TT	TC	TT	CC	TT	CC	TT
AX_94592848	C/G	1	333626089	+	36	CH	NA	NA	NA	NA	GG	GG	GG	GG	GG	GG	GG	GG	GG	GG	GG	GG	GG	GG	GG	GG	GG	GG	GG	GG	GG	GG	GG	GG	GG	GG	CC	CC	CC	GG	CC	GG	NN	CC	CC	GG	CC	GG	CC
AX_110469900	T/G	1	333627574	+	36	CH	NA	NA	NA	NA	GG	GG	GG	GG	GG	GG	GG	GG	GG	GG	GG	GG	GG	GG	GG	GG	GG	GG	GG	GG	GG	GG	GG	GG	GG	GG	TT	TT	TT	GG	TT	GG	TT	TT	TT	GG	TT	GG	TT
AX_109384322	T/C	1	333867244	+	36	CH	NA	NA	NA	NA	CC	CC	CC	CC	CC	CC	CC	CC	CC	CC	CC	CC	CC	CC	CC	CC	CC	CC	CC	CC	CC	CC	CC	CC	CC	CC	TT	TT	TT	CC	TT	CC	TT	TT	TT	CC	TT	CC	TT
AX_110623625	T/C	1	333867922	+	36	CH	NA	NA	NA	NA	CC	CC	CC	CC	CC	CC	CC	CC	CC	CC	CC	CC	TC	CC	CC	CC	CC	CC	CC	CC	CC	CC	CC	CC	CC	CC	TT	TT	TT	CC	TT	CC	TT	TT	TT	CC	TT	CC	TT
AX_108965988	T/C	1	333887082	+	36	CH	NA	NA	NA	NA	CC	CC	CC	CC	CC	CC	CC	CC	CC	CC	CC	CC	TC	CC	CC	CC	CC	CC	CC	CC	CC	CC	CC	CC	CC	CC	TT	TT	TT	CC	TT	CC	TT	TT	TT	CC	TT	CC	TT
AX_94781012	A/G	1	334200940	+	36	CH	NA	NA	NA	NA	AA	AA	AA	AA	AA	AA	AA	AA	AA	AA	AA	AA	AA	AA	AA	AA	AA	AA	AA	AA	GG	AA	AA	GG	GG	GG	AA	AA	AA	AA	AA	AA	AA	AA	AA	AA	GG	AA	GG
AX_94520656	A/T	1	334549461	+	36	CH	NA	NA	NA	NA	TT	TT	TT	TT	TT	TT	TT	TT	TT	TT	TT	TT	TT	TT	TT	TT	TT	TT	TT	TT	AA	TT	TT	AA	AA	AA	AA	AA	AA	TT	AA	TT	TT	AA	TT	TT	AA	TT	TT
AX_110427237	A/G	1	336727335	+	36	CH	NA	NA	NA	NA	GG	GG	GG	GG	GG	GG	GG	GG	GG	GG	GG	GG	AG	GG	GG	GG	GG	GG	GG	GG	AA	GG	GG	AA	AA	AA	AA	AA	AA	GG	AA	GG	AA	AA	AA	GG	AA	GG	AA
AX_109310093	A/G	1	336885988	+	36	CH	NA	NA	NA	NA	AA	AA	AA	AA	AA	AA	AA	AA	AA	AA	AA	AA	AG	AA	AA	AA	AA	AA	AA	AA	GG	AA	AA	GG	GG	GG	GG	GG	GG	AA	GG	AA	GG	GG	GG	AA	GG	AA	GG
AX_109921819	A/G	1	336886728	+	36	CH	NA	NA	NA	NA	AA	AA	AA	AA	AA	AA	AA	AA	AA	AA	AA	AA	AA	AA	AA	AA	AA	AA	AA	AA	GG	AA	AA	GG	GG	GG	GG	GG	GG	AA	GG	AA	GG	GG	GG	AA	GG	AA	GG
AX_109420704	T/C	1	336887124	+	36	CH	NA	NA	NA	NA	CC	CC	CC	CC	CC	CC	CC	CC	CC	CC	CC	CC	CC	CC	CC	CC	CC	CC	CC	CC	TT	CC	CC	TT	TT	TT	TT	TT	TT	CC	TT	CC	TT	TT	TT	CC	CC	CC	TT
AX_108744074	C/G	1	337006397	+	36	CH	NA	NA	NA	NA	CC	CC	CC	CC	CC	CC	CC	CC	CC	CC	CC	CC	CG	CC	CC	CC	CC	CC	CC	CC	GG	CC	CC	GG	GG	GG	GG	GG	GG	CC	GG	CC	GG	GG	GG	CC	GG	CC	GG
AX_111451975	T/C	1	337352605	+	36	CH	NA	NA	NA	NA	TT	TT	TT	TT	NN	TT	TT	TT	TT	TT	TT	TT	TT	TT	TT	NN	TT	TT	TT	TT	CC	TT	TT	CC	CC	CC	CC	CC	CC	TT	CC	TT	CC	CC	CC	TT	CC	TT	CC
AX_110084008	T/C	1	337361701	+	36	CH	NA	NA	NA	NA	CC	CC	CC	CC	CC	CC	CC	CC	CC	CC	CC	CC	TC	CC	CC	CC	CC	CC	CC	CC	TT	NN	CC	CC	TT	TT	TT	TT	TT	CC	TT	CC	TT	TT	TT	CC	CC	CC	CC
AX_110007315	T/G	1	337455270	+	36	CH	NA	NA	NA	NA	GG	GG	GG	GG	GG	GG	GG	GG	GG	GG	GG	GG	TG	GG	GG	GG	GG	GG	GG	GG	TT	GG	GG	TT	TT	TT	TT	TT	TT	GG	NN	GG	TT	TT	TT	GG	TT	GG	TT
AX_109858278	A/G	1	337455491	+	36	CH	NA	NA	NA	NA	GG	GG	GG	GG	GG	GG	GG	GG	GG	GG	GG	GG	GG	GG	GG	GG	GG	GG	GG	GG	AA	GG	GG	AA	AA	AA	AA	AA	AA	GG	AA	GG	AA	AA	AA	GG	GG	GG	AA
AX_179559786	A/G	1	337583425	+	36	CH	NA	NA	NA	NA	AA	AA	AA	AA	AA	AA	AA	AA	AA	AA	AA	AA	NN	AA	AA	AA	AA	AA	AA	AA	GG	AA	AA	GG	GG	GG	GG	GG	GG	AA	GG	AA	GG	GG	GG	AA	AA	GG	GG
AX_95634445	A/G	1	337583425	+	36	CH	NA	NA	NA	NA	AA	AA	AA	AA	AA	AA	AA	AA	AA	AA	AA	AA	AG	AA	NN	AA	AA	AA	AA	AA	GG	AA	AA	GG	GG	GG	GG	GG	GG	AA	NN	AA	GG	GG	GG	AA	AA	GG	GG
AX_111038062	A/G	1	337657258	+	36	CH	NA	NA	NA	NA	GG	GG	GG	GG	GG	GG	GG	GG	GG	GG	GG	GG	GG	GG	GG	GG	GG	GG	GG	GG	AA	GG	GG	AA	AA	AA	AA	AA	AA	GG	AA	GG	AA	AA	AA	GG	GG	GG	AA
AX_109977330	A/G	1	337705931	+	36	CH	NA	NA	NA	NA	GG	GG	GG	GG	GG	GG	GG	GG	GG	GG	GG	GG	GG	GG	GG	GG	GG	GG	GG	GG	AA	GG	GG	AA	AA	AA	AA	AA	AA	GG	AA	GG	AA	AA	AA	GG	AA	GG	GG
AX_109878853	T/C	1	337898125	+	36	CH	NA	NA	NA	NA	TT	TT	TT	TT	TT	TT	TT	TT	TT	TT	TT	TT	TT	TT	TT	TT	TT	TT	TT	TT	CC	TT	TT	CC	CC	CC	CC	CC	CC	TT	CC	TT	CC	CC	CC	TT	CC	TT	CC
AX_110099198	A/G	1	337947762	+	36	CH	NA	NA	NA	NA	AA	AA	AA	AA	AA	AA	AA	AA	AA	AA	AA	AA	AG	AA	AA	AA	AA	AA	AA	AA	GG	AA	AA	GG	GG	GG	GG	GG	GG	AA	GG	AA	GG	GG	GG	AA	GG	AA	GG
AX_95120969	T/C	1	337947932	+	36	CH	NA	NA	NA	NA	TT	TT	TT	TT	TT	TT	TT	TT	TT	TT	TT	TT	NN	TT	TT	TT	TT	TT	TT	TT	CC	TT	TT	CC	CC	CC	CC	CC	CC	TT	CC	TT	CC	CC	CC	TT	CC	TT	TT
AX_109005940	A/G	1	337987973	+	36	CH	NA	NA	NA	NA	AA	AA	AA	AA	AA	AA	AA	AA	AA	AA	AA	AA	AA	AA	AA	AA	AA	AA	AA	AA	GG	AA	AA	GG	GG	GG	GG	GG	GG	AA	GG	AA	GG	GG	GG	AA	GG	AA	GG
AX_112286193	A/G	1	338548916	+	36	CH	NA	NA	NA	NA	GG	GG	GG	GG	GG	GG	GG	GG	GG	GG	GG	GG	GG	GG	GG	GG	GG	GG	GG	GG	AA	GG	GG	AA	AA	AA	AA	AA	AA	GG	AG	GG	AA	AA	AA	GG	GG	AA	AA
AX_95633461	A/G	1	338548916	+	36	CH	NA	NA	NA	NA	GG	GG	GG	GG	GG	GG	GG	GG	GG	NN	GG	GG	GG	GG	GG	GG	GG	GG	GG	GG	AA	GG	GG	AA	AA	AA	AA	AA	AA	GG	NN	GG	AA	NN	AA	GG	GG	AA	AA
AX_109628778	A/G	1	338609181	+	36	CH	NA	NA	NA	NA	GG	GG	GG	GG	GG	GG	GG	GG	GG	GG	GG	GG	AG	GG	GG	GG	GG	GG	GG	GG	AA	GG	GG	AA	AA	AA	AA	AA	AA	GG	AA	GG	AA	AA	AA	GG	GG	GG	GG
AX_108943339	T/C	1	339486705	+	36	CH	NA	NA	NA	NA	TT	TT	TT	TT	TT	TT	TT	TT	TT	TT	TT	TT	TC	TT	TT	TT	TT	TT	TT	TT	CC	TT	TT	CC	CC	CC	CC	CC	CC	TT	CC	TT	CC	CC	CC	TT	CC	TT	CC
AX_109501687	T/C	1	340638998	+	36	CH	NA	NA	NA	NA	CC	CC	CC	CC	CC	CC	CC	CC	CC	CC	CC	CC	CC	CC	CC	CC	CC	CC	CC	CC	TT	CC	CC	TT	TT	TT	TT	TT	TT	CC	TT	CC	TT	TT	TT	CC	CC	CC	NN
AX_108858579	A/G	1	340701665	+	36	CH	NA	NA	NA	NA	AA	AA	AA	AA	AA	AA	AA	AA	AA	AA	AA	AA	AA	AA	AA	AA	AA	AA	AA	AA	GG	AA	AA	GG	GG	GG	GG	GG	GG	AA	GG	AA	GG	GG	GG	AA	GG	AA	GG
AX_179561765	A/G	1	340976033	+	36	CH	NA	NA	NA	NA	GG	GG	GG	GG	GG	GG	GG	GG	GG	GG	GG	GG	GG	GG	GG	GG	GG	GG	GG	GG	AA	GG	GG	GG	AA	AA	AA	AA	AA	GG	AA	GG	AA	AA	AA	GG	GG	AA	AA
AX_95661477	A/G	1	340976033	+	36	CH	NA	NA	NA	NA	GG	GG	GG	GG	GG	GG	GG	GG	GG	GG	GG	GG	GG	GG	GG	GG	GG	GG	GG	GG	AA	GG	GG	GG	AA	AA	AA	AA	AA	GG	AA	GG	AA	AA	AA	GG	GG	AA	AA
AX_94546321	T/C	1	341962896	+	36	CH	NA	NA	NA	NA	CC	CC	CC	TC	CC	CC	CC	CC	CC	CC	CC	CC	CC	CC	CC	CC	CC	CC	CC	CC	TT	CC	CC	TT	TT	TT	TT	TT	TT	CC	TT	CC	TT	TT	TT	CC	TT	CC	CC
AX_95082367	T/C	1	342564425	+	36	CH	NA	NA	NA	NA	CC	CC	CC	CC	CC	CC	CC	CC	CC	CC	CC	CC	TC	CC	CC	CC	CC	CC	CC	CC	CC	CC	CC	CC	CC	CC	CC	CC	CC	CC	CC	CC	CC	CC	CC	CC	TT	CC	CC
AX_95685067	T/C	1	342564425	+	36	CH	NA	NA	NA	NA	CC	CC	CC	CC	CC	CC	CC	CC	CC	CC	CC	CC	CC	CC	CC	CC	CC	CC	CC	CC	CC	CC	CC	CC	CC	CC	CC	CC	CC	CC	CC	CC	CC	CC	CC	CC	TT	CC	CC
AX_94946446	A/G	1	343681264	+	36	CH	NA	NA	NA	NA	AA	AA	AA	AA	AA	AA	AA	AA	AA	AA	AA	AA	AA	AA	AA	AA	AA	AA	AA	AA	GG	AA	AA	GG	GG	GG	GG	GG	GG	AA	GG	AA	GG	GG	GG	AA	AA	AA	AA
AX_94912730	T/C	1	345309180	+	36	CH	NA	NA	NA	NA	TT	TT	TT	TT	TT	TT	TT	TT	TT	TT	TT	TT	TT	TT	TT	TT	TT	TT	TT	TT	TT	TT	TT	TT	TT	NN	TT	TT	TT	TT	TT	TT	TT	TT	TT	TT	CC	TT	CC
AX_109968145	T/C	1	345785521	+	36	CH	NA	NA	NA	NA	CC	CC	CC	CC	CC	CC	CC	CC	CC	CC	CC	CC	CC	CC	CC	CC	CC	CC	CC	CC	CC	CC	CC	CC	CC	CC	CC	CC	CC	CC	CC	CC	CC	CC	CC	CC	TT	CC	TT
AX_111141894	A/G	1	346188321	+	36	CH	NA	NA	NA	NA	AA	AA	AA	AA	AA	AA	AA	AA	AA	AA	AA	AA	AA	AA	AA	AA	AA	AA	AA	AA	GG	AA	AA	GG	GG	GG	GG	GG	GG	AA	GG	AA	GG	GG	GG	AA	AA	AA	GG
AX_109876087	A/G	1	346464279	+	36	CH	NA	NA	NA	NA	AA	AA	AA	AA	AA	AA	AA	AA	AA	AA	AA	AA	AA	AA	AA	AA	NN	AA	AA	AA	AA	AA	AA	AA	AA	AA	AA	AA	AA	AA	NN	AA	AG	NN	NN	AA	GG	AA	AA
AX_111258903	A/G	1	349388226	+	36	CH	NA	NA	NA	NA	GG	GG	GG	GG	GG	GG	GG	GG	GG	GG	GG	GG	AG	GG	GG	GG	GG	GG	GG	GG	AA	GG	GG	GG	AA	AA	AA	AA	AA	GG	AA	GG	AA	AA	AA	GG	AA	GG	NN
AX_94903617	A/C	1	349511647	+	36	CH	NA	NA	NA	NA	CC	CC	CC	CC	CC	CC	CC	CC	CC	CC	CC	CC	CC	CC	CC	CC	CC	CC	CC	CC	AA	CC	CC	AA	AA	AA	AA	AA	AA	CC	AA	CC	AA	AA	AA	CC	AA	CC	CC
AX_111535298	T/C	1	350415410	+	36	CH	NA	NA	NA	NA	CC	CC	CC	CC	CC	CC	CC	CC	CC	CC	CC	CC	NN	CC	CC	CC	CC	CC	CC	CC	TT	CC	CC	CC	TT	TT	TT	TT	TT	CC	TT	CC	TT	TT	TT	CC	TT	CC	CC
AX_109877989	A/G	1	350415452	+	36	CH	NA	NA	NA	NA	GG	GG	GG	GG	GG	GG	GG	GG	GG	GG	GG	GG	GG	GG	GG	GG	GG	GG	GG	GG	AA	GG	GG	GG	AA	AA	AA	AA	AA	GG	AA	GG	AA	AA	AA	GG	AA	GG	GG
AX_179558240	T/G	1	351771675	+	36	CH	NA	NA	NA	NA	GG	GG	GG	GG	GG	GG	GG	GG	GG	GG	GG	GG	NN	GG	GG	GG	GG	GG	GG	GG	TT	GG	GG	TT	TT	TT	TT	TT	TT	GG	TT	GG	TT	TT	TT	GG	TT	GG	TT
AX_111170598	T/C	1	351864142	+	36	CH	NA	NA	NA	NA	TT	TT	TT	TT	TT	TT	TT	TT	TT	TT	TT	TT	TT	TT	TT	TT	TT	TT	TT	TT	TT	TT	TT	TT	TT	TT	TT	TT	TT	TT	TT	TT	TT	TT	TT	TT	CC	TT	CC
AX_94480304	A/C	1	351884622	+	36	CH	NA	NA	NA	NA	AA	AA	AA	AA	AA	AA	AA	AA	AA	AA	AA	AA	AA	AA	AA	AA	AA	AA	AA	AA	CC	AA	AA	CC	CC	CC	CC	CC	CC	AA	CC	AA	CC	CC	CC	AA	AA	AA	AA
AX_111055136	T/C	1	353250109	+	36	CH	NA	NA	NA	NA	TT	TT	TT	TT	TT	TT	TT	TT	TT	TT	TT	TT	TT	TT	TT	TT	TT	TT	TT	TT	CC	TT	TT	CC	CC	CC	CC	CC	CC	TT	CC	TT	CC	CC	CC	TT	CC	TT	CC
AX_86169947	T/C	1	353256314	+	36	CH	NA	NA	NA	NA	TT	TT	TT	TT	TT	TT	TT	TT	TT	TT	TT	TT	TT	TT	TT	TT	TT	TT	TT	TT	CC	TT	TT	CC	CC	CC	CC	CC	CC	TT	CC	TT	CC	CC	CC	TT	CC	TT	CC
AX_94525103	A/T	1	353256408	+	36	CH	NA	NA	NA	NA	AA	AA	AA	AA	AA	AA	AA	AA	AA	AA	AA	AA	AA	AA	AA	AA	AA	AA	AA	AA	TT	AA	AA	TT	TT	TT	TT	TT	TT	AA	TT	AA	TT	TT	TT	AA	TT	AA	TT
AX_110928462	T/C	1	353374640	+	36	CH	NA	NA	NA	NA	CC	CC	CC	CC	CC	CC	CC	CC	CC	CC	CC	CC	NN	CC	CC	CC	CC	CC	CC	CC	TT	CC	CC	TT	TT	TT	TT	TT	TT	CC	TT	CC	TT	TT	TT	CC	TT	CC	TT
AX_108881072	A/G	1	353850439	+	36	CH	NA	NA	NA	NA	GG	GG	GG	GG	GG	GG	GG	NN	GG	GG	GG	GG	AG	GG	GG	GG	GG	GG	GG	GG	GG	GG	GG	GG	GG	GG	GG	GG	GG	GG	GG	GG	GG	GG	GG	GG	AA	GG	AA
AX_109285836	T/C	1	353910856	+	36	CH	NA	NA	NA	NA	TT	TT	TT	TT	TT	TT	TT	TT	TT	TT	TT	TT	TT	TT	TT	TT	TT	TT	TT	TT	CC	TT	TT	CC	CC	CC	CC	CC	CC	TT	CC	TT	CC	CC	CC	TT	CC	TT	CC
AX_108970235	A/G	1	353912605	+	36	CH	NA	NA	NA	NA	AA	AA	AA	AA	AA	AA	AA	AA	AA	AA	AA	AA	AG	AA	AA	AA	AA	AA	AA	AA	GG	AA	AA	GG	GG	GG	GG	GG	GG	AA	GG	AA	GG	GG	GG	AA	GG	AA	GG
AX_109996362	A/G	1	354010614	+	36	CH	NA	NA	NA	NA	AA	AA	AA	AA	AA	AA	AA	AA	AA	AA	AA	AA	AA	AA	AA	AA	AA	AA	AA	AA	AA	AA	AA	AA	AA	AA	AA	AA	AA	AA	AA	AA	AA	AA	AA	AA	GG	AA	AA
AX_95653214	A/G	1	354010614	+	36	CH	NA	NA	NA	NA	AG	NN	AA	AA	AA	NN	AA	AA	AA	AA	AA	AA	AA	AA	AA	AA	AA	AA	AA	AA	AA	AA	AA	AA	AA	AA	AA	AA	AA	AA	AA	AA	AA	AA	AA	AA	GG	AA	AA
AX_111546934	A/G	1	354054563	+	36	CH	NA	NA	NA	NA	AA	AA	AA	AA	AA	AA	AA	AA	AA	AA	AA	AA	AA	AA	AA	AA	AA	AA	AA	AA	GG	AA	AA	GG	GG	GG	GG	GG	GG	AA	GG	AA	GG	GG	GG	AA	GG	AA	GG
AX_108860860	T/C	1	354711547	+	36	CH	NA	NA	NA	NA	TT	TT	TT	TT	TT	TT	TT	TC	TT	TT	TT	TT	TC	TT	TT	TT	TT	TT	TT	NN	CC	TT	TT	CC	CC	CC	CC	CC	CC	TC	CC	TT	CC	CC	CC	TT	CC	TT	CC
AX_178056977	T/C	1	354714050	+	36	CH	NA	NA	NA	NA	TT	TT	TT	TT	TT	TT	TT	TT	TT	TT	TT	TT	TT	TT	TT	TT	TT	TT	TT	TT	CC	TT	TT	CC	CC	CC	CC	CC	CC	TT	CC	TT	CC	CC	CC	TT	TT	TT	TT
AX_109838823	A/G	1	354944714	+	36	CH	NA	NA	NA	NA	GG	AA	GG	AA	GG	AA	AA	AA	GG	NN	GG	AA	AG	NN	GG	GG	AA	AA	GG	GG	AA	GG	AA	AA	AA	AA	AA	AA	AA	AA	AA	AG	AA	AA	AA	GG	AA	GG	AA
AX_95195514	C/G	1	354950276	+	36	CH	NA	NA	NA	NA	GG	GG	GG	GG	GG	GG	GG	GG	GG	GG	GG	GG	GG	GG	GG	GG	GG	GG	GG	GG	CC	GG	GG	CC	CC	CC	CC	CC	CC	GG	CC	GG	CC	CC	CC	GG	GG	GG	GG
AX_109966891	A/G	1	354956560	+	36	CH	NA	NA	NA	NA	AA	NN	AA	GG	AA	GG	GG	GG	AA	AA	AA	GG	AA	GG	AA	AA	GG	GG	AA	AA	GG	AA	GG	GG	GG	AA	GG	GG	GG	GG	GG	AG	GG	GG	GG	AA	AA	AA	GG
AX_109847276	A/G	1	354960858	+	36	CH	NA	NA	NA	NA	GG	AG	GG	AA	GG	AA	AA	AA	GG	NN	GG	AA	GG	AA	GG	GG	AA	AA	GG	GG	AA	GG	AA	AA	AA	GG	AA	AA	AA	AA	AA	AG	AA	AA	AA	GG	GG	GG	AA
AX_108998585	T/C	1	354961652	+	36	CH	NA	NA	NA	NA	TT	TC	TT	CC	TT	CC	CC	TC	TT	TT	TT	CC	TT	NN	TT	TT	CC	CC	TT	TT	CC	TT	CC	CC	CC	CC	CC	CC	CC	CC	CC	TC	CC	CC	CC	TT	CC	TT	CC
AX_108796805	T/C	1	354980690	+	36	CH	NA	NA	NA	NA	TT	TT	TT	CC	TT	CC	CC	NN	TT	TT	TT	CC	TT	NN	TT	TT	CC	CC	TT	TT	CC	TT	CC	CC	CC	TT	CC	CC	CC	CC	CC	TT	CC	CC	CC	TT	TT	TT	CC
AX_110402102	C/G	1	355326182	+	36	CH	NA	NA	NA	NA	GG	CG	GG	CC	GG	CC	CC	CC	GG	CG	GG	CC	GG	CC	GG	GG	CC	CC	GG	GG	CC	GG	CC	CC	CC	GG	CC	CC	CC	CC	CC	CG	CC	CC	CC	GG	GG	GG	CC
AX_110984998	C/G	1	355714818	+	36	CH	NA	NA	NA	NA	CC	CC	CC	CC	CC	CC	CC	CC	CC	CC	CC	CC	CC	CC	CC	CC	CC	CC	CC	CC	CC	CC	CC	CC	CC	NN	GG	GG	GG	CC	GG	CC	GG	GG	GG	CC	CC	CC	CC
AX_109499575	C/G	1	355750361	+	36	CH	NA	NA	NA	NA	CC	CG	CC	GG	CC	GG	GG	GG	CC	CG	CC	GG	CG	GG	CC	CC	GG	GG	CC	CC	GG	CC	GG	GG	GG	GG	GG	GG	GG	GG	GG	CG	GG	GG	GG	CC	CC	CC	GG
AX_110398363	T/C	1	356388055	+	36	CH	NA	NA	NA	NA	TT	TT	TT	TT	TT	TT	TT	TT	TT	TT	TT	TT	TC	TT	TT	TT	TT	TT	TT	TT	CC	TT	TT	CC	CC	CC	TT	TT	TT	TT	TT	TT	TT	TT	TT	TT	TT	TT	TT
AX_89485097	A/G	1	356470941	+	36	CH	NA	NA	NA	NA	AA	AG	GG	GG	GG	GG	GG	NN	GG	AA	GG	GG	GG	AG	GG	GG	GG	GG	GG	AA	GG	GG	GG	GG	GG	GG	GG	GG	GG	GG	GG	GG	GG	GG	GG	GG	AA	GG	GG
AX_89475672	A/G	1	356579991	+	36	CH	NA	NA	NA	NA	GG	GG	GG	GG	GG	GG	GG	GG	GG	GG	GG	GG	GG	GG	GG	GG	GG	GG	GG	GG	AA	GG	GG	AA	AA	AA	AA	AA	AA	GG	AA	GG	AA	AA	AG	GG	AA	GG	AA
AX_179558675	T/C	1	356864866	+	36	CH	NA	NA	NA	NA	TT	TT	TT	TT	TT	TT	TT	NN	TT	TT	TT	TT	NN	TT	TT	TT	TT	TT	TT	TT	TT	TT	TT	TT	TT	TT	TT	TT	TT	TT	TT	TT	TT	TT	TT	TT	CC	TT	CC
AX_110509551	A/G	1	357065750	+	36	CH	NA	NA	NA	NA	GG	AG	GG	AA	GG	AA	AA	NN	GG	GG	GG	AA	AG	AA	GG	GG	AA	AA	GG	GG	AA	GG	AA	AA	AA	AA	AA	AA	AA	AA	AA	AG	AA	AA	AA	GG	GG	GG	AA
AX_111050187	C/G	1	357413255	+	36	CH	NA	NA	NA	NA	CC	NN	CC	GG	CC	GG	GG	GG	CC	CG	CC	GG	NN	GG	CC	CC	GG	GG	CC	CC	GG	CC	GG	GG	GG	GG	GG	GG	GG	GG	GG	CG	GG	GG	GG	CC	CC	CC	GG
AX_111792031	A/G	1	357555842	+	36	CH	NA	NA	NA	NA	AA	AG	GG	GG	GG	GG	GG	AG	GG	AA	GG	GG	GG	NN	GG	GG	GG	GG	GG	AA	GG	GG	GG	GG	GG	GG	GG	GG	GG	GG	GG	GG	GG	GG	GG	GG	AA	GG	GG
AX_110469982	A/G	1	357701228	+	36	CH	NA	NA	NA	NA	AA	AG	AA	GG	AA	GG	GG	NN	AA	NN	AA	GG	AG	NN	AA	AA	GG	GG	AA	AA	GG	AA	GG	GG	GG	GG	GG	GG	GG	NN	GG	AG	GG	GG	GG	AA	AA	AA	GG
AX_111256105	A/G	1	357701945	+	36	CH	NA	NA	NA	NA	AA	AG	AA	GG	AA	GG	GG	NN	AA	NN	AA	GG	NN	GG	AA	AA	GG	GG	AA	AA	GG	AA	GG	GG	GG	GG	GG	GG	GG	GG	GG	AG	GG	GG	GG	AA	AA	AA	GG
AX_110945768	A/G	1	357782641	+	36	CH	NA	NA	NA	NA	AA	AG	GG	GG	GG	GG	GG	GG	GG	AA	GG	GG	GG	GG	GG	GG	GG	GG	GG	AA	GG	GG	GG	GG	GG	GG	GG	GG	GG	GG	GG	GG	GG	GG	GG	GG	AA	GG	GG
AX_110495007	T/C	1	357809393	+	36	CH	NA	NA	NA	NA	TT	TC	CC	CC	CC	CC	CC	TC	CC	NN	CC	CC	CC	CC	CC	CC	CC	CC	CC	TT	CC	CC	CC	CC	CC	CC	CC	CC	CC	CC	CC	CC	CC	CC	CC	CC	TT	CC	CC
AX_111275681	T/C	1	358154770	+	36	CH	NA	NA	NA	NA	TT	NN	TT	CC	TT	CC	CC	CC	TT	TT	TT	CC	TT	CC	TT	TT	CC	CC	TT	TT	CC	TT	CC	CC	CC	CC	CC	CC	CC	CC	NN	NN	CC	CC	CC	TT	TT	TT	CC
AX_111030596	A/G	1	358739593	+	36	CH	NA	NA	NA	NA	GG	AG	GG	AA	GG	AA	AA	AA	GG	GG	GG	AA	AG	AA	GG	GG	AA	AA	GG	GG	AA	GG	AA	AA	AA	AA	AA	AA	AA	AA	AA	AG	AA	AA	AA	GG	GG	GG	AA
AX_109623805	T/C	1	358883129	+	36	CH	NA	NA	NA	NA	TT	TC	TT	CC	TT	CC	CC	CC	TT	NN	TT	CC	TC	CC	TT	TT	CC	CC	TT	NN	CC	TT	CC	CC	CC	CC	CC	CC	CC	CC	CC	TC	CC	CC	CC	TT	TT	TT	CC
AX_111029630	A/G	1	359981549	+	36	CH	NA	NA	NA	NA	GG	AG	GG	AA	GG	AA	AA	AA	GG	GG	GG	AA	GG	AA	GG	GG	AA	AA	GG	GG	GG	GG	AA	GG	GG	AA	AA	AG	AA	AA	AA	AG	AA	AA	AA	GG	GG	GG	AA
AX_179476353	A/C	1	360836785	+	36	CH	NA	NA	NA	NA	AA	AA	AA	AA	AA	AA	AA	AA	AA	AA	AA	AA	AA	AA	AA	AA	AA	AA	AA	AA	AC	AA	AA	AC	AC	AC	AC	AC	AC	AA	AC	AA	AC	AC	AC	AA	AA	AA	AA
AX_109051517	T/C	1	361074472	+	36	CH	NA	NA	NA	NA	TT	TC	TT	CC	TT	CC	CC	CC	TT	TT	TT	CC	TC	TC	TT	TT	CC	CC	TT	TT	CC	TT	CC	CC	CC	CC	CC	CC	CC	CC	CC	TC	CC	CC	CC	TT	TT	TT	CC
AX_109493704	A/G	1	361102806	+	36	CH	NA	NA	NA	NA	AA	AA	AA	NN	AG	NN	AA	AA	AA	AA	AA	AA	AA	AA	AA	AA	NN	AA	AA	AA	AG	AA	AA	AG	AG	AG	AA	NN	NN	AA	AG	AA	NN	NN	NN	AA	AA	AA	AA
AX_95632547	A/G	1	361102806	+	36	CH	NA	NA	NA	NA	AA	AA	AA	AA	AA	AA	AA	AA	AA	AA	AA	AA	AA	AA	AA	AA	AG	AA	AA	AA	GG	AA	AA	GG	GG	GG	AG	AG	AG	AA	AG	AA	AG	AG	AG	AA	AA	AA	AA
AX_86171675	A/G	1	361102855	+	36	CH	NA	NA	NA	NA	GG	GG	GG	GG	GG	GG	GG	GG	GG	GG	GG	GG	GG	GG	GG	GG	GG	GG	GG	GG	AA	GG	GG	AA	AA	AA	AA	AA	AA	GG	AA	GG	AA	AA	AA	GG	AA	GG	AA
AX_86171851	A/G	1	361102855	+	36	CH	NA	NA	NA	NA	GG	GG	GG	GG	GG	GG	GG	GG	GG	GG	GG	GG	GG	GG	GG	GG	GG	GG	GG	NN	AA	GG	GG	AA	AA	AA	AA	AA	AA	GG	AA	GG	AA	AA	AA	GG	AA	GG	AA
AX_109527325	A/T	1	361351719	+	36	CH	NA	NA	NA	NA	AA	TT	AA	TT	AA	TT	TT	TT	AA	AT	AA	TT	AA	TT	AA	AA	TT	TT	AA	AA	AA	AA	TT	AA	AA	TT	AA	AA	AA	TT	AA	AT	AA	AA	AA	AA	AA	AA	TT
AX_111159449	A/T	1	361353420	+	36	CH	NA	NA	NA	NA	AA	NN	AA	TT	AA	TT	TT	TT	AA	AA	AA	TT	NN	TT	AA	AA	TT	TT	AA	AA	AA	AA	TT	AA	AA	TT	AA	AA	AA	TT	AA	AT	AA	AA	AA	AA	AA	AA	TT
AX_109575768	A/G	1	362065572	+	36	CH	NA	NA	NA	NA	AA	NN	AA	NN	AA	NN	GG	GG	AA	AA	AA	GG	AA	NN	AA	AA	GG	GG	AA	AA	GG	AA	GG	GG	GG	GG	GG	GG	GG	NN	GG	AA	GG	GG	GG	AA	AA	AA	GG
AX_109392196	T/C	1	362206297	+	36	CH	NA	NA	NA	NA	CC	TC	CC	TT	CC	TT	TT	NN	CC	NN	CC	TT	TC	TT	CC	CC	TT	TT	CC	CC	TT	CC	TT	TT	TT	TT	TT	TT	TT	NN	TT	TC	TT	TT	TT	CC	CC	CC	TT
AX_109476033	A/C	1	362209791	+	36	CH	NA	NA	NA	NA	CC	AC	CC	AA	CC	AA	AA	NN	CC	CC	CC	AA	CC	AA	CC	CC	AA	AA	CC	CC	AA	CC	AA	AA	AA	AA	AA	AA	AA	AA	AA	AC	AA	AA	AA	CC	CC	CC	AA
AX_110739795	A/C	1	362312603	+	36	CH	NA	NA	NA	NA	CC	AC	CC	AA	CC	AA	AA	AA	CC	AC	CC	AA	AC	AA	CC	CC	AA	AA	CC	CC	CC	CC	AA	CC	CC	AA	CC	CC	CC	AA	CC	AC	CC	CC	CC	CC	CC	CC	AA
AX_94636081	A/G	1	362620531	+	36	CH	NA	NA	NA	NA	AA	NN	AA	GG	AA	GG	GG	GG	AA	AA	AA	GG	AA	GG	AA	AA	GG	GG	AA	NN	GG	AA	GG	GG	GG	GG	GG	GG	GG	GG	GG	NN	GG	GG	GG	AA	AA	AA	GG
AX_179561252	A/G	1	362635913	+	36	CH	NA	NA	NA	NA	AA	AA	AA	AA	AA	AA	AA	AA	AA	AA	AA	AA	GG	AA	AA	AA	AA	AA	AA	AA	GG	AA	AA	GG	GG	GG	GG	GG	GG	AA	GG	AA	GG	GG	GG	AA	GG	AA	GG
AX_95629033	A/G	1	362635913	+	36	CH	NA	NA	NA	NA	AA	AA	AA	AA	AA	AA	AA	AA	AA	AA	AA	AA	AA	AA	AA	AA	AA	AA	AA	AA	GG	AA	AA	GG	GG	GG	GG	GG	GG	AA	GG	AA	GG	GG	GG	AA	GG	AA	GG
AX_86172926	T/G	1	362638551	+	36	CH	NA	NA	NA	NA	GG	GG	GG	GG	GG	GG	GG	GG	GG	GG	GG	GG	TG	GG	GG	GG	GG	GG	GG	GG	TT	GG	GG	TT	TT	TT	TG	TG	TG	GG	TG	GG	TG	TG	TG	GG	TT	GG	TT
AX_86172927	T/G	1	362638551	+	36	CH	NA	NA	NA	NA	GG	GG	GG	GG	GG	GG	GG	GG	GG	GG	GG	GG	NN	GG	GG	GG	GG	GG	GG	GG	TT	GG	GG	TT	TT	TT	TG	TG	TG	GG	TG	GG	TG	TG	TG	GG	TT	GG	TT
AX_111631809	T/G	1	363498062	+	36	CH	NA	NA	NA	NA	TT	TG	TT	GG	TT	TG	GG	TG	TT	TT	TT	GG	TT	TG	TT	TT	GG	NN	TT	TT	GG	TT	GG	GG	GG	GG	GG	GG	GG	TG	GG	TT	GG	GG	GG	TT	TT	TT	GG
AX_179475612	A/G	1	363812635	+	36	CH	NA	NA	NA	NA	AA	AA	AA	AA	AA	AA	AA	AA	AA	AA	AA	AA	NN	AA	AA	AA	AA	AA	AA	AA	GG	AA	AA	GG	GG	GG	AG	AG	NN	AA	NN	AA	NN	NN	NN	AA	GG	AA	GG
AX_95135765	T/C	1	363812746	+	36	CH	NA	NA	NA	NA	TT	TT	TT	TT	TT	TT	TT	TT	TT	TT	TT	TT	TT	TT	TT	TT	TT	TT	TT	TT	CC	TT	TT	CC	CC	CC	CC	NN	CC	TT	CC	TT	CC	CC	CC	TT	CC	TT	NN
AX_95659410	T/C	1	363932010	+	36	CH	NA	NA	NA	NA	CC	CC	CC	CC	CC	CC	CC	CC	CC	CC	CC	CC	CC	CC	CC	CC	CC	CC	CC	CC	TT	CC	CC	TT	TT	NN	TT	TT	TT	CC	TT	CC	TT	TT	TT	CC	TT	CC	TT
AX_108738344	A/G	1	363982293	+	36	CH	NA	NA	NA	NA	AA	GG	AA	GG	AA	GG	GG	GG	AA	AG	AA	GG	AA	GG	AA	AA	GG	GG	AA	AA	GG	AA	GG	GG	GG	AA	GG	GG	GG	GG	GG	AG	GG	GG	GG	AA	AA	AA	GG
AX_112287866	T/G	1	364336947	+	36	CH	NA	NA	NA	NA	TT	GG	TT	GG	TT	GG	GG	GG	TT	TG	TT	GG	TT	GG	TT	TT	GG	GG	TT	TT	TT	TT	GG	GG	TT	TT	GG	GG	GG	GG	GG	TG	GG	GG	GG	TT	TT	TT	GG
AX_95630759	T/G	1	364336947	+	36	CH	NA	NA	NA	NA	TT	TG	TT	GG	TT	GG	GG	TG	TT	TT	TT	GG	TT	NN	TT	TT	GG	GG	TT	TT	TT	TT	GG	GG	TT	TT	GG	GG	GG	NN	GG	NN	GG	GG	GG	TT	TT	TT	GG
AX_109991719	A/G	1	364746092	+	36	CH	NA	NA	NA	NA	AA	NN	AA	GG	NN	GG	GG	AG	AA	AA	AA	GG	AA	GG	AA	AA	GG	GG	AA	AA	GG	AA	GG	GG	GG	GG	GG	GG	GG	GG	GG	AA	GG	GG	GG	AA	AA	AA	GG
AX_109318272	A/C	1	364788358	+	36	CH	NA	NA	NA	NA	CC	AC	CC	CC	AA	CC	CC	CC	CC	NN	AA	CC	AA	NN	AA	AA	CC	CC	CC	AA	CC	AA	CC	CC	CC	CC	CC	CC	CC	CC	CC	AC	CC	CC	CC	CC	AA	AA	CC
AX_109960352	A/G	1	364888825	+	36	CH	NA	NA	NA	NA	GG	AG	GG	GG	AA	GG	GG	NN	GG	AA	AA	GG	AA	GG	AA	AA	GG	GG	GG	AA	GG	AA	GG	GG	GG	GG	GG	GG	GG	GG	GG	AG	GG	GG	GG	GG	AA	AA	GG
AX_109319362	A/G	1	364891871	+	36	CH	NA	NA	NA	NA	AA	AG	AA	AA	GG	AA	AA	AA	AA	GG	GG	AA	GG	AA	GG	GG	AG	AA	AA	GG	AA	GG	AA	AA	AA	AA	AA	AA	AA	AA	AA	AG	AA	AA	AA	AA	GG	GG	AA
AX_94497344	A/G	1	365479720	+	36	CH	NA	NA	NA	NA	GG	NN	GG	AG	GG	AG	AG	NN	GG	GG	GG	AG	AG	AG	GG	GG	AG	AG	GG	GG	AA	GG	AG	AA	AA	AA	AA	NN	AA	AG	AA	GG	AA	AA	AA	GG	GG	GG	AG
AX_111173814	T/C	1	365491326	+	36	CH	NA	NA	NA	NA	TT	TC	CC	CC	CC	CC	CC	CC	CC	TT	CC	CC	CC	CC	CC	CC	CC	CC	CC	TT	TT	CC	CC	TT	TT	TT	TT	TT	TT	CC	TT	CC	TT	TT	TT	CC	CC	CC	CC
AX_179559579	A/G	1	365511029	+	36	CH	NA	NA	NA	NA	GG	GG	GG	GG	GG	GG	GG	GG	GG	GG	GG	GG	AG	GG	GG	GG	GG	GG	GG	GG	AA	GG	GG	AA	AA	AA	AA	AA	AA	GG	AA	GG	AA	AA	AA	GG	GG	GG	GG
AX_95190148	A/G	1	365618853	+	36	CH	NA	NA	NA	NA	AA	GG	AA	GG	GG	GG	AA	NN	GG	NN	GG	GG	NN	AA	GG	GG	AA	AA	AA	GG	AA	AA	AA	AA	AA	AA	AA	AA	AA	AA	AA	AA	GG	AA	AA	AA	GG	GG	GG
AX_111642799	A/G	1	365646356	+	36	CH	NA	NA	NA	NA	AA	AG	GG	GG	GG	GG	GG	GG	GG	AA	GG	GG	GG	GG	GG	GG	GG	GG	GG	AA	AA	GG	GG	AA	AA	AA	GG	GG	GG	GG	GG	GG	GG	GG	GG	GG	GG	GG	GG
AX_109403683	C/G	1	365777548	+	36	CH	NA	NA	NA	NA	CC	CG	GG	GG	GG	GG	GG	GG	GG	CC	GG	GG	CG	GG	GG	GG	GG	GG	GG	CC	CC	GG	GG	CC	CC	CC	GG	GG	GG	GG	GG	GG	GG	GG	GG	GG	GG	GG	GG
AX_111029710	A/G	1	366011318	+	36	CH	NA	NA	NA	NA	AA	AG	GG	GG	GG	GG	GG	GG	GG	AA	GG	GG	GG	GG	GG	GG	GG	GG	GG	AA	AA	GG	GG	AA	AA	AA	GG	GG	GG	GG	GG	GG	GG	GG	GG	GG	GG	GG	GG
AX_111560847	T/C	1	366103534	+	36	CH	NA	NA	NA	NA	CC	CC	CC	CC	TT	CC	CC	CC	CC	CC	TT	CC	TT	NN	TT	TT	CC	CC	CC	CC	CC	TT	CC	CC	CC	CC	CC	CC	CC	CC	CC	TC	CC	CC	CC	CC	TT	TT	CC
AX_111673303	A/G	1	366272753	+	36	CH	NA	NA	NA	NA	GG	AG	AA	AA	AA	AA	AA	AA	AA	NN	AA	AA	AG	AA	AA	AA	AA	AA	AA	GG	GG	AA	AA	GG	GG	GG	AA	AA	AA	AA	AA	AA	AA	AA	AA	AA	AA	AA	AA
AX_86164353	T/C	1	366317770	+	36	CH	NA	NA	NA	NA	CC	TT	CC	TT	CC	TT	TT	TT	CC	NN	CC	TT	TC	TT	CC	CC	TT	TT	CC	CC	TT	CC	TT	TT	TT	TT	TT	TT	TT	TT	TT	NN	TT	TT	TT	CC	CC	CC	TT
AX_86164354	T/C	1	366317770	+	36	CH	NA	NA	NA	NA	CC	NN	CC	TT	CC	TT	TT	TT	CC	TC	CC	TT	TC	TT	CC	CC	TT	TT	CC	CC	TT	CC	TT	TT	NN	TT	TC	TC	TC	TT	TC	TC	TC	TC	TC	CC	CC	CC	TT
AX_111057434	T/C	1	366487433	+	36	CH	NA	NA	NA	NA	CC	TC	TT	TT	TT	TT	TT	TT	TT	CC	TT	TT	TT	TT	TT	TT	TT	TT	TT	CC	CC	TT	TT	CC	CC	CC	TT	TT	TT	TT	TT	TT	TT	TT	TT	TT	TT	TT	TT
AX_111072193	A/G	1	367378796	+	36	CH	NA	NA	NA	NA	GG	GG	AA	GG	AA	GG	GG	AG	AA	GG	AA	GG	AA	AG	AA	AA	AG	GG	AA	GG	GG	AA	GG	GG	GG	GG	GG	GG	GG	GG	NN	AA	GG	GG	GG	AA	AA	AA	GG
AX_109830558	A/C	1	367659731	+	36	CH	NA	NA	NA	NA	CC	AA	CC	AA	CC	AA	AA	AA	CC	AC	CC	AA	AC	AA	CC	CC	AA	AA	CC	CC	AA	CC	AA	AA	AA	AA	AA	AA	AA	AA	AC	NN	AA	AA	AA	CC	CC	CC	AA
AX_94618053	A/C	1	367874625	+	36	CH	NA	NA	NA	NA	AA	AA	CC	AA	CC	AA	AA	AA	CC	AA	CC	AA	CC	AA	CC	CC	AA	AA	CC	AA	AA	CC	AA	AA	AA	AA	AA	AA	AA	AA	AA	CC	AA	AA	AA	CC	CC	CC	AA
AX_109531206	T/C	1	368197767	+	36	CH	NA	NA	NA	NA	CC	CC	TT	CC	TT	CC	CC	CC	TT	CC	TT	CC	TT	CC	TT	TT	CC	CC	TT	CC	CC	TT	CC	CC	CC	CC	CC	CC	CC	CC	CC	TC	CC	CC	CC	TT	TT	TT	CC
AX_94389348	A/C	1	368221668	+	36	CH	NA	NA	NA	NA	AA	AA	AA	AA	AA	AA	AA	AA	AA	AA	AA	AA	AA	AA	AA	AA	AA	AA	AA	AA	AA	AA	AA	AA	AA	AA	CC	CC	CC	AA	CC	AA	CC	AA	CC	CC	AA	AA	AA
AX_110617203	A/G	1	368710160	+	36	CH	NA	NA	NA	NA	GG	GG	AA	GG	GG	GG	GG	GG	AA	GG	GG	GG	GG	GG	GG	GG	GG	GG	AA	GG	GG	GG	GG	GG	GG	GG	GG	GG	GG	GG	GG	GG	GG	GG	GG	AA	GG	GG	GG
AX_109949978	T/C	1	369601316	+	36	CH	NA	NA	NA	NA	CC	CC	CC	CC	CC	CC	CC	CC	CC	CC	CC	CC	CC	CC	CC	CC	CC	CC	CC	CC	TT	CC	CC	TT	TT	TT	TT	TT	TT	CC	TT	CC	TT	TT	TT	CC	CC	CC	CC
AX_109485299	A/G	1	369693975	+	36	CH	NA	NA	NA	NA	GG	GG	GG	GG	GG	GG	GG	GG	GG	GG	GG	GG	GG	GG	GG	GG	GG	GG	GG	GG	AA	GG	GG	AA	AA	AA	AA	AA	AA	GG	AA	GG	AA	AA	AA	GG	GG	GG	GG
AX_109880238	A/G	1	369938338	+	36	CH	NA	NA	NA	NA	GG	AG	GG	AA	GG	AA	AA	AA	GG	NN	GG	AA	AG	AA	GG	GG	AA	AA	GG	GG	GG	GG	AA	GG	GG	AA	AA	AA	AA	AA	AA	AG	AA	AA	AA	GG	GG	GG	AA
AX_110363707	C/G	1	370097049	+	36	CH	NA	NA	NA	NA	CC	CC	CC	CC	CC	CC	CC	CC	CC	CC	CC	CC	CC	CC	CC	CC	CC	CC	CC	CC	GG	CC	CC	GG	GG	GG	CG	CG	CG	CC	CG	CC	CG	CG	CG	CC	CC	CC	CC
AX_86168353	A/G	1	370099922	+	36	CH	NA	NA	NA	NA	AA	AA	AA	AA	AA	AA	AA	AA	AA	AA	AA	AA	AA	AA	AA	AA	AA	AA	AA	AA	GG	AA	AA	GG	GG	GG	GG	NN	GG	AA	GG	AA	GG	GG	GG	AA	AA	AA	AA
AX_108954129	A/G	1	370952827	+	36	CH	NA	NA	NA	NA	AA	AG	AA	GG	AA	GG	GG	GG	AA	AG	AA	GG	AG	NN	AA	AA	GG	GG	AA	AA	GG	AA	GG	GG	GG	GG	GG	GG	GG	GG	GG	AG	GG	GG	GG	AA	AA	AA	GG
AX_110035801	T/C	1	371080317	+	36	CH	NA	NA	NA	NA	TT	TT	TT	TT	TT	TT	TT	TT	TT	TT	TT	TT	TT	TT	TT	TT	TT	TT	TT	TT	CC	TT	TT	CC	CC	CC	CC	CC	CC	TT	NN	TT	CC	CC	CC	TT	TT	TT	TT
AX_110122404	T/C	1	371178113	+	36	CH	NA	NA	NA	NA	CC	CC	CC	CC	CC	CC	CC	CC	CC	CC	CC	CC	CC	CC	CC	CC	CC	CC	CC	CC	TT	CC	CC	TT	TT	TT	TT	TT	TT	CC	TT	CC	TT	TT	TT	CC	CC	CC	CC
AX_109291439	C/G	1	371178537	+	36	CH	NA	NA	NA	NA	GG	GG	GG	GG	GG	GG	GG	GG	GG	GG	GG	GG	GG	GG	GG	GG	GG	GG	GG	GG	CC	GG	GG	CC	CC	CC	CC	CC	CC	GG	CC	GG	CC	CC	CC	GG	GG	GG	GG
AX_110462669	T/C	1	371183100	+	36	CH	NA	NA	NA	NA	CC	CC	CC	CC	CC	CC	CC	CC	CC	CC	CC	CC	CC	CC	CC	CC	CC	CC	CC	NN	TT	CC	CC	TT	TT	TT	TC	TC	TT	CC	TT	CC	TT	TT	NN	CC	CC	CC	CC
AX_111074693	T/C	1	371524682	+	36	CH	NA	NA	NA	NA	CC	CC	CC	CC	CC	CC	CC	CC	CC	CC	CC	CC	CC	CC	CC	CC	CC	CC	CC	CC	TT	CC	CC	TT	TT	TT	TT	TT	TT	CC	TT	CC	TT	TT	TT	CC	CC	CC	CC
AX_179559707	T/C	1	371641076	+	36	CH	NA	NA	NA	NA	CC	TT	CC	TT	CC	TT	TT	TT	CC	TC	CC	TT	TC	TT	CC	CC	TT	TT	CC	CC	TT	CC	TT	TT	TT	TT	CC	CC	CC	TT	CC	NN	CC	CC	CC	CC	CC	CC	TT
AX_95631630	T/C	1	371641076	+	36	CH	NA	NA	NA	NA	CC	NN	CC	TT	CC	TT	TT	TT	CC	CC	CC	TT	NN	TT	CC	CC	TT	TT	CC	CC	TT	CC	TT	TT	TT	TT	CC	CC	CC	TT	CC	TC	CC	CC	CC	CC	CC	CC	TT
AX_110440920	A/G	1	371926575	+	36	CH	NA	NA	NA	NA	GG	GG	GG	GG	GG	GG	GG	GG	GG	GG	GG	GG	GG	GG	GG	GG	GG	GG	GG	GG	AA	GG	GG	AA	AA	AA	AA	AA	AA	GG	AA	GG	AA	AA	AA	GG	GG	GG	GG
AX_108956678	T/C	1	371961545	+	36	CH	NA	NA	NA	NA	TT	TT	TT	TT	TT	TT	TT	TT	TT	TT	TT	TT	TT	TT	TT	TT	TT	TT	TT	TT	CC	TT	TT	CC	CC	CC	CC	CC	CC	TT	CC	TT	CC	CC	CC	TT	TT	TT	NN
AX_110978709	A/C	1	372061039	+	36	CH	NA	NA	NA	NA	AA	AA	AA	AA	AA	AA	AA	AA	AA	AA	AA	AA	AA	AA	AA	AA	AA	AA	AA	AA	CC	AA	AA	CC	CC	CC	CC	CC	CC	AA	CC	AA	CC	CC	CC	AA	AA	AA	AA
AX_109846342	A/T	1	372168111	+	36	CH	NA	NA	NA	NA	AA	AA	AA	AA	AA	AA	AA	AA	AA	AA	AA	AA	AA	AA	AA	AA	AA	AA	AA	AA	TT	AA	AA	TT	TT	TT	AT	AT	AT	AA	AT	AA	AT	AT	AT	AA	AA	AA	AA
AX_111542950	T/C	1	372263709	+	36	CH	NA	NA	NA	NA	CC	CC	CC	CC	CC	CC	CC	CC	CC	CC	CC	CC	CC	CC	CC	CC	CC	CC	CC	CC	TT	CC	CC	TT	TT	TT	TT	TT	TT	CC	NN	CC	NN	TT	TT	CC	CC	CC	CC
AX_94441027	T/C	1	372467980	+	36	CH	NA	NA	NA	NA	CC	CC	CC	CC	CC	CC	CC	CC	CC	NN	CC	CC	CC	CC	CC	CC	CC	CC	CC	CC	TT	CC	CC	TT	TT	TT	TT	TT	TT	CC	TT	CC	TT	TT	TT	CC	CC	CC	CC
AX_110720323	A/G	1	372548874	+	36	CH	NA	NA	NA	NA	GG	GG	GG	GG	GG	GG	GG	GG	GG	GG	GG	GG	GG	GG	GG	GG	GG	GG	GG	GG	AA	GG	GG	AA	AA	AA	AA	AA	AA	GG	AA	GG	AA	AA	AA	GG	GG	GG	GG
AX_111638533	A/G	1	372553530	+	36	CH	NA	NA	NA	NA	GG	GG	GG	GG	GG	GG	GG	GG	GG	GG	GG	GG	GG	GG	GG	GG	GG	GG	GG	GG	AA	GG	GG	AA	AA	AA	AA	AA	AA	GG	AA	GG	AA	AA	AA	GG	GG	GG	GG
AX_110420974	T/C	1	372625190	+	36	CH	NA	NA	NA	NA	CC	CC	CC	CC	CC	CC	CC	CC	CC	TT	CC	CC	CC	CC	CC	CC	CC	CC	CC	CC	TT	CC	CC	TT	TT	TT	TT	TT	TT	CC	TT	CC	TT	TT	TT	CC	CC	CC	CC
AX_111255399	A/G	1	372890713	+	36	CH	NA	NA	NA	NA	AA	AA	AA	AA	AA	AA	AA	AA	AA	AA	AA	AA	AA	AA	AA	AA	AA	AA	AA	AA	GG	AA	AA	GG	GG	GG	GG	GG	GG	AA	GG	AA	GG	GG	GG	AA	AA	AA	AA
AX_111005170	T/C	1	373265317	+	36	CH	NA	NA	NA	NA	TT	TT	TT	TT	TT	TT	TT	TT	TT	TT	TT	TT	TT	TT	TT	TT	TT	TT	TT	TT	CC	TT	TT	CC	CC	CC	CC	CC	CC	TT	CC	TT	CC	CC	CC	TT	TT	TT	TT
AX_108834933	T/C	1	373326715	+	36	CH	NA	NA	NA	NA	TT	TT	TT	TT	TT	TT	TT	TT	TT	TT	TT	TT	TT	TT	TT	TT	TT	TT	TT	TT	CC	TT	TT	CC	CC	CC	CC	CC	CC	TT	CC	TT	CC	CC	CC	TT	TT	TT	TT
AX_110707098	T/C	1	373398686	+	36	CH	NA	NA	NA	NA	TT	TT	TT	TT	TT	TT	TT	TT	TT	TT	TT	TT	TT	TT	TT	TT	TT	TT	TT	TT	CC	TT	TT	CC	CC	CC	CC	CC	CC	TT	CC	TT	CC	CC	CC	TT	TT	TT	TT
AX_109288149	A/C	1	373464290	+	36	CH	NA	NA	NA	NA	CC	CC	CC	CC	CC	CC	CC	CC	CC	CC	CC	CC	CC	CC	CC	CC	CC	CC	CC	CC	AA	CC	CC	AA	AA	AA	AA	AA	AA	CC	AA	CC	AA	AA	AA	CC	CC	CC	CC
AX_108960548	T/C	1	373464583	+	36	CH	NA	NA	NA	NA	CC	CC	CC	CC	CC	CC	CC	CC	CC	CC	CC	CC	CC	CC	CC	CC	CC	CC	CC	CC	TT	CC	CC	TT	TT	TT	TT	TT	TT	CC	TT	CC	TT	TT	TT	CC	CC	CC	CC
AX_108908911	A/G	1	373464920	+	36	CH	NA	NA	NA	NA	GG	GG	GG	GG	GG	GG	GG	GG	GG	GG	GG	GG	GG	GG	GG	GG	GG	GG	GG	GG	AA	GG	GG	AA	AA	AA	AA	AA	AA	GG	AA	GG	AA	AA	AA	GG	GG	GG	GG
AX_111065621	T/C	1	373502383	+	36	CH	NA	NA	NA	NA	CC	CC	CC	CC	CC	CC	CC	CC	CC	CC	CC	CC	CC	CC	CC	CC	CC	CC	CC	CC	TT	CC	CC	TT	TT	TT	TT	TT	TT	CC	TT	CC	TT	TT	TT	CC	CC	CC	CC
AX_110577138	T/C	1	373536629	+	36	CH	NA	NA	NA	NA	CC	CC	CC	CC	CC	CC	CC	CC	CC	CC	CC	CC	CC	CC	CC	CC	CC	CC	CC	CC	TT	CC	CC	TT	TT	TT	TT	TT	TT	CC	TT	CC	TT	TT	TT	CC	CC	CC	CC
AX_110919528	A/G	1	373764338	+	36	CH	NA	NA	NA	NA	AA	AA	AA	AA	AA	AA	AA	AA	AA	AA	AA	AA	AA	AA	AA	AA	AA	AA	AA	AA	GG	AA	AA	GG	GG	GG	GG	GG	GG	AA	GG	AA	GG	GG	GG	AA	AA	AA	AA
AX_109399717	T/C	1	373784273	+	36	CH	NA	NA	NA	NA	CC	CC	CC	CC	CC	CC	CC	CC	CC	CC	CC	CC	CC	CC	CC	CC	CC	CC	CC	CC	TT	CC	CC	TT	TT	TT	TT	TT	TT	CC	TT	CC	TT	TT	TT	CC	CC	CC	CC
AX_108904016	C/G	1	373824980	+	36	CH	NA	NA	NA	NA	GG	GG	GG	GG	GG	GG	GG	GG	GG	GG	GG	GG	GG	GG	GG	GG	GG	GG	GG	GG	CC	GG	GG	CC	CC	CC	CC	CC	CC	GG	CC	GG	CC	CC	CC	GG	GG	GG	GG
AX_110079192	C/G	1	374055937	+	36	CH	NA	NA	NA	NA	GG	GG	GG	GG	GG	GG	GG	GG	GG	GG	GG	GG	GG	GG	GG	GG	GG	GG	GG	GG	CC	GG	GG	CC	CC	CC	CC	CC	CC	GG	CC	GG	CC	CC	CC	GG	GG	GG	GG
AX_110368637	A/G	1	374131364	+	36	CH	NA	NA	NA	NA	AA	AA	AA	NN	AA	AA	AA	AA	AA	AA	AA	AA	AA	AA	AA	AA	AA	AA	AA	AA	GG	AA	AA	GG	GG	GG	GG	GG	GG	AA	GG	AA	GG	GG	GG	AA	AA	AA	AA
AX_110919544	A/G	1	374133811	+	36	CH	NA	NA	NA	NA	GG	GG	GG	GG	GG	GG	GG	GG	GG	GG	GG	GG	GG	GG	GG	GG	GG	GG	GG	GG	AA	GG	GG	AA	AA	AA	AA	AA	AA	GG	AA	GG	AA	AA	AA	GG	GG	GG	GG
AX_110377012	T/C	1	374146900	+	36	CH	NA	NA	NA	NA	TT	TT	TT	TT	TT	TT	TT	TT	TT	TT	TT	TT	TT	TT	TT	TT	TT	TT	TT	TT	CC	TT	TT	CC	CC	CC	CC	CC	CC	TT	CC	TT	CC	CC	CC	TT	TT	TT	TT
AX_108832737	A/G	1	374167044	+	36	CH	NA	NA	NA	NA	AA	AA	AA	AA	AA	AA	AA	AA	AA	AA	AA	AA	AA	AA	AA	AA	AA	AA	AA	AA	GG	AA	AA	GG	GG	GG	GG	GG	GG	AA	GG	AA	GG	GG	GG	AA	AA	AA	AA
AX_110976518	A/G	1	374167438	+	36	CH	NA	NA	NA	NA	AA	AA	AA	AA	AA	AA	AA	AA	AA	AA	AA	AA	AA	AA	AA	AA	AA	AA	AA	AA	GG	AA	AA	GG	GG	GG	GG	GG	GG	AA	GG	AA	GG	GG	GG	AA	AA	AA	AA
AX_109981727	T/C	1	374168052	+	36	CH	NA	NA	NA	NA	CC	CC	CC	CC	CC	CC	CC	CC	CC	CC	CC	CC	CC	CC	CC	CC	CC	CC	CC	CC	TT	CC	CC	TT	TT	TT	TT	TT	TT	CC	TT	CC	TT	TT	TT	CC	CC	CC	CC
AX_110109082	A/C	1	374219965	+	36	CH	NA	NA	NA	NA	CC	CC	CC	CC	CC	CC	CC	CC	CC	CC	CC	CC	CC	CC	CC	CC	CC	CC	CC	CC	AA	CC	CC	NN	AA	NN	AA	AA	AA	CC	AA	CC	AA	AA	AA	CC	CC	CC	CC
AX_95653084	A/G	1	374689349	+	36	CH	NA	NA	NA	NA	GG	GG	GG	GG	GG	GG	GG	GG	GG	GG	GG	GG	GG	GG	GG	GG	GG	GG	GG	GG	AA	GG	GG	AA	AA	AA	AA	AA	AA	GG	NN	GG	AA	AA	AA	GG	GG	GG	GG
AX_109377539	A/G	1	374692658	+	36	CH	NA	NA	NA	NA	AA	AA	AA	AA	AA	AA	AA	AA	AA	AA	AA	AA	AA	AA	AA	AA	AA	AA	AA	AA	GG	AA	AA	GG	GG	GG	GG	GG	GG	AA	GG	AA	GG	GG	GG	AA	AA	AA	AA
AX_110026287	T/C	1	374775806	+	36	CH	NA	NA	NA	NA	CC	CC	CC	CC	CC	CC	CC	CC	CC	CC	CC	CC	CC	CC	CC	CC	CC	CC	CC	CC	TT	CC	CC	TT	TT	TT	TT	TT	TT	CC	TT	CC	TT	TT	TT	CC	CC	CC	CC
AX_109274688	A/G	1	374776351	+	36	CH	NA	NA	NA	NA	GG	GG	GG	GG	GG	GG	GG	GG	GG	GG	GG	GG	GG	GG	GG	GG	GG	GG	GG	GG	AA	GG	GG	AA	AA	AA	AA	AA	AA	GG	AG	GG	AA	AA	AA	GG	GG	GG	GG
AX_95235150	C/G	1	374921601	+	36	CH	NA	NA	NA	NA	GG	GG	CC	GG	CC	GG	GG	GG	CC	GG	CC	GG	CG	GG	CC	CC	GG	GG	CC	GG	GG	CC	GG	GG	GG	GG	GG	GG	GG	GG	GG	CG	GG	GG	GG	CC	CC	CC	GG
AX_110448986	T/C	1	374947518	+	36	CH	NA	NA	NA	NA	CC	CC	CC	CC	CC	CC	CC	CC	CC	CC	CC	CC	CC	CC	CC	CC	CC	CC	CC	CC	TT	CC	CC	TT	TT	TT	TT	TT	TT	CC	TT	CC	TT	TT	TT	CC	CC	CC	CC
AX_109378522	T/C	1	374951331	+	36	CH	NA	NA	NA	NA	TT	TT	TT	TT	TT	TT	TT	TT	TT	TT	TT	TT	TT	TT	TT	TT	TT	TT	TT	TT	CC	TT	TT	CC	CC	CC	CC	CC	CC	TT	CC	TT	CC	CC	CC	TT	TT	TT	TT
AX_111075850	A/G	1	374962151	+	36	CH	NA	NA	NA	NA	GG	GG	GG	GG	GG	GG	GG	GG	GG	GG	GG	GG	GG	GG	GG	GG	GG	GG	GG	GG	AA	GG	GG	AA	AA	AA	AA	AA	AA	GG	AA	GG	AA	AA	AA	GG	GG	GG	GG
AX_109368678	T/C	1	375012120	+	36	CH	NA	NA	NA	NA	TT	TT	TT	TT	TT	TT	TT	TT	TT	TT	TT	TT	TT	TT	TT	TT	TT	TT	TT	TT	CC	TT	TT	CC	CC	CC	CC	CC	CC	TT	CC	TT	CC	CC	CC	TT	TT	TT	TT
AX_95244447	T/C	1	375016226	+	36	CH	NA	NA	NA	NA	TT	TT	TT	TT	TT	TT	TT	TT	TT	TT	TT	TT	TT	TT	TT	TT	TT	TT	TT	TT	CC	TT	TT	CC	CC	CC	CC	CC	CC	TT	CC	TT	CC	CC	CC	TT	TT	TT	TT
AX_111254001	A/G	1	375091775	+	36	CH	NA	NA	NA	NA	AA	AA	AA	AA	AA	AA	AA	AA	AA	AA	AA	AA	AA	AA	AA	AA	AA	AA	AA	AA	GG	AA	AA	GG	GG	GG	GG	GG	GG	AA	GG	AA	GG	GG	GG	AA	AA	AA	AA
AX_110491273	A/G	1	375111091	+	36	CH	NA	NA	NA	NA	GG	GG	GG	GG	GG	GG	GG	GG	GG	GG	GG	GG	GG	GG	GG	GG	GG	GG	GG	GG	AA	GG	GG	AA	AA	AA	AA	AA	AA	GG	AA	GG	AA	AA	AA	GG	GG	GG	GG
AX_111165959	T/C	1	375111864	+	36	CH	NA	NA	NA	NA	CC	CC	CC	CC	CC	CC	CC	CC	CC	CC	CC	CC	CC	CC	CC	CC	CC	CC	CC	CC	TT	CC	CC	TT	TT	TT	TT	TT	TT	CC	TT	CC	TT	TT	TT	CC	CC	CC	CC
AX_109983041	C/G	1	375115141	+	36	CH	NA	NA	NA	NA	CC	CC	CC	CC	CC	CC	CC	CC	CC	CC	CC	CC	CC	CC	CC	CC	CC	CC	CC	CC	GG	CC	CC	GG	GG	GG	GG	GG	GG	CC	GG	CC	GG	GG	GG	CC	CC	CC	CC
AX_108761765	C/G	1	375116145	+	36	CH	NA	NA	NA	NA	CC	CC	CC	CC	CC	CC	CC	CC	CC	CC	CC	CC	CC	CC	CC	CC	CC	CC	CC	CC	GG	CC	CC	GG	GG	GG	GG	GG	GG	CC	GG	CC	GG	GG	GG	CC	CC	CC	CC
AX_94621604	C/G	1	375475215	+	36	CH	NA	NA	NA	NA	CC	CC	CC	CC	CC	CC	CC	CC	CC	CC	CC	CC	CC	CC	CC	CC	CC	CC	CC	CC	GG	CC	CC	GG	GG	GG	GG	GG	GG	CC	GG	CC	GG	GG	GG	CC	CC	CC	CC
AX_110580405	T/C	1	375476176	+	36	CH	NA	NA	NA	NA	CC	CC	CC	CC	CC	CC	CC	CC	CC	CC	CC	CC	CC	CC	CC	CC	CC	CC	CC	CC	TT	CC	CC	TT	TT	TT	TT	TT	TT	CC	TT	CC	TT	TT	TT	CC	CC	CC	CC
AX_110129617	T/C	1	375841569	+	36	CH	NA	NA	NA	NA	CC	CC	CC	CC	CC	CC	CC	CC	CC	CC	CC	CC	CC	CC	CC	CC	CC	CC	CC	CC	TT	CC	CC	TT	TT	TT	TT	TT	TT	CC	TT	CC	TT	TT	TT	CC	CC	CC	CC
AX_109443579	T/C	1	375896087	+	36	CH	NA	NA	NA	NA	CC	CC	CC	CC	CC	CC	CC	CC	CC	CC	CC	CC	CC	CC	CC	CC	CC	CC	CC	CC	TT	CC	CC	TT	TT	TT	TT	TT	TT	CC	TT	CC	TT	TT	TT	CC	CC	CC	CC
AX_110473691	T/C	1	375900523	+	36	CH	NA	NA	NA	NA	CC	CC	CC	CC	CC	CC	CC	CC	CC	CC	CC	CC	CC	CC	CC	CC	CC	CC	CC	CC	TT	CC	CC	TT	TT	NN	TT	TT	TT	CC	TT	CC	TT	TT	TT	CC	CC	CC	CC
AX_109286534	C/G	1	376021793	+	36	CH	NA	NA	NA	NA	CC	CC	CC	CC	CC	CC	CC	CC	CC	CC	CC	CC	CC	CC	CC	CC	CC	CC	CC	CC	GG	CC	CC	GG	GG	GG	GG	GG	GG	CC	GG	CC	GG	GG	GG	CC	CC	CC	CC
AX_111034865	T/C	1	376135965	+	36	CH	NA	NA	NA	NA	TT	TT	TT	TT	TT	TT	TT	TT	TT	TT	TT	TT	TT	TT	TT	TT	TT	TT	TT	TT	CC	TT	TT	CC	CC	CC	CC	CC	CC	TT	CC	TT	CC	CC	CC	TT	TT	TT	TT
AX_109817156	T/G	1	376505348	+	36	CH	NA	NA	NA	NA	GG	GG	GG	GG	GG	GG	GG	GG	GG	GG	GG	GG	GG	GG	GG	GG	GG	GG	GG	GG	TT	GG	GG	TT	TT	TT	TT	TT	TT	GG	TT	GG	TT	TT	TT	GG	GG	GG	GG
AX_110054186	T/C	1	376885765	+	36	CH	NA	NA	NA	NA	CC	CC	CC	CC	CC	CC	CC	CC	CC	CC	CC	CC	CC	CC	CC	CC	CC	CC	CC	CC	TT	CC	CC	TT	TT	TT	TT	TT	TT	CC	NN	CC	TT	TT	TT	CC	CC	CC	CC
AX_111485910	T/C	1	376991929	+	36	CH	NA	NA	NA	NA	CC	CC	CC	CC	CC	CC	CC	CC	CC	CC	CC	CC	CC	CC	CC	CC	CC	CC	CC	CC	TT	CC	CC	TT	TT	TT	TT	TT	TT	CC	TT	CC	TT	TT	TT	CC	CC	CC	CC
AX_109328653	A/C	1	377002169	+	36	CH	NA	NA	NA	NA	AA	AA	AA	AA	AA	AA	AA	AA	AA	AA	AA	AA	AA	AA	AA	AA	AA	AA	AA	AA	CC	AA	AA	CC	CC	CC	CC	CC	CC	AA	CC	AA	CC	CC	CC	AA	AA	AA	AA
AX_110098316	T/C	1	377003242	+	36	CH	NA	NA	NA	NA	TT	TT	TT	TT	TT	TT	TT	TT	TT	TT	TT	TT	TT	TT	TT	TT	TT	TT	TT	TT	CC	TT	TT	CC	CC	CC	CC	CC	CC	TT	CC	TT	CC	CC	CC	TT	TT	TT	TT
AX_108729253	A/G	1	377003508	+	36	CH	NA	NA	NA	NA	AA	AA	AA	AA	AA	AA	AA	AA	AA	AA	AA	AA	AA	AA	AA	AA	AA	AA	AA	AA	GG	AA	AA	GG	GG	GG	GG	GG	GG	AA	GG	AA	GG	GG	GG	AA	AA	AA	AA
AX_108766638	T/C	1	377003704	+	36	CH	NA	NA	NA	NA	TT	TT	TT	TT	TT	TT	TT	TT	TT	TT	TT	TT	TT	TT	TT	TT	TT	TT	TT	TT	CC	TT	TT	CC	CC	CC	CC	CC	CC	TT	CC	TT	CC	CC	CC	TT	TT	TT	TT
AX_95178074	A/G	1	377027052	+	36	CH	NA	NA	NA	NA	GG	AA	GG	AA	AA	AA	GG	AA	AA	GG	AA	AA	AA	GG	AA	NN	NN	GG	AA	AA	AA	AA	GG	AA	AA	AA	AG	NN	AG	GG	GG	AG	GG	GG	AA	GG	AA	GG	GG
AX_110542614	T/C	1	377036190	+	36	CH	NA	NA	NA	NA	CC	CC	CC	CC	CC	CC	CC	CC	CC	CC	CC	CC	CC	CC	CC	CC	CC	CC	CC	CC	TT	CC	CC	TT	TT	TT	TT	TT	TT	CC	TT	CC	TT	TT	TT	CC	CC	CC	CC
AX_109931799	T/C	1	377111606	+	36	CH	NA	NA	NA	NA	CC	CC	CC	CC	CC	CC	CC	CC	CC	CC	CC	CC	CC	CC	CC	CC	CC	CC	CC	CC	TT	CC	CC	TT	TT	TT	TT	TT	TT	CC	TT	CC	TT	TT	TT	CC	CC	CC	CC
AX_94601379	T/C	1	377350264	+	36	CH	NA	NA	NA	NA	TT	CC	CC	TT	CC	TT	TT	TT	CC	TT	CC	TT	NN	TT	CC	CC	TT	TT	CC	TT	CC	CC	TT	CC	CC	CC	CC	CC	CC	TT	CC	TC	CC	CC	CC	CC	CC	CC	NN
AX_95629029	T/G	1	377428011	+	36	CH	NA	NA	NA	NA	GG	GG	GG	GG	GG	GG	GG	GG	GG	GG	GG	GG	GG	GG	GG	GG	GG	GG	GG	GG	TT	GG	GG	TT	TT	TT	TT	TT	TT	GG	TT	GG	TT	TT	TT	GG	GG	GG	GG
AX_94555133	C/G	1	377429576	+	36	CH	NA	NA	NA	NA	CC	CC	CC	CC	CC	CC	CC	CC	CC	CC	CC	CC	CC	CC	CC	CC	CC	CC	CC	CC	GG	CC	CC	GG	GG	GG	GG	GG	GG	CC	GG	CC	GG	GG	GG	CC	CC	CC	CC
AX_86178528	T/C	1	377614268	+	36	CH	NA	NA	NA	NA	TT	TT	TT	TT	TT	TT	TT	TT	TT	TT	TT	TT	TT	TT	TT	TT	TT	TT	TT	TT	CC	TT	TT	CC	CC	CC	CC	CC	TC	TT	CC	TT	CC	CC	CC	TT	TT	TT	TT
AX_111745515	A/G	1	377615179	+	36	CH	NA	NA	NA	NA	AA	AA	AA	AA	AA	AA	AA	AA	AA	AA	AA	AA	AA	AA	AA	AA	AA	AA	AA	AA	GG	AA	AA	GG	GG	GG	GG	GG	GG	AA	GG	AA	GG	GG	GG	AA	AA	AA	AA
AX_110069135	A/G	1	378377705	+	36	CH	NA	NA	NA	NA	AA	AA	AA	AA	GG	AA	AA	AA	AA	AA	AA	AA	AA	AA	AA	AA	AA	AA	GG	AA	GG	GG	AA	GG	GG	GG	GG	GG	GG	AA	GG	AA	GG	GG	AG	AA	GG	AA	AA
AX_95653859	A/G	1	378377705	+	36	CH	NA	NA	NA	NA	AA	AA	AA	AA	GG	AA	AA	AA	AA	AA	AA	AA	AA	AA	AA	AA	AA	AA	GG	AA	GG	GG	AA	GG	GG	GG	GG	GG	GG	AA	GG	AA	GG	GG	AA	AA	GG	AA	AA
AX_86167428	A/G	1	378588072	+	36	CH	NA	NA	NA	NA	AA	AA	AA	AA	AA	AA	AA	AA	AA	AA	AA	AA	AA	AA	AA	AA	AA	AA	AA	AA	GG	AA	AA	GG	GG	GG	GG	GG	GG	AA	GG	AA	GG	GG	GG	AA	AA	AA	AA
AX_86167429	A/G	1	378588072	+	36	CH	NA	NA	NA	NA	AA	AA	AA	AA	AG	AA	AA	AA	AA	AA	AA	AA	AA	AA	AA	AA	AA	AA	AA	NN	GG	AA	AA	GG	GG	GG	GG	GG	GG	AA	GG	AA	GG	GG	GG	AA	AA	AA	AA
AX_109076980	A/G	1	378610403	+	36	CH	NA	NA	NA	NA	GG	GG	GG	GG	GG	GG	GG	GG	GG	GG	GG	GG	GG	GG	GG	GG	GG	GG	GG	GG	AA	GG	GG	AA	AA	AA	AA	AA	AA	GG	AA	GG	AA	AA	AA	GG	GG	GG	GG
AX_112287364	A/C	1	378985613	+	36	CH	NA	NA	NA	NA	AA	AA	AA	AA	AA	AA	AA	AA	AA	AA	AA	AA	AA	AA	AA	AA	AA	AA	AA	AA	CC	AA	AA	CC	CC	CC	CC	CC	CC	AA	CC	AA	CC	CC	CC	AA	AA	AA	AA
AX_179558627	A/C	1	378985613	+	36	CH	NA	NA	NA	NA	AA	AA	AA	AA	AA	AA	AA	AA	AA	AA	AA	AA	AA	AA	AA	AA	AA	AA	AA	AA	CC	AA	AA	CC	CC	CC	CC	NN	CC	AA	CC	AA	CC	CC	CC	AA	AA	AA	AA
AX_179560095	T/C	1	379001217	+	36	CH	NA	NA	NA	NA	CC	CC	CC	CC	TT	CC	CC	NN	CC	CC	TT	CC	TT	CC	TT	TT	CC	CC	CC	CC	CC	TT	CC	CC	CC	CC	CC	CC	CC	CC	CC	TT	CC	CC	CC	CC	CC	TT	CC
AX_94517594	T/C	1	379001217	+	36	CH	NA	NA	NA	NA	CC	CC	CC	CC	TT	CC	CC	CC	CC	CC	TT	CC	TT	CC	TT	TT	CC	CC	CC	CC	CC	TT	CC	CC	CC	CC	CC	CC	CC	CC	CC	TT	CC	CC	CC	CC	CC	TT	CC
AX_110013951	A/G	1	380006466	+	36	CH	NA	NA	NA	NA	AA	AA	AA	AA	AA	AA	AA	AA	AA	AA	AA	AA	AA	AA	AA	AA	AA	AA	AA	AA	GG	AA	AA	GG	GG	GG	GG	GG	GG	AA	GG	AA	GG	GG	GG	AA	AA	AA	AA
AX_109359225	T/C	1	380310972	+	36	CH	NA	NA	NA	NA	TT	TT	TT	TT	TT	TT	TT	TT	TT	TT	TT	TT	TT	TT	TT	TT	TT	TT	TT	TT	CC	TT	TT	CC	CC	CC	CC	CC	CC	TT	CC	TT	CC	CC	CC	TT	TT	TT	TT
AX_108776387	A/G	1	380751335	+	36	CH	NA	NA	NA	NA	GG	GG	GG	GG	GG	GG	GG	GG	GG	GG	GG	GG	GG	GG	GG	GG	GG	GG	GG	GG	AA	GG	GG	AA	AA	AA	AA	AA	AA	GG	AA	GG	AA	AA	AA	GG	GG	GG	GG
AX_179559839	T/C	1	380778594	+	36	CH	NA	NA	NA	NA	TT	TT	TT	TT	TT	TT	TT	TT	TT	TT	TT	TT	TT	TT	TT	TT	TT	TT	TT	TT	CC	TT	TT	CC	CC	CC	CC	CC	CC	TT	CC	TT	CC	CC	CC	TT	TT	TT	TT
AX_95631684	T/C	1	380778594	+	36	CH	NA	NA	NA	NA	TT	TT	TT	TT	TT	TT	TT	TT	TT	TT	TT	TT	TT	TT	TT	TT	TT	TT	TT	TT	CC	TT	TT	CC	CC	CC	CC	CC	CC	TT	CC	TT	CC	CC	CC	TT	TT	TT	TT
AX_108837994	T/C	1	380779270	+	36	CH	NA	NA	NA	NA	CC	CC	CC	CC	CC	CC	CC	CC	CC	CC	CC	CC	CC	CC	CC	CC	CC	CC	CC	CC	TT	CC	CC	TT	TT	TT	TT	TT	TT	CC	TT	CC	TT	TT	TT	CC	CC	CC	CC
AX_110073120	T/C	1	380940127	+	36	CH	NA	NA	NA	NA	TT	TT	TT	TT	TT	TT	TT	TT	TT	TT	TT	TT	TT	TT	TT	TT	TT	TT	TT	TT	CC	TT	TT	CC	CC	CC	CC	CC	CC	TT	CC	TT	CC	CC	CC	TT	TT	TT	TT
AX_108728888	A/G	1	381313760	+	36	CH	NA	NA	NA	NA	AA	AA	AA	AA	AA	AA	AA	AA	AA	AA	AA	AA	AA	AA	AA	AA	AA	AA	AA	AA	GG	AA	AA	GG	GG	GG	GG	GG	GG	AA	GG	AA	GG	GG	GG	AA	AA	AA	AA
AX_95634150	T/C	1	381603659	+	36	CH	NA	NA	NA	NA	TT	TT	TT	TT	TT	NN	TT	TT	TT	CC	TT	TT	TT	NN	TT	TT	NN	NN	TT	TT	TT	TT	NN	CC	TT	TT	TT	TT	TT	CC	TT	TT	TT	TT	TT	TT	TT	TT	TT
AX_110495557	T/C	1	381821364	+	36	CH	NA	NA	NA	NA	CC	CC	CC	CC	CC	CC	CC	CC	CC	CC	CC	CC	CC	CC	CC	CC	CC	CC	CC	CC	TT	CC	CC	TT	TT	TT	TT	TT	TT	CC	NN	CC	TT	TT	TT	TC	CC	CC	CC
AX_94423447	A/G	1	381822371	+	36	CH	NA	NA	NA	NA	AA	AA	AA	AA	AA	NN	AA	AA	AA	AA	AA	AA	AA	AA	AA	AA	AA	AA	AA	AA	GG	AA	AA	GG	GG	GG	GG	GG	GG	AA	GG	AA	GG	GG	GG	AA	AA	AA	AA
AX_109308365	A/G	1	381920854	+	36	CH	NA	NA	NA	NA	AA	AA	AA	AA	AA	AG	AA	AA	AA	AG	AA	AA	AA	AG	AA	AA	AG	AG	AA	AA	AA	AA	AG	NN	AA	AA	AA	AA	AA	AG	AA	AA	AA	AA	AA	AA	AA	AA	AA
AX_95634749	A/G	1	381920854	+	36	CH	NA	NA	NA	NA	AA	AA	AA	AA	AA	AG	AA	AG	AA	AG	AA	AA	AA	AG	AA	AA	AG	AG	AA	AA	AA	AA	AG	AG	AA	AA	AA	AA	AA	AG	AA	AA	AA	AA	AA	AA	AA	AA	AA
AX_109863151	A/G	1	382033528	+	36	CH	NA	NA	NA	NA	GG	GG	GG	GG	GG	GG	GG	GG	GG	GG	GG	GG	GG	GG	GG	GG	GG	GG	GG	GG	AA	GG	GG	AA	AA	AA	AA	AA	AA	GG	AA	GG	AA	AA	AA	GG	GG	GG	GG
AX_89452326	T/C	1	382233124	+	36	CH	NA	NA	NA	NA	TT	TT	TT	TT	TT	TT	TT	TT	TT	TT	TT	TT	TT	TT	TT	TT	TT	TT	TT	TT	CC	TT	TT	CC	CC	CC	CC	CC	CC	TT	CC	TT	CC	CC	CC	TT	TT	TT	TT
AX_111638846	C/G	1	382249463	+	36	CH	NA	NA	NA	NA	GG	GG	GG	GG	GG	GG	GG	GG	GG	GG	GG	GG	GG	GG	GG	GG	GG	GG	GG	GG	CC	GG	GG	CC	CC	CC	CC	CC	CC	GG	CC	GG	CC	CC	CC	GG	GG	GG	GG
AX_110038261	A/G	1	382256785	+	36	CH	NA	NA	NA	NA	GG	GG	GG	GG	GG	GG	GG	GG	GG	GG	GG	GG	GG	GG	GG	GG	GG	GG	GG	GG	AA	GG	GG	AA	AA	AA	AA	AA	AA	GG	AA	GG	AA	AA	AA	GG	GG	GG	GG
AX_179475458	T/C	1	383518391	+	36	CH	NA	NA	NA	NA	TT	TT	TT	NN	TT	TT	TT	TT	TT	TT	TT	NN	TT	TT	TT	TT	TT	TT	TT	TT	TT	TT	TT	TT	TT	TT	TT	TT	CC	TT	CC	TT	NN	CC	CC	TT	CC	TT	TT
AX_110506311	A/G	1	383519596	+	36	CH	NA	NA	NA	NA	GG	GG	AA	GG	AA	AA	GG	GG	GG	AA	GG	GG	GG	AA	GG	GG	AA	AA	AA	GG	AA	AA	AA	AA	AA	AA	AA	AA	AA	AA	AA	GG	AA	AA	GG	GG	AA	AA	AA
AX_94413158	A/G	1	383519596	+	36	CH	NA	NA	NA	NA	GG	GG	AA	GG	AA	AA	GG	GG	GG	AA	GG	GG	GG	AA	GG	GG	AA	AA	AA	GG	AA	AA	AA	AA	AA	AA	AA	AA	AA	AA	AA	GG	AA	AA	GG	GG	AA	AA	AA
AX_112287874	A/G	1	383537845	+	36	CH	NA	NA	NA	NA	GG	GG	AA	GG	AA	AA	GG	GG	GG	AA	GG	GG	GG	AG	GG	GG	AA	AA	AA	GG	AA	AA	AA	AA	AA	AA	AA	AA	AA	AG	AA	GG	AA	AA	AA	GG	AA	AA	AA
AX_94432167	A/G	1	383537845	+	36	CH	NA	NA	NA	NA	GG	GG	AA	GG	AA	AA	GG	GG	GG	AA	GG	GG	GG	AA	GG	GG	AA	AA	AA	GG	AA	AA	AA	AA	AA	AA	AA	AA	AA	AA	AA	GG	AA	AA	AA	GG	AA	AA	AA
AX_94669768	T/G	1	383892281	+	36	CH	NA	NA	NA	NA	GG	GG	GG	GG	GG	GG	GG	GG	GG	GG	GG	GG	GG	GG	GG	GG	GG	GG	GG	GG	TT	GG	GG	TT	TT	TT	TG	TG	TG	GG	TT	GG	TG	TT	TT	GG	GG	TT	GG
AX_108969356	T/G	1	384290185	+	36	CH	NA	NA	NA	NA	GG	GG	GG	GG	GG	GG	GG	GG	GG	GG	GG	GG	GG	GG	GG	GG	GG	GG	GG	GG	TT	GG	GG	TT	TT	TT	TT	TT	TT	GG	TT	GG	TT	TT	TT	GG	GG	GG	GG
AX_95631161	T/C	1	384308273	+	36	CH	NA	NA	NA	NA	CC	CC	CC	CC	CC	CC	CC	CC	CC	CC	CC	CC	CC	CC	CC	CC	CC	CC	CC	CC	TT	CC	CC	TT	TT	TT	TT	TT	TT	CC	TT	CC	TT	TT	TT	CC	CC	CC	CC
AX_108849458	A/C	1	384315711	+	36	CH	NA	NA	NA	NA	CC	CC	CC	CC	CC	CC	CC	CC	CC	CC	CC	CC	CC	CC	CC	CC	CC	CC	CC	CC	AA	CC	CC	AA	AA	AA	AA	AA	AA	CC	AA	CC	AA	AA	AA	CC	CC	CC	CC
AX_109482870	T/C	1	384821924	+	36	CH	NA	NA	NA	NA	CC	CC	CC	CC	CC	CC	CC	CC	CC	CC	CC	CC	CC	CC	CC	CC	CC	CC	CC	CC	TT	CC	CC	TT	TT	TT	TT	TT	TT	CC	TT	CC	TT	TT	TT	CC	CC	CC	CC
AX_111600219	T/C	1	384865566	+	36	CH	NA	NA	NA	NA	CC	CC	CC	CC	CC	CC	CC	CC	CC	CC	CC	CC	CC	CC	CC	CC	CC	CC	CC	CC	TT	CC	CC	TT	TT	TT	TT	TT	TT	CC	TT	CC	TT	TT	TT	CC	CC	CC	CC
AX_94826844	T/C	1	385155864	+	36	CH	NA	NA	NA	NA	CC	CC	CC	NN	TT	CC	CC	CC	CC	CC	CC	CC	CC	CC	CC	CC	CC	CC	TT	CC	TT	TT	CC	TT	TT	TT	CC	CC	CC	CC	CC	CC	CC	NN	TT	CC	TT	CC	CC
AX_95684680	T/C	1	385155864	+	36	CH	NA	NA	NA	NA	CC	CC	CC	CC	TT	CC	CC	CC	CC	CC	CC	CC	CC	CC	CC	CC	CC	CC	TT	CC	TT	TT	CC	TT	TT	TT	CC	CC	CC	CC	CC	CC	CC	CC	TC	CC	TT	CC	CC
AX_110582935	T/C	1	385253416	+	36	CH	NA	NA	NA	NA	CC	CC	CC	CC	CC	CC	CC	CC	CC	CC	CC	CC	CC	CC	CC	CC	CC	CC	CC	CC	TT	CC	CC	TT	TT	TT	TT	TT	TT	CC	TT	CC	TT	TT	TT	CC	CC	CC	CC
AX_109901400	T/G	1	385276980	+	36	CH	NA	NA	NA	NA	GG	GG	GG	GG	GG	GG	GG	GG	GG	GG	GG	GG	GG	GG	GG	GG	GG	GG	GG	GG	TT	GG	GG	TT	TT	TT	TT	TT	TT	GG	TT	GG	TT	TT	TT	GG	GG	GG	GG
AX_109909392	T/G	1	385349608	+	36	CH	NA	NA	NA	NA	TT	TT	TT	TT	TT	TT	TT	TT	TT	TT	TT	TT	TT	TT	TT	TT	NN	TT	TT	TT	GG	TT	TT	GG	GG	GG	GG	GG	GG	TT	GG	TT	GG	GG	GG	TT	TT	TT	TT
AX_111512467	A/G	1	385658524	+	36	CH	NA	NA	NA	NA	AA	AA	AA	AA	AA	AA	AA	AA	AA	AA	AA	AA	AA	AA	AA	AA	AA	AA	AA	AA	GG	AA	AA	GG	GG	GG	GG	GG	GG	AA	GG	AA	GG	GG	GG	AA	AA	AA	AA
AX_110070883	A/G	1	385661714	+	36	CH	NA	NA	NA	NA	AA	AA	AA	AA	AA	AA	AA	AA	AA	AA	AA	AA	AA	AA	AA	AA	AA	AA	AA	AA	GG	AA	AA	GG	GG	GG	GG	GG	GG	AA	GG	AA	GG	GG	GG	AA	AA	AA	AA
AX_110923597	A/G	1	385666994	+	36	CH	NA	NA	NA	NA	AA	AA	AA	AA	AA	AA	AA	AA	AA	AA	AA	AA	AA	AA	AA	AA	AA	AA	AA	AA	GG	AA	AA	GG	GG	GG	GG	GG	GG	AA	GG	AA	GG	GG	GG	AA	AA	AA	AA
AX_110380811	A/G	1	385669144	+	36	CH	NA	NA	NA	NA	GG	GG	GG	GG	GG	GG	GG	GG	GG	GG	GG	GG	GG	GG	GG	GG	GG	GG	GG	GG	AA	GG	GG	AA	AA	AA	AA	AA	AA	GG	AA	GG	AA	AA	AA	GG	GG	GG	GG
AX_108846522	A/G	1	385671043	+	36	CH	NA	NA	NA	NA	GG	GG	GG	GG	GG	GG	GG	GG	GG	GG	GG	GG	GG	GG	GG	GG	GG	GG	GG	GG	AA	GG	GG	AA	AA	AA	AA	AA	AA	GG	AA	GG	AA	AA	AA	GG	GG	GG	GG
AX_108819075	T/C	1	385883764	+	36	CH	NA	NA	NA	NA	CC	CC	CC	CC	CC	CC	CC	CC	CC	CC	CC	CC	CC	CC	CC	CC	CC	CC	CC	CC	TT	CC	CC	TT	TT	TT	TT	TT	TT	CC	TT	CC	TT	TT	TT	CC	CC	CC	CC
AX_111025953	T/C	1	385886069	+	36	CH	NA	NA	NA	NA	CC	CC	CC	CC	CC	CC	CC	CC	CC	CC	CC	CC	CC	CC	CC	CC	CC	CC	CC	CC	TT	CC	CC	TT	TT	TT	TT	TT	TT	CC	TT	CC	TT	TT	TT	CC	CC	CC	CC
AX_109384586	A/C	1	386282296	+	36	CH	NA	NA	NA	NA	CC	CC	CC	CC	CC	CC	CC	CC	CC	CC	CC	CC	CC	CC	CC	CC	CC	CC	CC	CC	AA	CC	CC	AA	AA	AA	AA	AA	AA	CC	AA	CC	AA	AA	AA	CC	CC	CC	CC
AX_108974070	T/C	1	387489069	+	36	CH	NA	NA	NA	NA	CC	CC	TT	CC	CC	CC	CC	CC	CC	CC	CC	CC	NN	CC	CC	CC	CC	CC	CC	CC	TT	CC	CC	TT	TT	TT	TT	TT	TT	CC	TT	CC	TT	TT	TT	CC	CC	CC	CC
AX_110483667	T/G	1	387522405	+	36	CH	NA	NA	NA	NA	GG	GG	TT	GG	GG	GG	GG	GG	GG	GG	GG	GG	NN	GG	GG	GG	GG	GG	GG	GG	GG	GG	GG	GG	GG	GG	TT	TT	TT	GG	TT	GG	TT	TT	TT	GG	GG	GG	GG
AX_109490765	C/G	1	387680954	+	36	CH	NA	NA	NA	NA	CC	CC	CC	CC	CC	CC	CC	CC	CC	CC	CC	CC	CC	CC	CC	CC	CC	CC	CC	CC	GG	CC	CC	GG	GG	GG	GG	GG	GG	CC	GG	CC	GG	NN	GG	CC	CC	CC	CC
AX_110982154	T/C	1	387982514	+	36	CH	NA	NA	NA	NA	CC	CC	CC	CC	CC	CC	CC	CC	CC	CC	CC	CC	CC	CC	CC	CC	CC	CC	CC	CC	TT	CC	CC	TT	TT	TT	TT	TT	TT	CC	TT	CC	TT	TT	TT	CC	CC	CC	CC
AX_111579616	C/G	1	388007371	+	36	CH	NA	NA	NA	NA	GG	NN	CC	GG	GG	GG	GG	GG	GG	GG	GG	GG	CG	GG	GG	GG	GG	GG	GG	GG	GG	GG	GG	GG	GG	GG	CC	CC	CC	GG	CC	GG	CC	CC	CC	GG	GG	GG	GG
AX_111460876	A/G	1	388152302	+	36	CH	NA	NA	NA	NA	GG	GG	AA	GG	GG	GG	GG	GG	GG	GG	GG	GG	AG	GG	GG	GG	GG	GG	GG	GG	GG	GG	GG	GG	GG	GG	AA	AA	AA	GG	AA	GG	AA	AA	AA	GG	GG	GG	GG
AX_94876574	T/C	1	388192347	+	36	CH	NA	NA	NA	NA	TT	TT	TT	NN	TT	NN	TT	TT	NN	TT	NN	TT	TT	TT	TT	TT	TT	TT	TT	TT	TT	TT	TT	TT	TT	TT	CC	CC	CC	TT	CC	TT	CC	CC	TT	TT	TT	TT	TT
AX_95679573	T/C	1	388192347	+	36	CH	NA	NA	NA	NA	TT	TT	TT	TT	TT	TT	TT	TT	TT	TT	TT	TT	TT	TT	TT	TT	NN	TT	TT	TT	TT	TT	TT	TT	TT	TT	CC	CC	CC	TT	CC	TT	CC	CC	TT	TT	TT	TT	TT
AX_112287813	A/G	1	388705051	+	36	CH	NA	NA	NA	NA	AA	AA	GG	AA	AA	AA	AA	AA	AA	AA	AA	AA	GG	AA	AA	AA	AA	AA	AA	AA	AA	AA	AA	AA	AA	AA	GG	GG	GG	AA	GG	AA	GG	GG	GG	AA	AA	AA	AA
AX_109433788	A/G	1	388808098	+	36	CH	NA	NA	NA	NA	GG	GG	AA	GG	GG	GG	GG	GG	GG	NN	GG	GG	AG	GG	GG	GG	GG	GG	GG	GG	GG	GG	GG	GG	GG	GG	AA	AA	AA	GG	AA	GG	AA	AA	AA	GG	GG	GG	GG
AX_108742536	T/C	1	389029126	+	36	CH	NA	NA	NA	NA	CC	CC	TT	CC	CC	CC	CC	CC	CC	CC	CC	CC	NN	CC	CC	CC	CC	CC	CC	CC	CC	CC	CC	CC	CC	CC	TT	TT	TT	CC	TT	CC	TT	TT	TT	TT	CC	CC	CC
AX_109901624	T/C	1	389130123	+	36	CH	NA	NA	NA	NA	CC	CC	CC	TT	TT	TT	TT	TT	TT	TT	TT	TT	NN	TT	TT	TT	TT	TT	TT	TT	TT	TT	TT	TT	TT	TT	CC	CC	CC	TT	CC	TT	NN	CC	CC	CC	TT	TT	TT
AX_110478714	A/G	1	389771963	+	36	CH	NA	NA	NA	NA	GG	GG	GG	GG	GG	GG	GG	GG	GG	GG	GG	GG	GG	GG	GG	GG	GG	GG	GG	GG	AA	GG	GG	AA	AA	AA	AA	AA	AA	GG	AA	GG	AA	AA	AA	NN	GG	GG	GG
AX_110076872	T/C	1	389781823	+	36	CH	NA	NA	NA	NA	TT	TT	TT	TT	TT	TT	TT	TT	TT	TT	TT	TT	TT	TT	TT	TT	TT	TT	TT	TT	CC	TT	TT	CC	CC	CC	CC	CC	CC	TT	CC	TT	CC	CC	CC	TT	TT	TT	TT
AX_95683893	T/C	1	389781823	+	36	CH	NA	NA	NA	NA	TT	TT	TT	TT	TT	TT	TT	TT	TT	TT	TT	TT	TT	TT	TT	TT	TT	TT	TT	TT	CC	TT	TT	CC	CC	CC	CC	CC	CC	TT	CC	TT	CC	CC	CC	TT	TT	TT	TT
AX_179559417	A/G	1	389811263	+	36	CH	NA	NA	NA	NA	GG	GG	GG	GG	GG	GG	GG	GG	GG	GG	GG	GG	GG	GG	GG	GG	GG	GG	GG	GG	AA	GG	GG	AA	AA	AA	AA	AA	AA	GG	AA	GG	AA	AA	AA	GG	AA	GG	GG
AX_95658921	A/G	1	389811263	+	36	CH	NA	NA	NA	NA	GG	GG	GG	GG	GG	GG	GG	GG	GG	GG	GG	GG	GG	GG	GG	GG	GG	GG	GG	GG	AA	GG	GG	AA	AA	AA	AA	AA	AA	GG	AA	GG	AA	AA	AA	GG	AA	GG	GG
AX_111733428	T/C	1	389827225	+	36	CH	NA	NA	NA	NA	TT	TC	TT	TT	CC	CC	CC	TT	CC	CC	CC	TT	CC	NN	CC	CC	CC	CC	CC	CC	CC	CC	CC	CC	CC	CC	CC	CC	CC	CC	CC	TC	CC	CC	CC	TT	CC	CC	TT
AX_108980040	T/C	1	390123881	+	36	CH	NA	NA	NA	NA	TT	TT	TT	TT	TT	TT	TT	TT	TT	NN	TT	TT	TT	TT	TT	TT	TT	TT	TT	TT	CC	TT	TT	CC	CC	CC	CC	CC	CC	TT	CC	TT	CC	CC	CC	TT	TT	TT	TT
AX_109034686	A/G	1	390802115	+	36	CH	NA	NA	NA	NA	AA	AA	AA	AA	AA	AA	AA	AA	AA	AA	AA	AA	AA	AA	AA	AA	AA	AA	AA	AA	GG	AA	AA	GG	GG	GG	AA	AA	AA	AA	GG	AA	AA	AA	AA	AA	AA	AA	AA
AX_179561820	A/C	1	390986530	+	36	CH	NA	NA	NA	NA	AA	AA	AA	AA	AA	AA	AA	AA	AA	AA	AA	AA	AA	AA	AA	AA	AA	AA	AA	NN	AC	AA	AA	NN	AC	AC	AC	AC	AC	AA	AC	AA	AC	AC	AC	AA	AA	AA	AA
AX_95654114	A/C	1	390986530	+	36	CH	NA	NA	NA	NA	AA	AA	AA	AA	AA	AA	AA	AA	AA	AA	AA	AA	AA	AA	AA	AA	AA	AA	AA	AA	CC	AA	AA	CC	CC	CC	CC	CC	CC	AA	CC	AA	CC	CC	CC	AA	AA	AA	AA
AX_109374169	A/G	1	391247629	+	36	CH	NA	NA	NA	NA	AA	AA	AA	AA	AA	AA	AA	AA	AA	AA	AA	AA	AA	AA	AA	AA	AA	AA	AA	AA	GG	AA	AA	GG	GG	GG	GG	GG	GG	AA	GG	AA	GG	GG	GG	AA	AA	AA	AA
AX_95679558	T/C	1	391571554	+	36	CH	NA	NA	NA	NA	TT	TT	TT	TT	TT	TT	TT	TT	TT	TT	TT	TT	TT	TT	TT	TT	TT	TT	TT	TT	CC	TT	TT	CC	CC	CC	CC	CC	CC	TT	CC	TT	CC	CC	CC	TT	TT	TT	TT
AX_109428393	A/C	1	392321373	+	36	CH	NA	NA	NA	NA	AA	AA	AA	AA	AA	AA	AA	AA	AA	AA	AA	AA	NN	AA	AA	AA	AA	AA	AA	AA	AA	AA	AA	AA	AA	AA	CC	CC	CC	AA	AA	AA	CC	CC	CC	AA	AA	AA	AA
AX_110923826	A/T	1	392353508	+	36	CH	NA	NA	NA	NA	TT	TT	AA	AA	TT	TT	TT	AA	AT	TT	TT	AA	TT	TT	TT	TT	TT	TT	TT	TT	AA	TT	TT	AA	AA	AA	AA	AA	AA	TT	AA	AT	AA	AA	AA	AA	TT	TT	AA
AX_111629150	T/C	1	392357348	+	36	CH	NA	NA	NA	NA	TT	TT	CC	CC	TT	TT	TT	CC	TT	TT	TT	CC	TT	TT	TT	TT	TT	TT	TT	TT	CC	TT	TT	CC	CC	CC	CC	CC	CC	TT	CC	TC	CC	CC	CC	CC	TT	TT	CC
AX_111053784	A/G	1	392462813	+	36	CH	NA	NA	NA	NA	AA	AA	GG	GG	AA	AA	AA	GG	AA	AA	AA	GG	AG	AA	AA	AG	AA	AA	AA	AA	GG	AA	AA	GG	GG	GG	GG	GG	GG	AA	GG	AG	GG	GG	GG	GG	AA	AA	GG
AX_110026253	T/C	1	392779570	+	36	CH	NA	NA	NA	NA	TT	TT	TT	NN	TT	TT	TT	TT	TT	TT	TT	TT	TC	TT	TT	TT	TT	TT	TT	TT	TT	TT	TT	TT	TT	TT	CC	CC	CC	TT	TT	TT	CC	CC	CC	TT	TT	TT	NN
AX_110068878	A/G	1	393305156	+	36	CH	NA	NA	NA	NA	GG	GG	GG	GG	GG	GG	GG	AG	GG	NN	GG	GG	AG	GG	GG	GG	GG	GG	GG	GG	GG	GG	GG	GG	GG	GG	AA	AA	AA	GG	GG	GG	AA	AA	AA	GG	GG	GG	GG
AX_94947927	T/C	1	393637179	+	36	CH	NA	NA	NA	NA	TT	TT	TT	TT	TT	TT	TT	TT	TT	TT	TT	TT	TT	TT	TT	TT	TT	TT	TT	TT	CC	TT	TT	CC	CC	CC	CC	CC	CC	TT	CC	TT	CC	CC	CC	TT	TT	TT	TT
AX_95629056	T/C	1	393637179	+	36	CH	NA	NA	NA	NA	TT	TT	TT	TT	TT	TT	TT	TT	TT	TT	TT	TT	TT	TT	TT	TT	TT	TT	TT	TT	CC	TT	TT	CC	CC	CC	CC	CC	CC	TT	CC	TT	CC	CC	CC	TT	TT	TT	TT
AX_94417411	A/G	1	394445147	+	36	CH	NA	NA	NA	NA	AA	AA	AA	AA	AA	AA	AA	AA	AA	AA	AA	AA	AG	AA	AA	AA	AA	AA	AA	AA	AA	AA	AA	AA	AA	AA	GG	GG	GG	AA	AA	AA	GG	GG	GG	AA	AA	AA	AA
AX_111449957	T/G	1	394751091	+	36	CH	NA	NA	NA	NA	GG	GG	GG	GG	GG	GG	GG	GG	GG	GG	GG	GG	GG	GG	GG	GG	GG	GG	GG	GG	TT	GG	GG	TT	TT	TT	TT	TT	TT	GG	TT	GG	TT	TT	TT	GG	GG	GG	GG
AX_94489119	A/G	1	395206745	+	36	CH	NA	NA	NA	NA	AA	AA	AA	AA	AA	AA	AA	AA	AA	AA	AA	AA	AG	AA	AA	AA	AA	AA	AA	AA	AA	AA	AA	AA	AA	AA	GG	GG	GG	AA	AA	AA	GG	GG	GG	AA	AA	AA	AA
AX_110575844	A/C	1	395478672	+	36	CH	NA	NA	NA	NA	CC	AC	CC	CC	AC	AA	AA	NN	AA	AA	AA	CC	AA	AA	AA	AA	AA	AA	AA	AA	AA	AA	AA	AA	AA	AA	AA	AA	AA	AA	NN	AC	AA	AA	AA	CC	AA	AA	CC
AX_94511465	T/G	1	395828435	+	36	CH	NA	NA	NA	NA	GG	GG	TT	GG	GG	GG	GG	GG	GG	GG	GG	GG	GG	GG	GG	GG	GG	GG	GG	GG	TT	GG	GG	TT	TT	TT	TT	TT	TT	GG	TT	GG	TT	TT	TT	GG	GG	GG	GG
AX_95684636	T/G	1	395828435	+	36	CH	NA	NA	NA	NA	GG	GG	TT	GG	GG	GG	GG	GG	GG	GG	GG	GG	NN	GG	GG	GG	GG	GG	GG	GG	TT	GG	GG	TT	TT	TT	TT	TT	TT	GG	TT	GG	TT	TT	TT	GG	GG	GG	GG
AX_109830680	T/C	1	395969605	+	36	CH	NA	NA	NA	NA	TT	TT	CC	TT	CC	TT	TT	TT	CC	TT	CC	TT	CC	TT	CC	CC	TT	TT	CC	TT	TT	CC	TT	TT	TT	TT	TT	TT	TT	NN	TT	TC	TT	TT	TT	CC	CC	CC	TT
AX_109277858	T/C	1	396157049	+	36	CH	NA	NA	NA	NA	CC	CC	TT	CC	CC	CC	CC	CC	CC	CC	CC	CC	TC	CC	CC	CC	CC	CC	CC	CC	CC	CC	CC	CC	CC	CC	TT	TT	TT	CC	TT	CC	TT	TT	TT	CC	CC	CC	CC
AX_108820130	C/G	1	396230678	+	36	CH	NA	NA	NA	NA	GG	CG	GG	GG	CC	CC	CC	CG	CC	CC	CC	GG	CC	CC	CC	CC	CC	CC	CC	CC	CC	CC	CC	CC	CC	CC	CC	CC	CC	CC	GG	NN	CC	CC	CC	GG	CC	CC	GG
AX_94449010	A/T	1	396240067	+	36	CH	NA	NA	NA	NA	AA	AT	NN	AA	TT	TT	TT	AA	TT	TT	TT	AA	NN	TT	TT	TT	TT	TT	TT	TT	TT	TT	TT	TT	TT	TT	TT	TT	TT	TT	AA	NN	TT	NN	TT	AA	TT	TT	AA
AX_111072719	T/C	1	399997719	+	36	CH	NA	NA	NA	NA	TT	TT	TT	TT	CC	CC	TT	TT	TT	CC	TT	TT	TT	CC	TT	TT	CC	CC	CC	TT	CC	CC	CC	CC	CC	CC	CC	CC	CC	CC	CC	TT	CC	CC	CC	CC	CC	TT	TT
AX_179558038	T/C	1	399997719	+	36	CH	NA	NA	NA	NA	TT	TT	TT	TT	CC	CC	TT	TT	TT	CC	TT	TT	TT	CC	TT	TT	CC	CC	CC	TT	CC	CC	CC	CC	CC	CC	CC	CC	CC	CC	CC	TT	CC	CC	CC	CC	CC	TT	TT
AX_111072016	A/G	1	400817037	+	36	CH	NA	NA	NA	NA	GG	GG	AA	AA	GG	GG	GG	AA	GG	GG	GG	AA	GG	GG	GG	GG	GG	GG	GG	GG	AA	GG	GG	AA	AA	AA	AA	AA	AA	GG	AA	AG	AA	AA	AA	AA	GG	GG	AA
AX_110048072	A/G	1	401932602	+	36	CH	NA	NA	NA	NA	AA	AA	AA	AA	AA	AA	AA	NN	AA	AA	AA	AA	GG	AA	AA	AA	AA	AA	AA	AA	AA	AA	AA	AA	AA	AA	GG	GG	GG	AA	AA	AA	GG	GG	GG	AA	AA	AA	AA
AX_109948892	C/G	1	402009599	+	36	CH	NA	NA	NA	NA	GG	GG	CC	CC	GG	GG	GG	CC	GG	GG	GG	CC	GG	GG	GG	CG	NN	GG	GG	GG	CC	GG	GG	CC	CC	CC	CC	CC	CC	GG	CC	CG	CC	CC	CC	CC	GG	GG	CC
AX_108995313	T/C	1	402984692	+	36	CH	NA	NA	NA	NA	TT	TT	CC	CC	TT	TT	TT	CC	TT	TT	TT	CC	TT	TT	TT	TT	TT	TT	TT	TT	TT	TT	TT	TT	TT	TT	CC	CC	CC	TT	TT	TC	CC	CC	CC	CC	TT	TT	CC
AX_94466632	A/C	1	403028552	+	36	CH	NA	NA	NA	NA	AA	AA	AA	CC	CC	AA	AA	CC	AA	AA	CC	CC	CC	AA	CC	CC	AA	AA	AA	NN	CC	AA	AA	CC	CC	CC	CC	CC	CC	AA	CC	CC	CC	CC	CC	CC	AA	AA	AA
AX_179557590	A/G	1	404661497	+	36	CH	NA	NA	NA	NA	AA	AA	AA	AA	AA	AA	GG	GG	AA	AA	GG	AA	GG	AA	GG	GG	AA	AA	AA	AA	GG	AA	AA	AA	GG	GG	GG	GG	GG	AA	GG	AA	GG	GG	GG	AA	AA	AA	AA
AX_179476475	T/G	1	412603787	+	36	CH	NA	NA	NA	NA	TT	TT	TT	TT	TT	TT	TT	TT	TT	TT	TT	TT	GG	TT	TT	TT	TT	TT	TT	TT	TT	TT	TT	TT	TT	TT	GG	GG	GG	TT	GG	TT	GG	GG	GG	NN	TT	TT	TT
AX_179560155	A/C	1	413592295	+	36	CH	NA	NA	NA	NA	CC	CC	CC	CC	CC	CC	CC	CC	CC	CC	CC	CC	CC	CC	CC	CC	CC	CC	CC	CC	CC	CC	CC	AA	CC	AA	AA	AA	AA	CC	AA	CC	AA	AA	AA	CC	CC	CC	CC
AX_95631819	A/C	1	413592295	+	36	CH	NA	NA	NA	NA	CC	CC	CC	CC	CC	CC	CC	CC	NN	CC	CC	CC	CC	CC	NN	CC	CC	CC	CC	CC	CC	CC	CC	AA	CC	NN	AA	AA	AA	CC	AA	CC	AA	AA	AA	NN	CC	CC	CC
AX_108783738	A/G	1	413592409	+	36	CH	NA	NA	NA	NA	AA	AA	AA	AA	AA	AA	AA	AA	AA	AA	AA	AA	NN	AA	AA	AA	AA	AA	AA	AA	GG	AA	AA	GG	GG	GG	GG	GG	GG	AA	GG	AA	GG	GG	GG	AA	AA	AA	AA
AX_179559258	A/G	1	413592409	+	36	CH	NA	NA	NA	NA	AA	AA	AA	AA	AA	AA	AA	AA	AA	AA	AA	AA	NN	AA	AA	AA	AA	AA	AA	AA	GG	AA	AA	GG	GG	GG	GG	GG	GG	AA	GG	AA	GG	GG	GG	AA	AA	AA	AA
AX_112287704	T/C	1	413629772	+	36	CH	NA	NA	NA	NA	CC	CC	CC	CC	CC	CC	CC	CC	CC	CC	CC	CC	NN	CC	CC	CC	CC	CC	CC	CC	TT	CC	CC	TT	TT	TT	TT	TT	TT	CC	TT	CC	TT	TT	TT	CC	CC	CC	CC
AX_179559604	T/C	1	413629772	+	36	CH	NA	NA	NA	NA	CC	CC	CC	CC	CC	CC	CC	CC	CC	CC	CC	CC	CC	CC	CC	CC	CC	CC	CC	CC	TT	CC	CC	TT	TT	TT	TT	TT	TT	CC	TT	CC	TT	TT	TT	CC	CC	CC	CC
AX_179559120	A/G	1	413633918	+	36	CH	NA	NA	NA	NA	AA	AA	AA	AA	AA	AA	AA	AA	AA	AA	AA	AA	AA	AA	AA	AA	AA	AA	AA	AA	GG	AA	AA	GG	GG	GG	GG	GG	GG	AA	GG	AA	GG	GG	GG	AA	AA	AA	AA
AX_95658713	A/G	1	413633918	+	36	CH	NA	NA	NA	NA	AA	AA	AA	AA	AA	AA	AA	AA	AA	AA	AA	AA	NN	AA	AA	AA	AA	AA	AA	AA	GG	AA	AA	GG	GG	GG	GG	GG	GG	AA	GG	AA	GG	GG	GG	AA	AA	AA	AA
AX_110363483	T/C	1	419784639	+	36	CH	NA	NA	NA	NA	CC	CC	CC	TT	TT	TT	TT	TT	TT	TT	TT	TT	TT	TT	TT	TT	TT	TT	TT	TT	TT	TT	TT	TT	TT	TT	TT	TT	TT	TT	CC	TT	TT	TT	TT	CC	CC	TT	TT
AX_179558741	T/C	1	419784639	+	36	CH	NA	NA	NA	NA	CC	CC	CC	TT	TT	TT	TT	TT	TT	TT	TT	TT	TT	TT	TT	TT	TT	TT	TT	TT	TT	TT	TT	TT	TT	TT	TT	TT	TT	TT	CC	TT	NN	NN	TT	CC	CC	TT	TT
AX_95679376	T/C	1	420029720	+	36	CH	NA	NA	NA	NA	CC	CC	CC	NN	TT	TT	TT	NN	TT	TT	TT	TT	TT	TT	TT	TT	TT	TT	TT	TT	TT	TT	TT	TT	TT	TT	TC	CC	CC	TT	CC	TT	TC	TC	TC	CC	CC	TT	TT
AX_110557271	T/G	1	423817688	+	36	CH	NA	NA	NA	NA	GG	GG	GG	GG	GG	GG	GG	GG	GG	GG	GG	GG	GG	GG	GG	GG	GG	GG	GG	GG	TT	GG	GG	TT	TT	TT	TT	TT	TT	GG	TT	GG	TT	TT	TT	GG	GG	GG	GG
AX_111593714	T/C	1	432634539	+	36	CH	NA	NA	NA	NA	CC	NN	CC	CC	CC	TT	TT	CC	TT	TT	CC	CC	CC	NN	CC	CC	TC	TT	TT	TT	CC	TT	TT	CC	CC	CC	CC	CC	CC	TT	CC	CC	CC	CC	CC	CC	CC	CC	CC
AX_111372824	A/C	1	434830287	+	36	CH	NA	NA	NA	NA	AC	NN	AC	AA	AA	AA	AA	AA	AA	AA	AA	AA	AA	AA	AA	AA	AA	AA	AC	AC	AC	AA	AA	AC	AC	AC	AC	AC	NN	AA	NN	AA	AA	AC	AC	AC	AA	AA	AC
AX_179561737	A/C	1	434830287	+	36	CH	NA	NA	NA	NA	AC	AA	AC	AA	AA	AA	AA	AA	AA	AA	AA	AA	AA	AA	AA	AA	AA	AA	AC	NN	AC	AA	AA	AC	AC	NN	AC	AC	AC	AA	AC	AA	AA	AC	AC	AC	AA	AA	AC
AX_109985768	T/C	1	435201293	+	36	CH	NA	NA	NA	NA	CC	CC	CC	TT	TT	TT	TT	TT	TT	TT	TT	TT	TT	TT	TT	TT	TT	TT	TT	CC	CC	TT	TT	CC	CC	CC	TT	TT	TT	TT	CC	TT	TT	TT	TT	TT	TT	TT	CC
AX_179559485	T/C	1	435201293	+	36	CH	NA	NA	NA	NA	CC	CC	CC	TT	NN	TT	TT	NN	TT	TT	TT	TT	TT	TT	TT	TT	TT	TT	TT	CC	CC	TT	TT	CC	CC	CC	TT	TT	TT	TT	TT	TT	TT	TT	TT	TT	TT	TT	CC
AX_108831990	A/G	1	435213757	+	36	CH	NA	NA	NA	NA	GG	GG	GG	AA	AA	AA	AA	AA	AA	AA	AA	AA	AA	AA	AA	AA	AA	AA	AA	GG	GG	AA	AA	GG	GG	GG	AA	AA	AA	AA	AA	AA	AA	AA	AA	AA	AA	AA	GG
AX_95653474	A/G	1	436681572	+	36	CH	NA	NA	NA	NA	GG	GG	AA	GG	GG	GG	GG	NN	AA	AA	GG	AA	NN	GG	GG	GG	GG	GG	GG	AA	AA	GG	GG	AA	AA	AA	AA	AA	AA	NN	AA	NN	AA	NN	AA	GG	GG	GG	NN
AX_179475678	T/C	1	436828094	+	36	CH	NA	NA	NA	NA	TT	TT	TT	TT	TT	TT	TT	TT	TT	TT	TT	TT	NN	TT	TT	NN	TT	TT	TT	TT	TC	TT	TT	TC	TC	TC	NN	TC	TC	TT	TT	TT	TC	TC	TC	TT	TT	TT	TC
AX_179475896	T/C	1	438237636	+	36	CH	NA	NA	NA	NA	CC	CC	TT	CC	CC	CC	CC	CC	TT	TT	CC	TT	TC	CC	CC	CC	CC	CC	CC	CC	CC	CC	CC	CC	CC	CC	CC	CC	CC	CC	CC	TC	CC	CC	CC	CC	CC	CC	TT
AX_94972237	T/C	1	438237636	+	36	CH	NA	NA	NA	NA	CC	CC	TT	CC	CC	CC	CC	CC	TT	TT	CC	TT	NN	CC	CC	CC	CC	CC	CC	CC	CC	CC	CC	CC	CC	CC	CC	CC	CC	CC	CC	TT	CC	CC	CC	CC	CC	CC	TT
AX_108877137	T/C	1	438306093	+	36	CH	NA	NA	NA	NA	TT	TT	TT	TT	TT	NN	TT	TT	TT	TT	TT	TT	TT	TT	TT	TT	TT	TT	TT	NN	TT	TT	TT	TT	TT	TT	CC	CC	CC	TT	CC	TT	CC	CC	CC	TT	TT	TT	NN
AX_94386081	T/C	1	438346286	+	36	CH	NA	NA	NA	NA	CC	NN	CC	TT	CC	TT	TT	TT	CC	NN	CC	TT	CC	TT	CC	CC	TT	TT	CC	CC	TT	CC	TT	TT	TT	CC	TC	TC	NN	TT	NN	TC	TC	TC	NN	CC	CC	CC	TT
AX_95164417	T/G	1	439073720	+	36	CH	NA	NA	NA	NA	GG	GG	GG	GG	GG	GG	GG	GG	GG	GG	GG	GG	GG	GG	GG	GG	GG	GG	GG	GG	TT	GG	GG	GG	TT	TT	GG	GG	GG	GG	GG	GG	GG	GG	GG	GG	GG	TT	TT
AX_95115714	T/C	1	440453398	+	36	CH	NA	NA	NA	NA	CC	CC	TT	CC	CC	CC	CC	CC	CC	TT	CC	CC	CC	CC	CC	CC	CC	CC	CC	CC	CC	CC	CC	CC	CC	CC	TT	TT	TT	CC	TT	CC	TT	TT	TT	CC	CC	CC	TT
AX_109016615	T/C	1	441216076	+	36	CH	NA	NA	NA	NA	TT	TC	TT	CC	TT	CC	CC	TC	TT	TT	TT	CC	TT	TC	TT	TT	CC	CC	TT	TT	CC	TT	CC	CC	CC	CC	CC	CC	CC	TC	CC	TC	CC	CC	CC	TT	TT	TT	CC
AX_95149116	T/C	1	441216076	+	36	CH	NA	NA	NA	NA	TT	NN	TT	CC	TT	NN	CC	NN	TT	TT	TT	CC	TT	NN	TT	TT	CC	CC	TT	TT	CC	TT	CC	CC	CC	CC	CC	CC	CC	NN	CC	TT	CC	CC	CC	TT	TT	TT	CC
AX_111154099	A/G	1	441386749	+	36	CH	NA	NA	NA	NA	AA	AA	AA	AA	AA	GG	GG	AA	GG	GG	AA	AA	AA	GG	AA	AA	GG	GG	GG	GG	AA	GG	GG	AA	AA	AA	AA	AA	AA	NN	AA	AA	AA	AA	AA	AA	AA	AA	AA
AX_179560753	A/G	1	441386749	+	36	CH	NA	NA	NA	NA	AA	AG	AA	AA	AA	GG	GG	AA	GG	GG	AA	AA	AA	AG	AA	AA	GG	GG	GG	GG	AA	GG	GG	AA	AA	AA	AA	AA	AA	GG	AA	AA	AA	AA	AA	AA	AA	AA	AA
AX_86172429	T/C	1	441387329	+	36	CH	NA	NA	NA	NA	TT	TC	TT	TT	TT	CC	CC	TT	CC	CC	TT	TT	TT	CC	TT	TT	CC	CC	CC	CC	TT	CC	CC	TT	TT	TT	TT	TT	TT	CC	TT	TT	TT	TT	TT	TT	TT	TT	TT
AX_86172430	T/C	1	441387329	+	36	CH	NA	NA	NA	NA	TT	TC	TT	TT	TT	CC	CC	NN	CC	CC	TT	TT	TT	CC	TT	TT	CC	CC	CC	CC	TT	CC	CC	TT	TT	TT	TT	TT	TT	CC	TT	TT	TT	TT	TT	TT	TT	TT	TT
AX_95072845	A/G	1	442642752	+	36	CH	NA	NA	NA	NA	AG	AA	AG	AG	AG	AA	AA	AG	AG	AA	AG	AG	AG	NN	AG	AG	AA	AA	AG	AA	AG	AG	AA	AG	AG	AG	GG	GG	GG	AA	GG	AG	GG	GG	GG	AG	AG	AG	NN
AX_179561138	A/G	1	446443287	+	36	CH	NA	NA	NA	NA	AA	AA	AA	AG	AA	AA	AA	AA	AA	AA	AA	AA	AA	AA	AA	AA	AA	AA	AA	AA	AA	AA	AA	AA	AA	AA	GG	GG	GG	AA	GG	AA	GG	GG	GG	AA	AA	AA	AA
AX_179475650	A/G	1	446444116	+	36	CH	NA	NA	NA	NA	NN	NN	AA	AA	AA	AA	AA	AA	AG	AA	AA	AA	NN	AA	AA	NN	NN	AA	AA	AA	GG	AA	AA	GG	GG	GG	GG	GG	GG	AA	GG	AA	GG	GG	GG	AA	AA	GG	GG
AX_95633485	A/G	1	446444116	+	36	CH	NA	NA	NA	NA	AA	AA	AA	AA	AA	AA	AA	AA	AA	AA	AA	AA	AA	AA	AA	AA	AA	AA	AA	AA	GG	AA	AA	GG	GG	GG	GG	GG	GG	AA	GG	AA	GG	GG	GG	AA	AA	GG	GG
AX_94381637	T/C	1	447222391	+	36	CH	NA	NA	NA	NA	TT	TC	TT	TT	TT	TT	TT	TT	TT	TT	TT	TT	TT	TT	TT	TT	TT	TT	TT	TT	CC	TT	TT	NN	CC	NN	CC	CC	CC	TT	CC	TT	CC	CC	CC	TT	CC	TT	CC
AX_179561243	T/C	1	447578507	+	36	CH	NA	NA	NA	NA	CC	CC	CC	TT	TT	CC	CC	CC	NN	TC	TT	TT	CC	TT	CC	CC	TT	TT	CC	CC	CC	CC	TT	CC	CC	CC	CC	CC	CC	TT	CC	TC	CC	CC	CC	CC	TT	CC	CC
AX_94732625	T/C	1	447578507	+	36	CH	NA	NA	NA	NA	CC	CC	CC	TT	TT	CC	CC	CC	CC	NN	TT	TT	CC	TT	CC	CC	TT	TT	CC	CC	CC	CC	TT	CC	CC	CC	CC	CC	CC	TT	CC	TT	CC	CC	CC	CC	TT	CC	CC
AX_179558241	T/C	1	447584505	+	36	CH	NA	NA	NA	NA	CC	CC	CC	TT	TT	CC	CC	CC	CC	NN	TT	TT	CC	TT	CC	CC	TT	TT	CC	CC	CC	CC	TT	CC	CC	CC	CC	CC	CC	TT	CC	TT	CC	CC	CC	CC	TT	CC	CC
AX_95658130	T/C	1	447584505	+	36	CH	NA	NA	NA	NA	CC	CC	CC	TT	TT	CC	CC	CC	CC	NN	TT	TT	CC	TT	CC	CC	TT	TT	CC	CC	CC	CC	TT	CC	CC	CC	CC	CC	CC	TT	CC	TT	CC	CC	CC	CC	TT	CC	CC
AX_86173035	A/G	1	448061393	+	36	CH	NA	NA	NA	NA	AA	AA	AA	AA	AA	AA	AA	AA	AA	AA	AA	GG	AA	AA	AA	AA	AA	AA	AA	AA	AA	AA	AA	AA	AA	AA	AA	AA	AA	AA	AA	GG	AA	AA	AA	AA	AA	AA	AA
AX_95659080	A/G	1	448278197	+	36	CH	NA	NA	NA	NA	AA	AA	GG	AA	AA	GG	AA	AA	AA	AA	AA	GG	AA	AA	AA	AA	AA	AA	AA	GG	GG	AA	AA	NN	GG	NN	GG	GG	GG	AA	GG	AA	GG	NN	GG	AA	AA	AA	GG
AX_94623134	A/G	1	452486422	+	36	CH	NA	NA	NA	NA	GG	GG	GG	GG	GG	GG	GG	GG	GG	GG	GG	GG	GG	GG	GG	GG	GG	GG	AA	GG	AA	GG	GG	AA	AA	AA	GG	GG	GG	GG	GG	GG	GG	GG	GG	GG	GG	GG	GG
AX_158532019	A/G	1	453363881	+	36	CH	NA	NA	NA	NA	AA	AA	AA	AG	GG	AA	AA	AG	AA	AA	GG	AA	GG	AA	GG	GG	AA	AA	AA	AA	AA	GG	AA	AA	AA	AA	AA	AA	AA	AA	AA	AG	AA	AA	AA	AA	AA	GG	AA
AX_94396554	A/G	1	453363881	+	36	CH	NA	NA	NA	NA	AA	AA	AA	AA	GG	AA	AA	AG	AA	AA	GG	AA	GG	AA	GG	GG	AA	AA	AA	AA	AA	GG	AA	AA	AA	AA	AA	AA	AA	AA	AA	AG	AA	AA	AA	AA	AA	GG	AA
AX_94778455	T/C	1	453763107	+	36	CH	NA	NA	NA	NA	TT	TC	TT	TT	TT	TT	TT	TT	TT	TT	TT	TT	TT	TT	TT	TT	TT	TT	TT	TT	TT	TT	TT	TT	TT	TT	TC	TT	TT	TT	TT	TT	CC	TT	CC	TT	TT	CC	CC
AX_179561447	T/C	1	455803588	+	36	CH	NA	NA	NA	NA	CC	TT	TT	CC	CC	CC	CC	CC	TT	TC	CC	TT	NN	TT	CC	TT	TT	TT	CC	TT	CC	TT	CC	CC	CC	CC	CC	CC	CC	TT	TC	TC	CC	CC	TC	TT	CC	TT	TT
AX_95629320	T/C	1	455803588	+	36	CH	NA	NA	NA	NA	CC	TC	TT	CC	CC	CC	CC	CC	TT	NN	CC	TT	TC	TT	CC	TT	TT	TT	CC	TT	CC	TT	CC	CC	CC	CC	CC	CC	CC	TT	TC	TC	CC	CC	TC	TT	CC	TT	TT
AX_158539761	T/C	1	456587526	+	36	CH	NA	NA	NA	NA	TC	TT	TT	NN	TC	NN	TC	TC	TT	TT	TC	TT	TT	TT	TC	TT	TT	TT	TT	TT	TT	TT	NN	TT	TT	TT	TT	TT	TT	TT	TT	TT	TT	TT	TT	TT	TT	TT	TT
AX_95679435	T/C	1	456587526	+	36	CH	NA	NA	NA	NA	CC	TT	TT	CC	CC	CC	CC	CC	TT	TT	CC	TT	CC	TT	CC	TT	TT	TT	TT	TT	TT	TT	CC	TT	TT	TT	TT	TT	TT	TT	CC	NN	TT	TT	CC	TT	TT	TT	TT
AX_94523339	T/G	1	459136820	+	36	CH	NA	NA	NA	NA	GG	NN	GG	GG	GG	GG	GG	GG	TT	GG	GG	TT	GG	GG	GG	GG	GG	GG	TT	TT	GG	GG	GG	GG	GG	GG	TT	TT	TT	GG	GG	GG	GG	GG	GG	TT	TT	GG	GG
AX_94504828	T/C	1	460863053	+	36	CH	NA	NA	NA	NA	CC	TT	CC	CC	CC	CC	CC	CC	TC	TT	CC	CC	TC	CC	CC	CC	CC	CC	CC	TT	TT	CC	CC	TT	TT	TT	CC	CC	CC	CC	CC	CC	CC	CC	CC	TT	CC	CC	CC
AX_95077046	T/G	1	461778122	+	36	CH	NA	NA	NA	NA	TT	GG	TT	TT	TT	TT	TT	TT	NN	NN	TT	TT	TT	TT	TT	TT	TT	TT	TT	GG	GG	TT	TT	GG	GG	GG	TT	TT	TT	TT	TT	TT	TT	TT	TT	GG	TT	TT	TT
AX_179559139	T/C	1	462165565	+	36	CH	NA	NA	NA	NA	TT	CC	CC	CC	CC	CC	CC	CC	TT	TT	CC	CC	NN	CC	CC	CC	TT	TT	TT	CC	CC	CC	CC	CC	CC	CC	CC	CC	CC	TT	CC	CC	CC	CC	CC	CC	CC	TT	TT
AX_99585844	T/C	1	462165565	+	36	CH	NA	NA	NA	NA	TT	CC	CC	CC	CC	CC	CC	CC	TT	TT	CC	CC	NN	TT	CC	CC	TT	TT	TT	CC	CC	CC	CC	CC	CC	CC	CC	CC	CC	NN	CC	CC	CC	NN	CC	CC	CC	TT	TT
AX_110963850	A/C	1	462711273	+	36	CH	NA	NA	NA	NA	CC	AA	AA	AA	CC	AA	AA	CC	AC	CC	CC	AA	CC	AA	CC	CC	AA	AA	AA	AA	CC	AA	AA	CC	CC	CC	AA	AA	AA	AA	AA	AC	AA	AA	AA	AA	CC	CC	CC
AX_94702400	A/G	1	462799396	+	36	CH	NA	NA	NA	NA	GG	GG	GG	GG	GG	GG	GG	GG	GG	GG	GG	GG	GG	GG	GG	GG	GG	GG	GG	GG	AA	GG	GG	GG	AA	AA	GG	AA	AA	GG	AA	GG	GG	GG	GG	GG	GG	GG	GG
AX_94542559	A/G	1	463041207	+	36	CH	NA	NA	NA	NA	AA	AA	AA	AA	AA	AA	AA	AA	AA	AA	AA	AA	AA	AA	AA	AA	AA	AA	AA	AA	GG	AA	AA	GG	GG	GG	GG	GG	GG	AA	GG	AA	GG	GG	GG	AA	AA	AA	AA
AX_94478919	A/C	1	463961342	+	36	CH	NA	NA	NA	NA	AA	CC	CC	CC	CC	AA	AA	CC	CC	AA	CC	CC	CC	AA	CC	CC	AA	AA	CC	CC	AA	CC	AA	AA	AA	AA	NN	AA	AA	AA	AA	CC	AA	AA	AA	CC	CC	AA	AA
AX_94810466	T/C	1	464319946	+	36	CH	NA	NA	NA	NA	TT	TC	TT	TT	CC	CC	TT	TC	NN	TT	TT	CC	CC	CC	CC	TT	CC	CC	CC	TT	TT	TT	CC	CC	TT	TT	NN	TT	TT	CC	TT	CC	TT	TT	TT	CC	TT	TT	CC
AX_111466991	C/G	1	464841679	+	36	CH	NA	NA	NA	NA	GG	GG	GG	CC	CC	GG	GG	CC	CG	GG	CC	CC	CC	GG	CC	CC	GG	GG	CC	GG	GG	CC	GG	GG	GG	GG	GG	GG	GG	GG	GG	CC	GG	GG	GG	GG	CC	GG	GG
AX_95253308	C/G	1	465886663	+	36	CH	NA	NA	NA	NA	GG	CC	GG	GG	GG	GG	GG	GG	GG	GG	GG	GG	GG	GG	GG	GG	GG	GG	GG	NN	CC	GG	GG	CC	CC	CC	GG	GG	GG	GG	GG	GG	GG	GG	GG	GG	GG	GG	GG
AX_109329254	A/G	1	469359787	+	36	CH	NA	NA	NA	NA	GG	AA	GG	GG	GG	GG	GG	GG	AG	AA	GG	GG	GG	GG	GG	GG	GG	GG	GG	AG	AA	GG	GG	AA	AA	AA	GG	GG	GG	GG	GG	GG	GG	GG	GG	AA	GG	GG	GG
AX_179558936	A/G	1	469359787	+	36	CH	NA	NA	NA	NA	GG	AA	GG	GG	GG	GG	GG	GG	GG	NN	GG	GG	GG	GG	GG	GG	GG	GG	GG	AA	AA	GG	GG	AA	AA	AA	GG	GG	GG	GG	GG	GG	GG	GG	GG	AA	GG	GG	GG
AX_109407055	A/G	1	469686200	+	36	CH	NA	NA	NA	NA	AA	GG	AA	AA	AA	AA	AA	AA	AG	GG	AA	AA	AG	AA	AA	AA	AA	AA	AA	GG	GG	AA	AA	GG	GG	GG	AA	AA	AA	AA	AA	AA	AA	AA	AA	GG	AA	AA	AA
AX_179558963	A/G	1	469686200	+	36	CH	NA	NA	NA	NA	AA	GG	AA	AA	AA	AA	AA	AA	AG	GG	AA	AA	AA	AA	AA	AA	AA	AA	AA	GG	GG	AA	AA	GG	GG	GG	AA	AA	AA	AG	AA	AA	AA	AA	AA	GG	AA	AA	AA
AX_86173442	T/C	1	470797202	+	36	CH	NA	NA	NA	NA	CC	TT	TT	TT	CC	TT	TT	TC	TC	TC	CC	TT	CC	TT	CC	CC	TT	TT	TT	TT	CC	TT	TT	CC	CC	CC	TT	TT	TT	TT	TT	TC	TT	TT	TT	TT	CC	CC	CC
AX_86173443	T/C	1	470797202	+	36	CH	NA	NA	NA	NA	CC	TT	TT	TT	CC	TT	TT	NN	TC	CC	CC	TT	CC	TT	CC	CC	TT	TT	TT	TT	CC	TT	TT	CC	CC	CC	TT	TT	TT	TT	TT	TC	TT	NN	TT	TT	CC	CC	CC
AX_110967537	T/C	1	471697724	+	36	CH	NA	NA	NA	NA	TT	TT	TT	TT	TT	TT	TT	TT	TT	TT	TT	TT	TT	TT	TT	TT	TT	TT	TT	TT	CC	TT	TT	CC	CC	CC	CC	CC	CC	TT	CC	TT	CC	CC	CC	TT	TT	TT	TT
AX_94972660	A/G	1	472520942	+	36	CH	NA	NA	NA	NA	AA	AG	AA	AA	GG	AG	AA	AG	AA	GG	AA	AA	AG	AA	AA	AA	AA	AA	AA	GG	AA	AA	GG	AA	AA	AA	GG	GG	GG	AA	GG	AA	GG	GG	GG	AA	AA	AA	AA
AX_109844206	A/G	1	473013979	+	36	CH	NA	NA	NA	NA	AA	AA	AA	AA	AA	AA	AA	AA	AA	AA	AA	AA	AA	AA	AA	AA	AA	AA	AA	AA	GG	AA	AA	GG	GG	GG	GG	GG	GG	AA	GG	AA	GG	GG	AA	AA	AA	AA	AA
AX_111082947	A/G	1	473724068	+	36	CH	NA	NA	NA	NA	AA	AA	AA	AA	AA	AA	AA	AA	AA	AA	AA	AA	AA	AA	AA	AA	AA	AA	AA	AA	GG	AA	AA	GG	GG	GG	GG	GG	GG	AA	GG	AA	GG	GG	AA	AA	AA	AA	AA
AX_179558207	A/C	1	473958583	+	36	CH	NA	NA	NA	NA	AA	AA	AA	AA	AA	AA	AA	AA	AA	AA	AA	AA	AA	AA	AA	AA	AA	AA	AA	AA	CC	AA	AA	AA	CC	AA	AC	AC	AC	AA	AC	AA	AC	AC	AC	AA	CC	AA	AA
AX_179477313	A/G	1	474708237	+	36	CH	NA	NA	NA	NA	AA	AG	AA	AA	GG	AA	AA	NN	AA	AA	AA	AA	AG	GG	AA	AA	GG	GG	GG	AA	AA	AA	GG	AA	AA	AA	GG	GG	GG	AG	GG	AA	GG	GG	GG	AA	GG	GG	AA
AX_86165869	T/C	1	475629910	+	36	CH	NA	NA	NA	NA	TT	TT	TT	TT	CC	TT	TT	TT	TT	NN	TT	TT	TT	TT	TT	TT	TT	TT	TT	CC	TT	TT	CC	TT	TT	TT	CC	CC	CC	TT	CC	TT	CC	CC	CC	TT	TT	TT	TT
AX_86165870	T/C	1	475629910	+	36	CH	NA	NA	NA	NA	TT	TT	TT	TT	CC	TT	TT	TT	TT	CC	TT	TT	TT	TT	TT	TT	TT	TT	TT	CC	TT	TT	CC	TT	TT	TT	CC	CC	CC	TT	CC	TT	CC	NN	CC	TT	TT	TT	TT
AX_179560414	A/G	1	476763119	+	36	CH	NA	NA	NA	NA	GG	AG	GG	GG	AA	GG	GG	AG	GG	NN	GG	GG	GG	AA	GG	GG	AA	AA	AA	GG	AA	GG	AA	GG	GG	AA	GG	GG	GG	AA	GG	GG	GG	GG	GG	GG	AA	AA	GG
AX_95629375	A/G	1	476763119	+	36	CH	NA	NA	NA	NA	GG	AG	GG	GG	AA	GG	GG	AG	GG	AG	GG	GG	GG	AA	GG	GG	AA	AA	AA	GG	AA	GG	AA	GG	GG	AA	GG	GG	GG	AA	GG	GG	GG	GG	GG	GG	AA	AA	GG
AX_110490481	A/G	1	477728371	+	36	CH	NA	NA	NA	NA	GG	GG	GG	GG	AA	AA	GG	NN	GG	AA	GG	GG	GG	AA	GG	GG	AA	AA	AA	GG	GG	AA	AA	AA	GG	GG	GG	GG	GG	AA	GG	GG	GG	GG	GG	GG	GG	GG	GG
AX_109932328	T/C	1	477730025	+	36	CH	NA	NA	NA	NA	TT	TT	TT	NN	CC	CC	CC	CC	TC	CC	CC	TT	TC	CC	CC	TC	CC	CC	CC	TT	TT	CC	CC	CC	TT	TT	TT	NN	TT	CC	NN	TC	TT	TT	TT	TT	CC	NN	TT
AX_109842766	T/C	1	477737384	+	36	CH	NA	NA	NA	NA	TT	TT	TT	TT	CC	CC	CC	CC	TC	CC	CC	TT	CC	CC	CC	CC	CC	CC	CC	TT	TT	CC	CC	CC	TT	TT	TT	TT	TT	CC	TT	TC	TT	TT	TT	TT	CC	TT	TT
AX_110905593	T/C	1	477851486	+	36	CH	NA	NA	NA	NA	CC	CC	CC	CC	TT	TT	TT	TT	TC	TC	TT	CC	TT	TT	TT	TT	TT	TT	TT	CC	CC	TT	TT	TT	CC	CC	CC	CC	CC	TT	NN	TC	CC	CC	CC	NN	TT	CC	CC
AX_109345975	A/G	1	477900125	+	36	CH	NA	NA	NA	NA	AA	AA	GG	GG	AA	AA	AA	GG	AA	AA	AA	GG	AG	AA	AA	AA	AA	AA	AA	AA	GG	AA	AA	GG	GG	GG	GG	GG	GG	AA	GG	AG	GG	GG	GG	GG	AA	AA	GG
AX_95662320	A/G	1	477900125	+	36	CH	NA	NA	NA	NA	AA	AA	GG	GG	AA	AA	AA	GG	AA	AA	AA	GG	AA	AA	AA	AA	AA	AA	AA	AA	GG	AA	AA	GG	GG	GG	GG	GG	GG	AA	GG	AG	GG	GG	GG	GG	AA	AA	GG
AX_179475688	A/G	1	478068332	+	36	CH	NA	NA	NA	NA	AA	AA	AA	AA	AA	AA	AA	AA	AA	NN	AA	AA	AA	AA	AA	AA	AA	AA	AA	AA	GG	NN	AA	GG	GG	GG	NN	NN	NN	AA	NN	AA	NN	NN	NN	AA	GG	AA	AA
AX_179558183	A/G	1	478068332	+	36	CH	NA	NA	NA	NA	AA	AA	AA	AA	AA	AA	AA	AA	AA	NN	AA	AA	AA	AA	AA	AA	AA	AA	AA	AA	GG	AA	AA	GG	GG	GG	AA	AA	AA	AA	AA	AA	AA	AA	AA	AA	GG	AA	AA
AX_110616388	T/C	1	479539412	+	36	CH	NA	NA	NA	NA	TT	TT	TT	TT	TT	TT	TT	TT	TT	TT	TT	TT	TT	TT	TT	TT	TT	TT	TT	TT	CC	TT	TT	TT	CC	CC	CC	CC	CC	TT	CC	TT	CC	CC	TT	TT	TT	TT	TT
AX_94890423	A/G	1	479544575	+	36	CH	NA	NA	NA	NA	AA	AA	AA	AA	GG	AA	GG	GG	AA	AA	GG	AA	NN	AA	GG	GG	AA	AA	GG	AA	AA	GG	AA	AA	AA	AA	AA	AA	AA	AA	AA	AA	AA	AA	AA	AA	GG	AA	AA
AX_94705107	C/G	1	480361031	+	36	CH	NA	NA	NA	NA	GG	GG	CC	CC	CC	CC	CC	NN	CC	CC	CC	CC	CC	CC	CC	CC	CC	CC	CC	CC	GG	GG	CC	GG	GG	GG	GG	GG	GG	CC	GG	CC	GG	GG	GG	GG	CC	CC	GG
AX_179558730	A/G	1	480387280	+	36	CH	NA	NA	NA	NA	GG	GG	GG	GG	GG	GG	GG	GG	GG	NN	GG	GG	GG	GG	GG	GG	GG	GG	GG	GG	AA	GG	GG	AA	AA	AA	AG	GG	GG	NN	GG	GG	GG	GG	GG	GG	GG	GG	GG
AX_86172575	T/C	1	480449109	+	36	CH	NA	NA	NA	NA	TT	TT	TT	TT	TT	TT	TT	TT	TT	TT	TT	TT	TT	TT	TT	TT	TT	TT	TT	TT	CC	TT	TT	CC	CC	CC	TT	TT	TT	TT	TT	TT	TT	TT	TT	TT	TT	TT	TT
AX_86172576	T/C	1	480449109	+	36	CH	NA	NA	NA	NA	TT	TT	TT	TT	TT	TT	TT	TT	TT	TT	TT	TT	TT	TT	TT	TT	TT	TT	TT	TT	CC	TT	TT	CC	CC	CC	TT	TT	TT	TT	TT	TT	TT	TT	TT	TT	TT	TT	TT
AX_109538739	A/G	1	480830311	+	36	CH	NA	NA	NA	NA	GG	GG	GG	GG	GG	AA	GG	GG	GG	AA	GG	GG	AG	AA	GG	GG	AA	AA	GG	GG	AA	GG	AA	GG	AA	AA	AA	AA	AA	AA	AA	GG	AA	AA	GG	GG	GG	GG	GG
AX_95654382	T/C	1	481321072	+	36	CH	NA	NA	NA	NA	TT	TT	TT	TT	TT	TT	TT	TT	TT	CC	TT	TT	TT	TT	TT	TT	TT	TT	TT	TT	CC	TT	TT	CC	CC	CC	TT	TT	TT	TT	TT	TT	TT	TT	TT	TT	TT	TT	CC
AX_109823133	A/C	1	481633904	+	36	CH	NA	NA	NA	NA	CC	CC	CC	CC	CC	AA	CC	CC	CC	AA	CC	CC	NN	AA	CC	CC	AA	AA	CC	CC	AA	CC	AA	CC	AA	AA	AA	AA	AA	AA	AA	CC	AA	AA	CC	CC	AA	CC	CC
AX_95069018	A/G	1	481652198	+	36	CH	NA	NA	NA	NA	GG	GG	AA	GG	GG	AA	GG	GG	GG	AA	GG	GG	GG	AG	GG	GG	AA	AA	GG	GG	AA	GG	AA	GG	AA	AA	AA	AA	AA	AA	GG	GG	AA	AA	GG	GG	GG	AA	AA
AX_110546208	T/C	1	481671089	+	36	CH	NA	NA	NA	NA	TT	TT	CC	TT	TT	TT	TT	TT	TT	TT	TT	TT	TT	TT	TT	TT	TT	TT	TT	TT	CC	TT	TT	TT	CC	CC	CC	CC	CC	TT	CC	TT	CC	CC	TT	TT	TT	CC	CC
AX_89736240	T/C	1	481672295	+	36	CH	NA	NA	NA	NA	CC	CC	CC	CC	CC	TT	CC	TC	CC	TT	CC	CC	CC	TT	CC	CC	TT	TT	CC	CC	CC	CC	TT	CC	CC	CC	CC	CC	CC	TT	CC	CC	CC	CC	CC	CC	CC	CC	CC
AX_89553661	A/G	1	481755049	+	36	CH	NA	NA	NA	NA	GG	GG	AA	GG	AA	AA	GG	GG	GG	AA	GG	GG	GG	NN	GG	GG	AA	AA	AA	GG	AA	AA	AA	AA	AA	AA	GG	GG	GG	NN	GG	GG	GG	GG	AA	GG	AA	AA	AA
AX_108893431	A/G	1	482249309	+	36	CH	NA	NA	NA	NA	AA	AA	AA	AA	GG	AA	AA	AA	AA	AA	AA	AA	NN	AA	AA	AA	AA	AA	GG	AA	GG	GG	AA	GG	GG	GG	GG	GG	GG	AA	GG	AA	GG	GG	GG	AA	GG	AA	AA
AX_94507420	A/G	1	482335883	+	36	CH	NA	NA	NA	NA	AA	AA	AA	AA	GG	AA	AA	AA	AA	NN	AA	AA	AG	AA	AA	AA	AA	AA	GG	AA	GG	GG	AA	GG	GG	GG	AA	AA	AA	AA	AA	AA	AA	AA	GG	AA	GG	AA	AA
AX_109932303	T/C	1	483194679	+	36	CH	NA	NA	NA	NA	TT	TT	CC	NN	CC	CC	TT	TT	TT	CC	TT	TT	TC	CC	TT	TT	CC	CC	CC	NN	CC	CC	CC	CC	CC	CC	CC	CC	CC	CC	NN	TT	CC	CC	CC	TT	CC	CC	CC
AX_111491668	A/G	1	483195087	+	36	CH	NA	NA	NA	NA	AA	AA	GG	AA	AA	GG	AA	AA	AA	GG	AA	AA	AA	NN	AA	AA	GG	GG	AA	AA	AA	AA	GG	AA	AA	AA	GG	GG	GG	NN	GG	AA	GG	GG	AA	AA	AA	GG	GG
AX_109485282	A/G	1	485350763	+	36	CH	NA	NA	NA	NA	AA	AA	GG	AA	AA	AA	AA	AA	AA	AA	AA	AA	AA	AA	AA	AA	AA	AA	AA	AA	GG	AA	AA	GG	GG	GG	GG	GG	GG	AA	GG	AA	GG	GG	GG	AA	GG	GG	GG
AX_109519398	A/G	1	485358782	+	36	CH	NA	NA	NA	NA	AA	AA	GG	AA	GG	AA	AA	AA	AA	AA	AA	AA	AA	AA	AA	AA	AA	AA	GG	AA	GG	GG	AA	GG	GG	GG	GG	GG	GG	AA	GG	AA	GG	GG	GG	AA	GG	GG	GG
AX_111543794	T/C	1	485413091	+	36	CH	NA	NA	NA	NA	CC	CC	CC	CC	TT	TT	CC	CC	CC	TT	CC	CC	CC	TT	CC	CC	TT	TT	TT	CC	CC	TT	TT	CC	CC	CC	CC	CC	CC	TT	CC	CC	CC	CC	CC	CC	CC	CC	CC
AX_86163134	A/C	1	485440935	+	36	CH	NA	NA	NA	NA	AA	AA	AA	AA	CC	CC	AA	AC	AA	CC	AA	AA	AA	CC	AA	AA	CC	CC	CC	AA	AA	CC	CC	NN	AA	AA	AA	NN	AA	CC	AA	AA	AA	AA	AA	NN	NN	AA	AA
AX_86175827	T/G	1	485876511	+	36	CH	NA	NA	NA	NA	GG	GG	GG	GG	TT	TT	GG	GG	GG	TT	GG	GG	GG	TT	GG	GG	TT	TT	TT	GG	GG	TT	TT	GG	GG	GG	GG	GG	GG	TT	GG	GG	GG	GG	GG	GG	GG	GG	GG
AX_86175828	T/G	1	485876511	+	36	CH	NA	NA	NA	NA	GG	GG	GG	GG	TT	TT	GG	TG	GG	TT	GG	GG	GG	TT	GG	GG	TT	TT	TT	GG	GG	TT	TT	GG	GG	GG	GG	GG	GG	TT	GG	GG	GG	GG	GG	GG	GG	GG	GG
AX_110070785	A/G	1	486052874	+	36	CH	NA	NA	NA	NA	AA	AA	GG	AA	GG	AA	AA	AA	AA	AA	AA	AA	AA	AA	AA	AA	AA	AA	GG	AA	GG	GG	AA	GG	GG	GG	GG	GG	GG	AA	GG	AA	GG	GG	GG	AA	GG	GG	GG
AX_108870453	T/C	1	486583473	+	36	CH	NA	NA	NA	NA	CC	CC	CC	CC	TT	TT	TT	TT	TC	TT	TT	CC	TT	TT	TT	TT	TT	TT	TT	CC	TT	TT	TT	TT	TT	TT	TT	TT	TT	TT	TT	TC	TT	TT	CC	CC	TT	CC	CC
AX_111104121	T/C	1	486704062	+	36	CH	NA	NA	NA	NA	TT	TT	CC	TT	CC	TT	TT	TT	TT	TT	TT	TT	TT	TT	TT	TT	TT	TT	CC	TT	CC	CC	TT	CC	CC	CC	CC	CC	CC	TT	CC	TT	CC	CC	CC	TT	CC	CC	CC
AX_110545671	A/G	1	486705876	+	36	CH	NA	NA	NA	NA	GG	GG	GG	GG	GG	GG	GG	GG	GG	GG	GG	GG	GG	GG	GG	GG	GG	GG	GG	GG	AA	GG	GG	AA	AA	AA	AA	AA	AA	GG	AA	GG	AA	AA	AA	GG	AA	GG	GG
AX_110507721	A/G	1	486943268	+	36	CH	NA	NA	NA	NA	GG	GG	AA	GG	AA	GG	GG	GG	GG	GG	GG	GG	GG	GG	GG	GG	GG	GG	AA	GG	AA	AA	GG	AA	AA	AA	AA	AA	AA	GG	AA	GG	AA	AA	AA	GG	AA	AA	AA
AX_110513818	C/G	1	486954067	+	36	CH	NA	NA	NA	NA	GG	GG	GG	GG	GG	GG	GG	GG	GG	GG	GG	GG	GG	GG	GG	GG	GG	GG	GG	GG	CC	GG	GG	CC	CC	CC	CC	CC	CC	GG	CC	GG	CC	CC	CC	GG	CC	GG	GG
AX_108978389	A/G	1	486956978	+	36	CH	NA	NA	NA	NA	AA	AA	AA	AA	AA	AA	AA	AA	AA	AA	AA	AA	AA	AA	AA	AA	AA	AA	AA	AA	GG	AA	AA	GG	GG	GG	GG	GG	GG	AA	GG	AA	GG	GG	GG	AA	GG	AA	AA
AX_111484910	A/C	1	486974275	+	36	CH	NA	NA	NA	NA	AA	AA	CC	AA	CC	AA	AA	AA	AA	AA	AA	AA	AA	AA	AA	AA	AA	AA	CC	AA	CC	CC	AA	CC	CC	CC	CC	CC	CC	AA	CC	AA	CC	CC	CC	AA	CC	CC	CC
AX_94757176	T/C	1	487012064	+	36	CH	NA	NA	NA	NA	TT	TT	CC	TT	CC	TT	TT	TT	TT	TT	TT	TT	TT	TT	TT	TT	TT	TT	CC	TT	CC	CC	TT	CC	CC	CC	CC	CC	CC	TT	CC	TT	CC	CC	CC	NN	CC	CC	CC
AX_109944937	A/G	1	487039073	+	36	CH	NA	NA	NA	NA	AA	AA	GG	AA	GG	AA	AA	AA	AA	AA	AA	AA	AA	AA	AA	AA	AA	AA	GG	AA	GG	GG	AA	GG	GG	GG	GG	GG	GG	AA	GG	AA	GG	GG	GG	AA	GG	GG	GG
AX_94947139	T/C	1	487260239	+	36	CH	NA	NA	NA	NA	CC	CC	CC	CC	CC	CC	TT	TT	NN	CC	CC	CC	TT	CC	TT	TT	CC	CC	CC	TT	CC	CC	CC	CC	CC	CC	CC	NN	CC	CC	CC	NN	CC	CC	NN	TT	TT	TT	CC
AX_95631250	T/C	1	487260239	+	36	CH	NA	NA	NA	NA	TC	NN	CC	NN	CC	NN	TT	TT	TC	CC	TC	CC	TT	TC	TT	TT	TC	TC	CC	TT	CC	CC	CC	CC	NN	CC	CC	NN	CC	TC	CC	TC	CC	CC	CC	TT	TT	TT	CC
AX_110088114	T/C	1	487739803	+	36	CH	NA	NA	NA	NA	TT	TT	CC	TT	CC	TT	TT	TT	TT	TT	TT	TT	TT	TT	TT	TT	TT	TT	CC	TT	CC	CC	TT	CC	CC	CC	CC	CC	CC	TT	CC	TT	CC	CC	CC	TT	CC	CC	CC
AX_109502948	T/C	1	488096993	+	36	CH	NA	NA	NA	NA	TT	TT	CC	TT	CC	TT	TT	TT	TT	TT	TT	TT	TT	TT	TT	TT	TT	TT	CC	TT	CC	CC	TT	CC	CC	CC	CC	CC	CC	TT	CC	TT	CC	CC	CC	TT	CC	CC	CC
AX_108847117	A/G	1	488102155	+	36	CH	NA	NA	NA	NA	GG	GG	GG	GG	AA	GG	GG	GG	GG	GG	GG	GG	GG	GG	GG	GG	GG	GG	AA	GG	AA	AA	GG	AA	AA	AA	AA	AA	AA	GG	AA	GG	AA	AA	AA	GG	AA	GG	GG
AX_89472485	A/G	1	488107787	+	36	CH	NA	NA	NA	NA	GG	GG	GG	GG	AA	GG	GG	GG	GG	GG	GG	GG	GG	GG	GG	GG	GG	GG	AA	GG	AA	AA	GG	AA	AA	AA	AA	AA	AA	GG	AA	GG	AA	AA	AA	GG	AA	GG	GG
AX_111749104	A/G	1	488362751	+	36	CH	NA	NA	NA	NA	AA	AA	AA	AA	AA	AA	AA	AA	AA	AA	AA	AA	AA	AA	AA	AA	AA	AA	AA	AA	NN	AA	AA	AG	AG	AG	NN	AA	AG	AA	AG	AA	NN	AG	AG	AA	AA	AA	AA
AX_95682373	A/G	1	488362751	+	36	CH	NA	NA	NA	NA	AA	AA	AA	AA	AA	AA	AA	AA	AA	AA	AA	AA	AA	AA	AA	AA	AA	AA	AA	AA	NN	AA	AA	NN	NN	NN	GG	NN	GG	AA	GG	AA	GG	NN	GG	AA	AA	AA	AA
AX_111493911	A/G	1	488774994	+	36	CH	NA	NA	NA	NA	AA	AA	AA	AA	GG	GG	AA	AA	AA	GG	AA	AA	AA	GG	AA	AA	GG	GG	GG	AA	AA	GG	GG	GG	AA	AA	AA	AA	AA	GG	AA	AA	AA	AA	AA	AA	GG	AA	AA
AX_86166931	A/G	1	488815629	+	36	CH	NA	NA	NA	NA	NN	AA	AA	AA	AA	AA	AA	AA	AA	AA	AA	AA	AA	AA	AA	AA	AA	AA	AA	AA	AG	AA	AA	AA	AG	AG	AG	AG	AG	AA	AG	AA	AG	AG	AA	AA	AA	AA	AA
AX_94889305	A/C	1	488942450	+	36	CH	NA	NA	NA	NA	AA	AA	AA	AA	CC	AA	AA	AC	AA	AA	AA	AA	AA	AA	AA	AA	AA	AA	CC	AA	AA	CC	AA	CC	AA	AA	AA	AA	AA	AA	AA	AA	AA	AA	AA	AA	AA	AA	AA
AX_95684973	A/C	1	488942450	+	36	CH	NA	NA	NA	NA	AA	AA	AA	AA	CC	AA	AA	AC	AA	AA	AA	AA	AA	AA	AA	AA	AA	AA	CC	AA	AA	CC	AA	CC	AA	AA	AA	AA	AA	AA	AA	AA	AA	AA	AA	AA	AA	AA	AA
AX_179557743	T/C	1	488942798	+	36	CH	NA	NA	NA	NA	CC	CC	CC	CC	TT	CC	CC	CC	CC	CC	CC	CC	CC	CC	CC	CC	CC	CC	TT	CC	CC	TT	CC	TT	CC	NN	CC	CC	CC	CC	CC	CC	CC	CC	CC	CC	TT	CC	CC
AX_95188865	T/C	1	488942798	+	36	CH	NA	NA	NA	NA	CC	CC	CC	CC	TT	CC	CC	CC	CC	CC	CC	CC	CC	CC	CC	CC	CC	CC	TT	CC	CC	TT	CC	TT	CC	CC	CC	CC	CC	CC	CC	CC	CC	CC	CC	CC	TT	CC	CC
AX_112290238	A/C	1	488942818	+	36	CH	NA	NA	NA	NA	CC	CC	CC	CC	NN	AA	CC	CC	CC	AA	CC	CC	CC	AA	CC	CC	AA	AA	AC	CC	AA	AC	AA	AC	AA	AA	AA	AA	AA	AA	AA	CC	AA	AA	CC	CC	AC	CC	CC
AX_95630287	A/C	1	488942818	+	36	CH	NA	NA	NA	NA	CC	CC	CC	CC	AA	NN	CC	CC	CC	AA	CC	CC	CC	AA	CC	CC	AA	AA	AA	CC	AA	AA	AA	AA	AA	AA	AA	AA	AA	AA	AC	CC	AA	AA	CC	CC	AA	CC	CC
AX_86180120	A/G	1	489017974	+	36	CH	NA	NA	NA	NA	GG	GG	GG	GG	AA	AA	GG	NN	GG	AA	GG	GG	NN	AA	GG	GG	AA	AA	AA	NN	AA	AA	AA	AA	AA	AA	AA	NN	AA	AA	AA	GG	AA	AA	GG	GG	AA	GG	GG
AX_86180121	A/G	1	489017974	+	36	CH	NA	NA	NA	NA	GG	GG	GG	GG	AA	AA	GG	GG	GG	AA	GG	GG	GG	AA	GG	GG	AA	AA	NN	GG	AA	AA	AA	AA	NN	AA	AA	AA	AA	AA	AA	GG	AA	AA	GG	GG	AA	GG	GG
AX_109841429	A/G	1	489280844	+	36	CH	NA	NA	NA	NA	NN	NN	AA	AA	GG	AA	GG	GG	NN	AA	GG	AA	GG	AA	GG	GG	AA	AA	GG	AA	AA	GG	AA	AA	AA	AA	AA	AA	AA	AA	AA	AG	AA	NN	AA	AG	AA	AA	AA
AX_108895514	T/C	1	489285328	+	36	CH	NA	NA	NA	NA	TT	TT	TT	TT	CC	TT	CC	CC	TC	TT	CC	TT	CC	TT	CC	CC	TT	TT	CC	TT	TT	CC	TT	TT	TT	TT	TT	TT	TT	TT	TT	TC	TT	TT	TT	TT	TT	TT	TT
AX_109947456	T/C	1	489406283	+	36	CH	NA	NA	NA	NA	TT	TT	TT	TT	CC	TT	CC	CC	TC	NN	CC	TT	CC	TT	CC	CC	TT	TT	CC	TT	TT	CC	TT	TT	TT	TT	TT	TT	TT	TT	TT	TC	TT	TT	TT	TT	TT	TT	TT
AX_109374386	A/G	1	489409918	+	36	CH	NA	NA	NA	NA	GG	GG	GG	GG	AA	GG	AA	AA	AG	GG	AA	GG	AA	GG	AA	AA	GG	GG	AA	GG	GG	AA	GG	GG	GG	GG	GG	GG	GG	GG	GG	AG	GG	GG	GG	GG	GG	GG	GG
AX_109910238	T/C	1	489410216	+	36	CH	NA	NA	NA	NA	TT	TT	TT	TT	CC	TT	CC	CC	TC	TT	CC	TT	CC	TT	CC	CC	TT	TT	CC	NN	TT	CC	TT	TT	TT	TT	TT	TT	TT	TT	TT	TC	TT	TT	TT	TT	TT	TT	TT
AX_111150867	T/G	1	489502129	+	36	CH	NA	NA	NA	NA	TT	TT	TT	TT	GG	TT	GG	GG	TG	TT	GG	TT	GG	TT	GG	GG	TT	TT	GG	TT	TT	GG	TT	TT	TT	TT	TT	TT	TT	TT	TT	TG	TT	TT	TT	TT	TT	TT	TT
AX_109847552	C/G	1	489502383	+	36	CH	NA	NA	NA	NA	CC	CC	CC	CC	GG	CC	GG	GG	CG	CC	GG	CC	GG	CC	GG	GG	CC	CC	GG	CC	CC	GG	CC	CC	CC	CC	CC	CC	CC	CC	CC	CG	CC	CC	CC	CC	CC	CC	CC
AX_95682410	A/G	1	489847917	+	36	CH	NA	NA	NA	NA	GG	GG	AA	GG	GG	GG	GG	GG	GG	GG	GG	GG	GG	GG	GG	GG	GG	GG	NN	GG	AA	GG	GG	GG	AA	AA	AA	AA	AG	GG	AA	GG	NN	AA	GG	GG	GG	AA	AA
AX_94943789	A/G	1	489851632	+	36	CH	NA	NA	NA	NA	GG	GG	AA	GG	AA	GG	GG	GG	GG	GG	GG	GG	GG	GG	GG	GG	GG	GG	AA	GG	GG	AA	GG	AA	GG	GG	GG	GG	GG	GG	GG	GG	GG	GG	GG	GG	GG	AA	AA
AX_95685367	A/G	1	489851632	+	36	CH	NA	NA	NA	NA	GG	GG	AA	GG	AA	GG	GG	GG	NN	GG	GG	GG	AG	GG	GG	GG	GG	GG	AA	GG	GG	AA	GG	AA	GG	GG	GG	GG	GG	GG	GG	GG	GG	GG	GG	GG	GG	AA	AA
AX_108958110	A/C	1	490019717	+	36	CH	NA	NA	NA	NA	AA	AA	AA	AA	CC	CC	CC	CC	AC	CC	CC	AA	CC	AC	CC	CC	CC	CC	CC	AA	CC	CC	CC	CC	CC	CC	AA	AA	AA	NN	AA	AC	AA	AA	CC	AA	CC	AA	AA
AX_111091846	A/T	1	490020880	+	36	CH	NA	NA	NA	NA	TT	TT	TT	TT	AA	TT	AA	AA	AA	TT	AA	TT	AA	TT	AA	AA	TT	TT	AA	TT	TT	AA	TT	TT	TT	TT	TT	TT	TT	TT	TT	AA	TT	TT	TT	TT	TT	NN	TT
AX_111181186	T/C	1	490414758	+	36	CH	NA	NA	NA	NA	CC	CC	CC	CC	TT	CC	TT	TT	TC	CC	TT	CC	TT	CC	TT	TT	CC	CC	TT	CC	TT	TT	CC	TT	TT	TT	CC	CC	CC	CC	CC	TC	CC	CC	TT	CC	TT	CC	CC
AX_94392849	T/G	1	490466960	+	36	CH	NA	NA	NA	NA	GG	GG	GG	GG	TT	GG	GG	GG	GG	GG	GG	GG	GG	GG	GG	GG	GG	GG	TT	GG	TT	TT	GG	TT	TT	TT	TG	TG	TG	GG	TG	GG	TG	TG	TG	GG	TT	GG	GG
AX_95631047	T/G	1	490466960	+	36	CH	NA	NA	NA	NA	GG	GG	GG	GG	TT	GG	GG	GG	GG	GG	GG	GG	GG	GG	GG	GG	GG	GG	TT	GG	TT	TT	GG	TT	TT	TT	TT	NN	TT	GG	TT	GG	TT	TT	TT	GG	TT	GG	GG
AX_109358415	A/G	1	490525682	+	36	CH	NA	NA	NA	NA	AA	AG	AA	AA	GG	AA	GG	GG	AG	AA	GG	AA	GG	AA	GG	GG	AA	AA	GG	AA	GG	GG	AA	GG	GG	GG	AA	NN	AA	AA	AA	AG	AA	AA	GG	AA	GG	AA	AA
AX_110921717	A/G	1	490882850	+	36	CH	NA	NA	NA	NA	AA	AA	AA	AA	GG	AA	GG	GG	NN	AA	GG	AA	GG	AA	GG	GG	AA	AA	GG	AA	AA	GG	AA	AA	AA	NN	AA	AA	AA	AA	AA	GG	AA	AA	AA	AA	AA	AA	AA
AX_179476256	T/C	1	490920354	+	36	CH	NA	NA	NA	NA	TT	TT	TT	TT	TT	TT	CC	CC	NN	TT	CC	TT	CC	TT	CC	CC	TT	TT	TT	TT	TT	TT	TT	TT	TT	TT	TT	TT	TT	TT	TT	CC	TT	TT	TT	TT	TT	TT	TT
AX_94770579	T/C	1	490920354	+	36	CH	NA	NA	NA	NA	TT	TT	TT	TT	TT	TT	CC	CC	CC	TT	CC	TT	CC	TT	CC	CC	TT	TT	TT	TT	TT	TT	TT	TT	TT	TT	TT	TT	TT	TT	TT	NN	TT	TT	TT	TT	TT	TT	TT
AX_111634870	A/G	1	490930325	+	36	CH	NA	NA	NA	NA	GG	GG	AA	GG	NN	GG	GG	AG	GG	GG	GG	GG	GG	GG	GG	GG	GG	GG	GG	GG	GG	GG	GG	GG	GG	GG	GG	GG	GG	GG	GG	GG	GG	GG	GG	GG	GG	AA	AA
AX_112289517	A/G	1	490930325	+	36	CH	NA	NA	NA	NA	GG	GG	AA	GG	GG	GG	GG	GG	GG	GG	GG	GG	GG	GG	GG	GG	GG	GG	GG	GG	GG	GG	GG	GG	GG	GG	GG	GG	GG	GG	GG	GG	GG	GG	GG	GG	GG	AA	AA
AX_179560511	T/G	1	491138353	+	36	CH	NA	NA	NA	NA	GG	GG	TT	GG	TT	GG	GG	GG	GG	GG	GG	GG	GG	GG	GG	GG	GG	GG	TT	GG	TT	TT	GG	TT	TT	TT	TT	TT	TT	GG	TT	GG	TT	TT	TT	GG	TT	TT	TT
AX_94519923	T/G	1	491138353	+	36	CH	NA	NA	NA	NA	GG	GG	TT	GG	NN	GG	GG	GG	GG	GG	GG	GG	GG	GG	GG	GG	GG	GG	TT	GG	TT	TT	GG	TT	TT	TT	TT	TT	TT	GG	TT	GG	TT	TT	TT	GG	TT	TT	TT
AX_111541693	T/G	1	491155909	+	36	CH	NA	NA	NA	NA	GG	GG	GG	GG	GG	GG	TT	TT	TG	GG	TT	GG	TT	GG	TT	TT	GG	GG	GG	GG	GG	TT	GG	GG	GG	GG	GG	GG	GG	GG	GG	TG	GG	GG	GG	GG	GG	GG	GG
AX_95659327	A/G	1	491204256	+	36	CH	NA	NA	NA	NA	AA	AA	AA	AA	GG	AA	AA	AA	AA	AA	AA	AA	AA	AA	AA	AA	AA	AA	GG	AA	GG	GG	AA	GG	GG	GG	AA	AA	AA	AA	AA	AA	AA	AA	GG	AA	GG	AA	AA
AX_111156946	A/G	1	491303079	+	36	CH	NA	NA	NA	NA	GG	GG	GG	GG	GG	GG	AA	AA	AG	GG	AA	GG	AA	GG	AA	AA	GG	GG	GG	GG	GG	AA	GG	GG	GG	GG	GG	GG	GG	GG	GG	AG	GG	GG	GG	GG	GG	GG	GG
AX_108767634	A/G	1	491308354	+	36	CH	NA	NA	NA	NA	GG	GG	GG	NN	NN	GG	AA	AA	AA	GG	AA	NN	AA	GG	AA	AA	GG	GG	GG	GG	GG	AA	GG	GG	GG	GG	GG	GG	GG	GG	GG	NN	GG	GG	GG	GG	GG	GG	GG
AX_110426231	A/G	1	491770561	+	36	CH	NA	NA	NA	NA	AA	AA	AA	AA	AA	AA	GG	GG	AG	AA	GG	AA	GG	AA	GG	GG	AA	AA	AA	AA	GG	GG	AA	GG	GG	GG	AA	AA	AA	AA	AA	AG	AA	AA	GG	AA	GG	AA	AA
AX_110396000	C/G	1	492189361	+	36	CH	NA	NA	NA	NA	GG	GG	GG	GG	GG	GG	CC	CC	GG	GG	CC	GG	CC	GG	CC	CC	GG	GG	GG	GG	GG	CC	GG	GG	GG	GG	GG	GG	GG	GG	GG	CG	GG	GG	NN	GG	GG	GG	GG
AX_110571551	A/G	1	492278188	+	36	CH	NA	NA	NA	NA	GG	GG	GG	GG	GG	GG	AA	AA	AG	GG	AA	GG	AA	GG	AA	AA	GG	GG	GG	GG	GG	AA	GG	GG	GG	GG	GG	GG	GG	GG	GG	AG	GG	GG	GG	GG	AA	GG	GG
AX_109364053	A/G	1	492375601	+	36	CH	NA	NA	NA	NA	GG	GG	AA	GG	AA	GG	GG	GG	GG	GG	GG	GG	GG	GG	GG	GG	GG	GG	AA	GG	AA	AA	GG	NN	AA	AA	AA	AA	AA	GG	AA	GG	AA	AA	AA	GG	AA	NN	NN
AX_179560049	A/G	1	492375601	+	36	CH	NA	NA	NA	NA	GG	GG	AA	GG	AA	GG	GG	GG	GG	GG	GG	GG	GG	GG	GG	GG	GG	GG	AA	GG	AA	AA	GG	AA	AA	AA	AA	AA	AA	GG	AA	GG	AA	AA	AA	GG	AA	AA	AA
AX_95652044	T/C	1	492375832	+	36	CH	NA	NA	NA	NA	TT	TT	CC	TT	TT	TT	TT	TT	TT	TT	TT	TT	TT	TT	TT	TT	TT	TT	TT	TT	TT	TT	TT	TT	TT	TT	CC	CC	CC	TT	CC	TT	CC	CC	TT	TT	TT	CC	CC
AX_110646829	T/C	1	492615073	+	36	CH	NA	NA	NA	NA	NN	CC	CC	CC	CC	CC	CC	CC	CC	CC	CC	CC	CC	CC	CC	CC	CC	CC	CC	CC	TT	CC	CC	TT	TT	TT	TT	TT	TT	CC	TT	CC	TT	TT	TT	TT	CC	CC	CC
AX_110046816	A/G	1	492824038	+	36	CH	NA	NA	NA	NA	GG	GG	GG	GG	GG	GG	AA	AA	AG	GG	AA	GG	AA	GG	AA	AA	GG	GG	GG	GG	GG	GG	GG	GG	GG	GG	GG	GG	GG	GG	GG	AG	GG	GG	GG	GG	AA	GG	GG
AX_110057220	T/C	1	493036292	+	36	CH	NA	NA	NA	NA	CC	CC	CC	CC	TT	CC	CC	CC	CC	CC	CC	CC	CC	CC	CC	CC	CC	CC	TT	CC	TT	TT	CC	TT	TT	TT	TT	TT	TT	CC	TC	CC	TT	TT	TT	CC	TT	CC	CC
AX_111736411	T/C	1	493220107	+	36	CH	NA	NA	NA	NA	TT	TT	TT	TT	TT	TT	CC	CC	TC	TT	CC	TT	CC	TT	CC	CC	TT	TT	TT	TT	CC	TT	TT	CC	CC	CC	TT	TT	TT	TT	TT	TC	TT	TT	CC	TT	CC	TT	TT
AX_179475549	T/G	1	493282025	+	36	CH	NA	NA	NA	NA	GG	GG	TT	GG	TT	GG	GG	GG	GG	GG	GG	GG	GG	GG	GG	GG	GG	GG	TT	GG	TT	TT	GG	TT	TT	TT	GG	GG	GG	GG	GG	GG	GG	GG	TT	GG	TT	TT	TT
AX_95684470	A/C	1	493378849	+	36	CH	NA	NA	NA	NA	AA	AA	CC	AA	CC	AA	AA	AA	AA	AA	AA	AA	AA	AA	AA	AA	AA	AA	CC	AA	CC	CC	AA	CC	CC	CC	CC	CC	CC	AA	CC	AA	CC	CC	CC	AA	CC	CC	CC
AX_94498696	A/G	1	493513116	+	36	CH	NA	NA	NA	NA	GG	GG	GG	GG	GG	GG	AA	AA	GG	GG	AA	GG	AA	GG	AA	AA	GG	GG	GG	GG	AA	GG	GG	AA	AA	AA	GG	GG	GG	GG	GG	AG	GG	GG	GG	GG	AA	GG	GG
AX_111529217	T/C	1	493937765	+	36	CH	NA	NA	NA	NA	TT	TT	TT	TT	CC	CC	TT	TT	TT	CC	TT	TT	TT	CC	TT	TT	CC	CC	CC	TT	TT	CC	CC	TT	TT	TT	CC	CC	CC	CC	CC	TT	CC	CC	CC	CC	TT	TT	TT
AX_178059203	T/C	1	494071611	+	36	CH	NA	NA	NA	NA	CC	CC	TT	CC	TT	CC	CC	CC	CC	CC	CC	CC	CC	CC	CC	CC	CC	CC	TT	CC	TT	TT	CC	TT	TT	TT	TT	TT	TT	CC	TT	CC	TT	TT	TT	CC	TT	TT	TT
AX_95681553	T/C	1	494071611	+	36	CH	NA	NA	NA	NA	CC	CC	TT	CC	TT	CC	CC	CC	CC	CC	CC	CC	CC	CC	CC	CC	CC	CC	TT	CC	TT	TT	CC	TT	TT	TT	TT	TT	TT	CC	TT	CC	TT	TT	TT	CC	TT	TT	TT
AX_111132713	A/G	1	494355083	+	36	CH	NA	NA	NA	NA	GG	GG	GG	GG	AA	AA	GG	GG	GG	AA	GG	GG	GG	AA	GG	GG	AA	AA	AA	GG	GG	AA	AA	GG	GG	GG	AA	AA	AA	AA	AA	GG	AA	AA	AA	AA	GG	GG	GG
AX_86172152	T/C	1	494392090	+	36	CH	NA	NA	NA	NA	TT	TC	TC	TC	TT	TT	TT	TT	TT	TC	TT	TC	TT	TT	TT	TT	TT	TT	TT	TC	TT	TT	TT	TT	TT	TT	TT	TT	TT	TT	TT	NN	TT	TT	TT	TT	TT	TT	TT
AX_111144497	A/G	1	494726611	+	36	CH	NA	NA	NA	NA	AA	AA	AA	AA	GG	GG	GG	GG	AG	GG	GG	AA	GG	GG	GG	GG	GG	GG	GG	AA	GG	GG	GG	GG	GG	GG	GG	GG	GG	GG	GG	AG	GG	GG	GG	GG	GG	AA	AA
AX_109830408	A/C	1	495036278	+	36	CH	NA	NA	NA	NA	CC	CC	CC	CC	CC	CC	CC	CC	CC	CC	CC	CC	CC	CC	CC	CC	CC	CC	CC	CC	AA	CC	CC	AA	AA	AA	CC	CC	CC	CC	CC	CC	CC	CC	CC	CC	AA	CC	CC
AX_110606043	A/G	1	495036834	+	36	CH	NA	NA	NA	NA	GG	GG	GG	GG	AA	GG	GG	GG	GG	AA	GG	GG	AG	GG	GG	GG	GG	GG	AA	GG	GG	AA	GG	GG	GG	GG	AA	AA	AA	GG	AA	GG	AA	AA	AA	GG	GG	GG	GG
AX_111002026	A/G	1	495037510	+	36	CH	NA	NA	NA	NA	GG	GG	GG	GG	AA	GG	GG	GG	GG	AA	GG	GG	AG	GG	GG	GG	GG	GG	AA	GG	GG	AA	GG	GG	GG	GG	AA	AA	AA	GG	AA	GG	AA	AA	AA	GG	GG	GG	GG
AX_111457419	T/C	1	495116419	+	36	CH	NA	NA	NA	NA	CC	CC	CC	CC	CC	CC	CC	CC	CC	CC	CC	CC	CC	CC	CC	CC	CC	CC	CC	CC	TT	CC	CC	TT	TT	TT	CC	CC	CC	CC	CC	CC	CC	CC	CC	CC	TT	CC	CC
AX_95629446	A/G	1	495136226	+	36	CH	NA	NA	NA	NA	GG	GG	GG	GG	GG	GG	GG	GG	GG	GG	GG	GG	GG	GG	GG	GG	GG	GG	GG	GG	AA	GG	GG	AA	AA	AA	AA	AA	AA	GG	AA	GG	AA	AA	AA	GG	AA	GG	GG
AX_95137321	T/G	1	495579405	+	36	CH	NA	NA	NA	NA	GG	GG	GG	GG	GG	GG	GG	GG	GG	TT	GG	GG	GG	GG	GG	GG	GG	GG	GG	GG	GG	GG	GG	GG	GG	GG	TT	TT	TT	GG	TT	GG	TT	TT	TT	GG	GG	GG	TT
AX_110687548	T/C	1	496299549	+	36	CH	NA	NA	NA	NA	CC	CC	CC	CC	CC	TT	CC	CC	CC	CC	CC	CC	CC	TT	CC	CC	TT	TT	CC	CC	TT	CC	TT	TT	TT	TT	TT	TT	TT	TT	TT	CC	TT	TT	TT	TT	TT	CC	CC
AX_110934404	T/C	1	496302897	+	36	CH	NA	NA	NA	NA	TT	TT	TT	TT	TT	CC	TT	TT	TT	TC	TT	TT	TT	CC	TT	TT	CC	CC	TT	TT	CC	TT	CC	CC	CC	CC	CC	CC	CC	CC	CC	TT	CC	CC	CC	CC	CC	TT	TT
AX_111181015	A/G	1	496475108	+	36	CH	NA	NA	NA	NA	GG	GG	GG	GG	GG	GG	GG	GG	GG	GG	GG	GG	GG	GG	GG	GG	GG	GG	GG	GG	AA	GG	GG	AA	AA	AA	AA	AG	AA	GG	AA	GG	AA	AA	AA	GG	GG	NN	GG
AX_108741088	A/G	1	496823475	+	36	CH	NA	NA	NA	NA	AA	AA	AA	AA	AA	AA	AA	AA	AA	AA	AA	AA	NN	AA	AA	AA	AA	AA	AA	AA	GG	AA	AA	GG	GG	GG	GG	GG	GG	AA	GG	AA	GG	GG	GG	AA	AA	AA	AA
AX_111060236	A/G	1	497027450	+	36	CH	NA	NA	NA	NA	GG	GG	GG	GG	GG	GG	GG	GG	GG	GG	GG	GG	GG	GG	GG	GG	GG	GG	GG	GG	AA	GG	GG	AA	AA	NN	AA	AA	AA	GG	AA	GG	AA	AA	AA	GG	GG	GG	GG
AX_108927297	A/G	1	497077116	+	36	CH	NA	NA	NA	NA	AA	AA	AA	NN	AA	AA	AA	AA	AA	AA	AA	AA	AA	AA	AA	AA	AA	AA	AA	AA	GG	AA	AA	GG	GG	GG	GG	GG	GG	AA	GG	AA	GG	GG	GG	AA	AA	AA	AA
AX_110421739	T/C	1	497194376	+	36	CH	NA	NA	NA	NA	TT	TT	TT	TT	TT	TT	TT	TT	TT	TT	TT	TT	TT	TT	TT	TT	TT	TT	TT	TT	NN	TT	TT	CC	NN	CC	CC	CC	CC	TT	CC	TT	CC	CC	CC	TT	TT	TT	TT
AX_111020430	T/C	1	497506892	+	36	CH	NA	NA	NA	NA	TT	TT	TT	TT	TC	TT	CC	CC	TT	TT	CC	TT	CC	TT	CC	TC	TT	TT	TT	TT	CC	TT	TT	TT	CC	CC	TT	NN	TT	TT	TC	TC	TT	TT	TT	TT	TT	TT	TT
AX_94773962	A/G	1	497507788	+	36	CH	NA	NA	NA	NA	AA	AA	AA	AA	AA	AA	AA	AA	AA	AA	AA	AA	AA	AA	NN	AA	AA	AA	NN	AA	AA	AA	AA	AA	AA	AA	GG	GG	GG	AA	GG	AA	GG	GG	GG	AA	AA	AA	AA
AX_95008533	T/C	1	497518185	+	36	CH	NA	NA	NA	NA	CC	CC	CC	CC	CC	CC	TT	TT	CC	CC	TT	CC	TT	CC	TT	TT	CC	CC	CC	CC	TT	CC	CC	CC	TT	TT	NN	TT	TT	CC	CC	NN	CC	CC	CC	CC	CC	CC	CC
AX_109474715	A/T	1	497545274	+	36	CH	NA	NA	NA	NA	AA	AA	AA	AA	AA	AA	TT	TT	AA	AA	TT	AA	TT	AA	TT	TT	AA	AA	AA	AA	TT	AA	AA	AA	TT	TT	AT	TT	TT	AA	AA	AT	AA	AA	AA	AA	AA	AA	AA
AX_109882536	T/C	1	497783864	+	36	CH	NA	NA	NA	NA	TT	TT	TT	TT	TT	TT	CC	CC	TT	TT	CC	TT	CC	TT	CC	CC	TT	TT	TT	TT	CC	TT	TT	TT	CC	CC	TT	TT	TT	TT	TT	TC	TT	TT	TT	TT	TT	TT	TT
AX_110496490	A/G	1	497872665	+	36	CH	NA	NA	NA	NA	GG	AG	AA	AA	AA	AA	AA	AA	AA	AA	AA	AA	AA	AA	AA	AG	AA	AA	AA	NN	AA	AA	AA	GG	AA	AA	GG	GG	GG	AA	GG	AA	GG	GG	GG	AA	AA	AA	AA
AX_110650608	T/C	1	497903932	+	36	CH	NA	NA	NA	NA	CC	CC	CC	CC	CC	CC	TT	TT	CC	CC	TT	CC	TT	CC	TT	TT	CC	CC	CC	CC	TT	CC	CC	CC	TT	TT	CC	CC	CC	CC	CC	TT	CC	CC	CC	CC	CC	CC	CC
AX_111748260	A/G	1	497904022	+	36	CH	NA	NA	NA	NA	GG	GG	GG	GG	GG	GG	AA	AA	GG	GG	AA	GG	AA	GG	AA	AA	GG	GG	GG	GG	AA	GG	GG	GG	AA	AA	GG	GG	GG	GG	GG	AG	GG	GG	GG	GG	GG	GG	GG
AX_111062624	T/C	1	497935964	+	36	CH	NA	NA	NA	NA	CC	CC	CC	CC	CC	CC	TT	TT	CC	CC	TT	CC	TT	CC	TT	TT	CC	CC	CC	CC	CC	CC	CC	CC	CC	CC	CC	CC	CC	CC	CC	TC	CC	NN	CC	CC	CC	CC	CC
AX_110948247	A/G	1	498143280	+	36	CH	NA	NA	NA	NA	GG	GG	GG	GG	GG	GG	AA	AA	GG	GG	AA	GG	AA	GG	AA	AA	GG	GG	GG	GG	GG	GG	GG	GG	GG	GG	GG	GG	GG	GG	GG	AG	GG	GG	GG	GG	GG	GG	GG
AX_86173030	A/G	1	498174029	+	36	CH	NA	NA	NA	NA	AA	AA	AA	AA	GG	AA	AA	AA	AA	NN	AA	AA	AA	AA	AA	AA	AA	AA	NN	AA	AA	AA	GG	GG	AA	GG	GG	GG	GG	AA	GG	AA	GG	GG	GG	AA	AA	GG	AA
AX_110052042	T/C	1	498180755	+	36	CH	NA	NA	NA	NA	CC	CC	CC	CC	CC	CC	TT	TT	CC	CC	TT	CC	TT	CC	TT	TT	CC	CC	CC	CC	CC	CC	CC	CC	CC	CC	CC	CC	CC	CC	CC	TC	CC	CC	CC	CC	CC	CC	CC
AX_109839508	A/G	1	498198727	+	36	CH	NA	NA	NA	NA	AA	AA	AA	AA	AA	AA	GG	GG	AA	NN	GG	AA	GG	AA	GG	GG	AA	AA	AA	AA	AA	AA	AA	AA	AA	AA	AA	AA	AA	AA	AG	AG	AA	AA	AA	AA	AA	AA	AA
AX_110964010	T/C	1	498208897	+	36	CH	NA	NA	NA	NA	TT	TT	TT	TT	TT	TT	CC	CC	TT	TT	CC	TT	CC	TT	CC	CC	TT	TT	TT	TT	TT	TT	TT	TT	TT	TT	TT	TT	TT	TT	TT	TC	TT	TT	TT	TT	TT	TT	TT
AX_111775504	A/G	1	498251281	+	36	CH	NA	NA	NA	NA	GG	GG	GG	GG	GG	GG	AA	AA	GG	GG	AA	GG	AA	GG	AA	AA	GG	GG	GG	GG	GG	GG	GG	GG	GG	GG	GG	GG	GG	GG	GG	NN	GG	GG	GG	GG	GG	GG	GG
AX_110950983	A/G	1	498251488	+	36	CH	NA	NA	NA	NA	AA	AA	AA	AA	AA	AA	GG	GG	AA	AA	GG	AA	GG	AA	GG	GG	AA	AA	AA	AA	AA	AA	AA	AA	AA	AA	AA	AA	AA	AA	AA	AG	AA	AA	AA	AA	AA	AA	AA
AX_110054605	T/C	1	498323087	+	36	CH	NA	NA	NA	NA	CC	CC	CC	CC	CC	CC	TT	TT	CC	CC	TT	CC	TT	CC	TT	TT	CC	CC	CC	CC	CC	CC	CC	CC	CC	CC	CC	CC	CC	CC	CC	TC	CC	CC	CC	CC	CC	CC	CC
AX_94583334	A/G	1	498377482	+	36	CH	NA	NA	NA	NA	GG	GG	GG	GG	AA	GG	AA	AA	AG	GG	AA	GG	AA	GG	AA	AA	GG	GG	AA	GG	AG	AA	GG	AA	AA	AA	GG	GG	GG	GG	GG	AG	GG	GG	NN	GG	AA	GG	GG
AX_111122143	T/G	1	498393507	+	36	CH	NA	NA	NA	NA	GG	GG	GG	GG	GG	GG	TT	TT	GG	NN	TT	GG	TT	GG	TT	TT	GG	GG	GG	GG	GG	GG	GG	GG	GG	GG	GG	GG	GG	GG	GG	TG	GG	GG	GG	GG	GG	GG	GG
AX_110028168	A/T	1	498396571	+	36	CH	NA	NA	NA	NA	AA	AA	AA	AA	AA	AA	TT	TT	AA	AA	TT	AA	TT	AA	TT	TT	AA	AA	AA	AA	AA	AA	AA	AA	AA	AA	AA	AA	AA	AA	AA	AT	AA	AA	AA	AA	AA	AA	AA
AX_111107440	A/C	1	498451460	+	36	CH	NA	NA	NA	NA	CC	CC	CC	CC	CC	CC	AA	AA	CC	CC	AA	CC	AA	CC	AA	AA	CC	CC	CC	CC	CC	CC	CC	CC	CC	CC	CC	CC	CC	CC	CC	AC	CC	CC	CC	CC	CC	CC	CC
AX_110967314	C/G	1	498598972	+	36	CH	NA	NA	NA	NA	CC	CC	CC	CC	CC	CC	GG	GG	CC	CC	GG	CC	GG	CC	GG	GG	CC	CC	CC	CC	CC	CC	CC	CC	CC	CC	CC	CC	CC	CC	CC	CG	CC	CC	CC	CC	CC	CC	CC
AX_111607353	T/C	1	498811512	+	36	CH	NA	NA	NA	NA	TT	TT	TT	TT	TT	TT	TT	TT	TT	TT	TT	TT	TC	TT	TT	TT	TT	TT	TT	TT	TT	TT	TT	TT	TT	TT	TT	TT	TT	TT	TT	TT	TT	TT	TT	TT	TT	TT	TT
AX_109947439	T/C	1	498978212	+	36	CH	NA	NA	NA	NA	TT	TT	TT	TT	CC	TT	CC	CC	TC	TT	CC	TT	CC	TT	CC	CC	TT	TT	CC	TT	TT	CC	TT	TT	TT	TT	TT	TC	TT	TT	TT	TC	TT	TT	TT	TT	TT	TT	TT
AX_110912803	A/T	1	499200002	+	36	CH	NA	NA	NA	NA	AA	AA	AA	AA	AA	AA	AA	AA	AA	AA	AA	AA	AT	AA	AA	AA	AA	AA	AA	AA	AA	AA	AA	AA	AA	AA	AA	AA	AA	AA	AA	AA	AA	AA	AA	AA	AA	AA	AA
AX_109860740	T/C	1	499314579	+	36	CH	NA	NA	NA	NA	CC	CC	CC	CC	CC	CC	TT	TT	TC	CC	TT	CC	TT	CC	TT	TT	CC	CC	CC	CC	TT	TT	CC	TT	TT	TT	CC	CC	CC	CC	CC	TC	CC	CC	TT	CC	TT	CC	CC
AX_110017752	A/G	1	500164355	+	36	CH	NA	NA	NA	NA	AA	AA	AA	AA	AA	AA	GG	GG	AA	AA	GG	AA	GG	AA	GG	GG	AA	AA	AA	AA	AA	GG	AA	AA	AA	AA	AA	AA	AA	AA	AA	AA	AA	AA	AA	AA	AA	AA	AA
AX_95652007	A/G	1	500164355	+	36	CH	NA	NA	NA	NA	AA	AA	AA	AA	AA	AA	GG	GG	NN	AA	GG	AA	GG	AA	GG	GG	AA	AA	AA	AA	AA	GG	AA	AA	AA	AA	AA	AA	AA	AA	AA	NN	AA	AA	AA	AA	AA	AA	AA
AX_108768123	A/C	1	500284794	+	36	CH	NA	NA	NA	NA	CC	NN	CC	CC	CC	CC	AA	AC	CC	CC	AA	CC	AA	CC	AA	AA	CC	CC	CC	CC	AA	CC	CC	AA	AA	AA	CC	CC	CC	CC	CC	AC	CC	CC	CC	CC	AA	CC	CC
AX_111071577	C/G	1	500564564	+	36	CH	NA	NA	NA	NA	GG	CG	GG	GG	GG	GG	CC	NN	GG	GG	CC	GG	CC	GG	CC	CC	GG	GG	GG	GG	CC	GG	GG	CC	CC	CC	GG	GG	GG	GG	GG	CG	GG	GG	GG	GG	CC	GG	GG
AX_86167844	T/C	1	500830691	+	36	CH	NA	NA	NA	NA	TT	TT	TT	TT	TT	TT	CC	CC	TC	TT	CC	TT	CC	TT	CC	CC	TT	TT	TT	TT	CC	TT	TT	CC	CC	CC	TT	TT	TT	TT	TT	TC	TT	TT	CC	TT	CC	TT	TT
AX_109056654	T/G	1	500973930	+	36	CH	NA	NA	NA	NA	TT	TT	GG	TT	TT	TT	TT	NN	TT	TT	TT	TT	TT	TT	TT	TT	TT	TT	TT	TT	TT	TT	TT	TT	TT	TT	TT	TT	TT	TT	NN	TT	TT	TT	TT	TT	TT	GG	GG
AX_111637826	A/G	1	501815913	+	36	CH	NA	NA	NA	NA	AA	AA	AA	AA	AA	AA	GG	GG	AG	AA	GG	AA	GG	AA	GG	GG	AA	AA	AA	AA	GG	AA	AA	GG	GG	GG	AA	AA	AA	AA	AA	AG	AA	AA	AA	AA	GG	AA	AA
AX_108980349	A/T	1	502533963	+	36	CH	NA	NA	NA	NA	TT	TT	TT	TT	NN	AA	AA	AA	AT	AA	AA	TT	AA	AA	AA	AA	AA	AA	AA	TT	AA	AA	AA	AA	AA	AA	AA	AA	AA	AA	AA	NN	AA	AA	AA	AA	AA	TT	TT
AX_95188181	C/G	1	502805016	+	36	CH	NA	NA	NA	NA	GG	NN	GG	GG	GG	GG	CC	CC	GG	GG	CC	GG	CC	GG	CC	CC	CG	GG	GG	GG	GG	GG	GG	GG	GG	GG	GG	GG	GG	GG	GG	CG	GG	GG	GG	GG	CC	GG	GG
AX_109841797	A/G	1	502810106	+	36	CH	NA	NA	NA	NA	AA	AA	AA	AA	AA	AA	AA	NN	AA	AA	AA	AA	AA	AA	AA	AA	AA	AA	AA	AA	AA	AA	AA	AA	AA	AA	AA	AA	AA	AA	AA	AA	AA	AA	AA	AA	AA	GG	GG
AX_109307949	A/G	1	502822070	+	36	CH	NA	NA	NA	NA	AA	NN	AA	AA	AA	AA	GG	NN	AA	AA	GG	AA	GG	AA	GG	GG	AA	AA	AA	AA	AA	AA	AA	AA	AA	AA	AA	AA	AA	AA	AA	AG	AA	AA	AA	AA	GG	AA	AA
AX_108781128	T/C	1	502822688	+	36	CH	NA	NA	NA	NA	CC	NN	TT	CC	CC	CC	TT	NN	CC	CC	TT	CC	TT	CC	TT	TT	CC	CC	CC	CC	TT	CC	CC	TT	TT	TT	TT	TT	TT	CC	TT	TC	TT	TT	TT	CC	TT	CC	CC
AX_112289383	A/G	1	503381240	+	36	CH	NA	NA	NA	NA	GG	GG	GG	GG	GG	AA	GG	GG	AG	GG	GG	GG	GG	AA	GG	GG	AA	AA	GG	GG	GG	GG	AA	GG	GG	GG	GG	GG	GG	AA	GG	GG	GG	GG	GG	AA	GG	GG	GG
AX_179561619	A/G	1	503381240	+	36	CH	NA	NA	NA	NA	GG	GG	GG	GG	GG	AA	GG	GG	AG	AG	GG	GG	GG	AA	GG	GG	AA	AA	GG	GG	GG	GG	AA	GG	GG	GG	GG	GG	GG	AA	GG	GG	GG	GG	GG	AA	GG	GG	GG
AX_111455992	T/C	1	504404869	+	36	CH	NA	NA	NA	NA	TT	TT	TT	TT	TT	CC	TT	TT	TT	TC	TT	TT	TT	CC	TT	TT	CC	CC	TT	TT	CC	TT	CC	CC	CC	CC	CC	CC	CC	CC	NN	TT	CC	CC	CC	CC	TT	TT	TT
AX_94489106	T/C	1	504406645	+	36	CH	NA	NA	NA	NA	TT	TT	TT	TT	TT	TT	CC	CC	TT	TT	CC	TT	CC	TT	CC	CC	TT	TT	TT	TT	TT	TT	NN	TT	TT	TT	TT	TT	TT	NN	TT	CC	TT	TT	TT	TT	TT	TT	TT
AX_86166920	A/G	1	504411102	+	36	CH	NA	NA	NA	NA	AA	AA	AA	AA	AA	AA	AA	AA	AA	AA	AA	AA	AA	AA	AA	AA	AA	AA	AA	AA	GG	AA	AA	GG	GG	GG	GG	GG	GG	AA	GG	AA	GG	GG	GG	AA	AA	AA	AA
AX_110099156	T/G	1	504582283	+	36	CH	NA	NA	NA	NA	GG	GG	GG	GG	GG	GG	TT	TT	GG	GG	TT	GG	TT	GG	TT	TT	GG	GG	GG	GG	GG	GG	GG	GG	GG	TT	TT	TT	TT	GG	TT	NN	TT	TT	TT	GG	GG	GG	GG
AX_111155604	T/C	1	504742586	+	36	CH	NA	NA	NA	NA	TT	TT	TT	CC	TT	CC	TT	TT	TT	NN	TT	TT	TT	CC	TT	TT	CC	CC	TT	TT	CC	TT	CC	CC	CC	CC	CC	CC	CC	CC	CC	TT	CC	CC	CC	CC	TT	TT	TT
AX_109280865	T/C	1	505420273	+	36	CH	NA	NA	NA	NA	TT	TT	TT	TT	TT	TT	TT	TT	TT	TT	TT	TT	TT	TT	TT	TT	TT	TT	TT	TT	CC	TT	TT	CC	CC	CC	TT	TT	TT	TT	TT	TT	TT	TT	TT	TT	TT	TT	TT
AX_95630479	T/C	1	505493711	+	36	CH	NA	NA	NA	NA	TT	TT	TT	TT	TT	TT	CC	CC	TT	TT	CC	TT	CC	TT	CC	CC	TT	TT	TT	TT	NN	TT	TT	TT	NN	CC	NN	CC	CC	TT	TC	TC	TC	TT	TC	TT	TT	TT	TT
AX_109424827	T/G	1	505541918	+	36	CH	NA	NA	NA	NA	TG	TT	TG	TG	TG	TT	TT	TG	TG	TT	TG	TG	NN	TG	TG	TT	TG	TG	TT	TG	GG	TT	TG	GG	GG	GG	TT	TT	TT	TG	TT	TG	TT	TT	TT	TG	TT	TT	TT
AX_109302751	T/C	1	505746998	+	36	CH	NA	NA	NA	NA	TT	TT	TT	TT	TT	TT	TT	TT	TT	TT	TT	TT	TT	TT	TT	NN	TT	TT	TT	CC	CC	TT	TT	CC	CC	CC	TT	TT	TT	TT	TT	TT	TT	TT	TT	CC	TT	TT	TT
AX_86173986	A/C	1	506067216	+	36	CH	NA	NA	NA	NA	AA	AA	AA	AA	AA	AA	CC	CC	AA	AA	CC	AA	CC	AA	CC	CC	AA	AA	AA	AA	AA	AA	AA	AA	AA	AA	AA	NN	AA	AA	AA	AC	AA	AA	AA	NN	AA	AA	AA
AX_86173987	A/C	1	506067216	+	36	CH	NA	NA	NA	NA	AA	AA	AA	AA	AA	AA	CC	CC	AA	AA	CC	AA	CC	AA	CC	NN	AC	AA	AA	AA	AA	AA	AA	AA	AA	AA	NN	AC	AA	AA	AC	AC	AA	AC	NN	AA	AA	AA	AA
AX_110625841	A/G	1	506515389	+	36	CH	NA	NA	NA	NA	GG	GG	GG	GG	GG	GG	AA	AA	GG	GG	AA	GG	AA	GG	AA	AA	GG	GG	GG	GG	GG	GG	GG	GG	GG	GG	GG	GG	GG	GG	GG	AG	GG	GG	GG	GG	GG	GG	GG
AX_110545246	T/C	1	507077395	+	36	CH	NA	NA	NA	NA	CC	CC	CC	CC	CC	CC	TT	TT	CC	CC	TT	CC	NN	TT	TT	TT	TT	TT	CC	CC	CC	CC	TT	CC	CC	CC	CC	CC	CC	TT	CC	NN	CC	CC	CC	TC	CC	CC	CC
AX_111084655	T/G	1	507086860	+	36	CH	NA	NA	NA	NA	TT	TT	TT	TT	TT	TT	GG	TG	TT	TT	GG	TT	GG	TG	GG	GG	GG	GG	TT	TT	GG	TT	GG	GG	GG	GG	GG	GG	GG	NN	GG	TG	GG	GG	GG	TT	TT	TT	TT
AX_110927081	T/C	1	507835763	+	36	CH	NA	NA	NA	NA	CC	CC	CC	CC	CC	CC	TT	TC	CC	TC	TT	CC	TC	TT	TT	TT	TT	TT	CC	CC	CC	CC	TT	CC	CC	CC	CC	CC	CC	TT	CC	TC	CC	CC	CC	CC	CC	CC	CC
AX_111556984	T/C	1	507954631	+	36	CH	NA	NA	NA	NA	TT	TT	TT	TT	TT	TT	CC	TC	TT	TC	CC	TT	NN	NN	CC	CC	CC	CC	TT	TT	TT	TT	CC	TT	TT	TT	TT	TT	TT	CC	NN	TC	TT	NN	TT	TT	TT	NN	TT
AX_111079307	A/G	1	507969666	+	36	CH	NA	NA	NA	NA	AA	AA	AA	AA	AA	AA	GG	AG	AA	AA	GG	AA	AG	AG	GG	GG	GG	GG	AA	AA	AA	AA	GG	AA	AA	AA	AA	AA	AA	NN	AA	AG	AA	AA	AA	AA	AA	AA	AA
AX_111063889	T/C	1	507975554	+	36	CH	NA	NA	NA	NA	CC	CC	CC	CC	CC	CC	TT	TT	CC	TC	TT	CC	NN	TT	TT	TT	TT	TT	CC	CC	CC	CC	TT	CC	CC	CC	CC	CC	CC	TT	CC	TC	CC	CC	CC	CC	CC	CC	CC
AX_111568685	T/C	1	508038079	+	36	CH	NA	NA	NA	NA	TT	TT	TT	TT	CC	TT	CC	NN	TT	NN	CC	TT	TC	CC	CC	CC	CC	CC	TT	TT	TT	TT	CC	TT	TT	TT	TC	TC	TC	TC	TC	TC	TC	TC	TC	TT	TT	TT	TT
AX_111487065	T/G	1	508103847	+	36	CH	NA	NA	NA	NA	GG	TG	TT	TT	TT	TT	TT	TT	TT	TT	TT	TT	NN	TT	TT	TT	TT	TT	TT	TT	TT	TT	TT	TT	TT	TT	TT	TT	TT	TT	TT	TT	TT	TT	TT	TT	TT	TT	TT
AX_89634322	A/G	1	508476828	+	36	CH	NA	NA	NA	NA	GG	AG	AA	GG	GG	GG	AA	AA	GG	GG	AA	GG	AA	GG	AA	AA	GG	GG	GG	GG	AA	GG	GG	AA	AA	AA	GG	GG	GG	GG	GG	AG	GG	GG	GG	GG	AA	AA	AA
AX_95246262	T/G	1	508638267	+	36	CH	NA	NA	NA	NA	TT	TG	GG	GG	TT	GG	TT	TT	GG	GG	TT	GG	TT	TT	TT	NN	TT	TT	GG	GG	GG	GG	TT	GG	GG	GG	GG	GG	GG	TG	GG	TG	GG	GG	GG	GG	GG	GG	GG
AX_94519549	A/C	1	508724029	+	36	CH	NA	NA	NA	NA	CC	CC	CC	CC	AA	CC	AA	NN	CC	NN	AA	CC	AA	AA	AA	AA	AA	AA	CC	CC	CC	CC	AA	CC	CC	CC	CC	CC	CC	AA	CC	AC	CC	CC	CC	CC	CC	CC	CC
AX_110417784	A/C	1	508841144	+	36	CH	NA	NA	NA	NA	AA	AA	CC	CC	AA	CC	AA	AA	CC	AC	AA	CC	AA	AA	AA	AA	AA	AA	CC	CC	CC	CC	AA	CC	CC	CC	CC	CC	CC	AA	CC	AC	CC	CC	CC	CC	CC	CC	CC
AX_95071361	T/C	1	508925642	+	36	CH	NA	NA	NA	NA	NN	TC	TT	TT	CC	TT	CC	CC	TT	TT	CC	TT	CC	CC	CC	CC	CC	CC	TT	TT	TT	TT	CC	TT	TT	TT	TT	TT	TT	CC	TT	TC	TT	TT	TT	TT	TT	TT	TT
AX_108867136	T/G	1	509014568	+	36	CH	NA	NA	NA	NA	TT	TT	GG	GG	GG	GG	GG	TG	GG	GG	GG	GG	TG	GG	GG	GG	GG	GG	GG	GG	GG	GG	GG	GG	GG	GG	GG	GG	GG	GG	GG	GG	GG	GG	GG	GG	GG	GG	GG
AX_109834882	T/C	1	509031482	+	36	CH	NA	NA	NA	NA	CC	TC	TT	TT	TT	TT	TT	NN	TT	TT	TT	TT	TC	TT	TT	TT	TT	TT	TT	TT	TT	TT	TT	TT	TT	TT	TT	TT	TT	TT	TT	TT	TT	TT	TT	TT	TT	TT	TT
AX_111040673	T/G	1	510300923	+	36	CH	NA	NA	NA	NA	GG	TG	TT	TT	TT	TT	TT	TG	TT	TT	TT	TT	TT	TT	TT	TT	TT	TT	TT	TT	TT	TT	TT	TT	TT	TT	TT	TT	TT	TT	TT	TT	TT	TT	TT	TT	TT	TT	TT
AX_109337524	A/G	1	510349301	+	36	CH	NA	NA	NA	NA	GG	NN	AA	AA	AA	AA	AA	AA	AA	AA	AA	AA	NN	AA	AA	AA	AA	AA	AA	AA	AA	AA	AA	AA	AA	AA	AA	AA	AA	AA	AA	AA	AA	AA	AA	AA	AA	AA	AA
AX_109972550	T/C	1	510374638	+	36	CH	NA	NA	NA	NA	TT	TC	CC	CC	CC	CC	CC	CC	CC	CC	CC	CC	NN	CC	CC	CC	CC	CC	CC	CC	CC	CC	CC	CC	CC	CC	CC	CC	CC	CC	CC	CC	CC	CC	CC	CC	CC	CC	CC
AX_111669423	T/C	1	510444395	+	36	CH	NA	NA	NA	NA	CC	CC	TT	TT	TT	TT	TT	TT	TT	TT	TT	TT	NN	TT	TT	TT	TT	TT	TT	TT	TT	TT	TT	TT	TT	TT	TT	TT	TT	TT	TT	TT	TT	TT	TT	TT	TT	TT	TT
AX_111620282	A/G	1	510451302	+	36	CH	NA	NA	NA	NA	GG	NN	AA	AA	AA	AA	AA	AA	AA	AA	AA	AA	AG	AA	AA	AG	AA	AA	AA	AG	AA	AA	AA	AA	AA	AA	AA	AA	AA	AA	NN	AA	AA	AA	AA	AA	AA	AA	AA
AX_110367484	C/G	1	510536525	+	36	CH	NA	NA	NA	NA	CC	CG	GG	GG	GG	GG	GG	GG	GG	GG	GG	GG	NN	GG	GG	GG	GG	GG	GG	GG	GG	GG	GG	GG	GG	GG	NN	GG	CG	GG	GG	GG	GG	CG	CG	GG	GG	GG	GG
AX_109345497	C/G	1	510754544	+	36	CH	NA	NA	NA	NA	GG	NN	CC	CC	CC	CC	CC	CC	CC	CC	CC	CC	NN	CC	CC	CC	CC	CC	CC	CC	CC	CC	CC	CC	CC	CC	CC	CC	CC	CC	CC	CC	CC	NN	CC	CC	CC	CC	CC
AX_109412792	A/C	1	510760671	+	36	CH	NA	NA	NA	NA	AA	AA	CC	CC	CC	CC	CC	NN	CC	CC	CC	CC	AC	CC	CC	CC	CC	CC	CC	CC	CC	CC	CC	CC	CC	CC	CC	CC	CC	CC	CC	CC	CC	CC	CC	CC	CC	CC	CC
AX_95629393	T/C	1	511433214	+	36	CH	NA	NA	NA	NA	CC	CC	TT	CC	CC	CC	TT	TT	CC	CC	TT	CC	TT	CC	TT	TT	CC	CC	CC	CC	CC	CC	CC	CC	CC	CC	CC	CC	CC	CC	CC	TC	CC	CC	CC	CC	CC	TT	TT
AX_86184775	T/C	1	511493581	+	36	CH	NA	NA	NA	NA	TT	TC	TT	TT	TT	TT	CC	NN	TT	TT	CC	TT	CC	TT	CC	CC	TT	TT	TT	TT	TT	TT	TT	TT	TT	TT	TT	TT	TT	TT	TT	TC	TT	TT	TT	TT	TT	TT	TT
AX_112290311	T/G	1	511496974	+	36	CH	NA	NA	NA	NA	GG	TG	GG	GG	GG	GG	TT	NN	GG	GG	TT	GG	TT	GG	TT	TT	GG	GG	GG	GG	GG	GG	GG	GG	GG	GG	GG	GG	GG	GG	GG	TG	GG	GG	GG	GG	GG	GG	GG
AX_179476043	T/G	1	511496974	+	36	CH	NA	NA	NA	NA	GG	NN	GG	GG	GG	GG	TT	TT	GG	GG	TT	GG	TT	GG	TT	TT	GG	GG	GG	GG	GG	GG	GG	GG	GG	GG	GG	GG	GG	GG	GG	TG	GG	GG	GG	GG	GG	GG	GG
AX_94424722	T/C	1	511504983	+	36	CH	NA	NA	NA	NA	TT	TT	TT	TT	TT	TT	CC	CC	TT	TT	CC	TT	NN	TT	CC	CC	TT	TT	TT	TT	TT	TT	TT	CC	TT	TT	CC	CC	CC	TT	CC	NN	CC	CC	CC	TT	TT	TT	TT
AX_94631158	T/C	1	512365726	+	36	CH	NA	NA	NA	NA	TT	TC	CC	TT	TT	TT	CC	CC	TT	TT	CC	TT	CC	TT	CC	CC	TT	TT	TT	TT	TT	TT	TT	TT	TT	TT	CC	CC	CC	TT	CC	TC	CC	CC	CC	TT	TT	CC	CC
AX_179388199	A/G	1	512367961	+	36	CH	NA	NA	NA	NA	GG	NN	AA	GG	GG	GG	AA	AA	GG	GG	AA	GG	AA	GG	AA	AA	GG	GG	GG	GG	NN	GG	GG	GG	GG	GG	AG	AG	AG	GG	AG	AG	AG	AG	AG	GG	GG	AA	AA
AX_95662104	A/G	1	512367961	+	36	CH	NA	NA	NA	NA	GG	NN	AA	GG	GG	GG	AA	AA	GG	GG	AA	GG	AA	GG	AA	AA	GG	GG	GG	GG	GG	GG	GG	GG	GG	GG	AG	AG	AG	GG	NN	AG	AG	AG	AG	GG	GG	AA	AA
AX_109747166	A/G	1	512370365	+	36	CH	NA	NA	NA	NA	AA	AA	AA	AA	AA	AA	AA	AA	AA	AA	AA	AA	AA	AA	AA	AA	AA	AA	AA	AA	AA	AA	AA	AA	AA	AA	AA	AA	AA	AA	GG	AA	AA	AA	AA	AA	AA	GG	GG
AX_86177872	T/C	1	512372693	+	36	CH	NA	NA	NA	NA	CC	NN	CC	CC	CC	CC	TT	TT	CC	CC	TT	CC	TT	CC	TT	TT	CC	CC	CC	CC	CC	CC	CC	CC	CC	CC	TT	NN	TT	CC	TT	NN	TT	NN	TT	CC	CC	CC	CC
AX_86177873	T/C	1	512372693	+	36	CH	NA	NA	NA	NA	TT	TT	CC	TT	TT	TT	TT	TT	TT	TT	TT	TT	TT	TT	TT	TT	TT	TT	TT	TT	TT	TT	TT	TT	TT	TT	TT	TT	TT	TT	TC	TT	TT	TT	TT	TT	TT	CC	CC
AX_109371208	C/G	1	512639482	+	36	CH	NA	NA	NA	NA	CC	NN	GG	GG	GG	GG	GG	CG	GG	GG	GG	GG	CG	GG	GG	GG	GG	GG	GG	GG	GG	GG	GG	GG	GG	GG	GG	GG	GG	NN	GG	GG	GG	GG	GG	GG	CC	GG	GG
AX_110941113	A/G	1	512871769	+	36	CH	NA	NA	NA	NA	AA	NN	GG	GG	GG	GG	GG	AG	GG	GG	GG	GG	AG	GG	GG	GG	GG	GG	GG	GG	GG	GG	GG	GG	GG	GG	GG	GG	GG	GG	GG	GG	GG	GG	GG	GG	AA	GG	GG
AX_94781106	A/T	1	512878236	+	36	CH	NA	NA	NA	NA	TT	TT	AA	TT	TT	TT	TT	TT	TT	TT	TT	TT	TT	TT	TT	TT	TT	TT	TT	TT	TT	TT	TT	TT	TT	TT	TT	TT	TT	TT	TT	TT	AA	TT	TT	TT	AA	AA	AA
AX_108725314	T/C	1	512943937	+	36	CH	NA	NA	NA	NA	CC	NN	TT	TT	TT	TT	TT	TC	TT	NN	TT	TT	NN	TT	TT	TT	TT	TT	TT	TT	TT	TT	TT	TT	TT	TT	TT	TT	TT	TT	TT	TT	TT	TT	TT	TT	CC	TT	TT
AX_111570601	T/C	1	512945672	+	36	CH	NA	NA	NA	NA	CC	TC	TT	TT	TT	TT	TT	NN	TT	TT	TT	TT	TC	TT	TT	TT	TT	TT	TT	TT	TT	TT	TT	TT	TT	TT	TT	TT	TT	TT	TT	TT	TT	TT	TT	TT	CC	TT	TT
AX_110445831	T/C	1	513111110	+	36	CH	NA	NA	NA	NA	CC	TC	TT	TT	TT	TT	TT	TT	TT	TT	TT	TT	TC	TT	TT	TT	TT	TT	TT	TT	TT	TT	TT	TT	TT	TT	TT	TT	TT	TT	TT	TT	TT	TT	TT	TT	CC	TT	TT
AX_109287966	T/C	1	513263635	+	36	CH	NA	NA	NA	NA	CC	TC	TT	TT	TT	TT	TT	TC	TT	TT	TT	TT	TT	TT	TT	TT	TT	TT	TT	TT	TT	TT	TT	TT	TT	TT	TT	TT	TT	TT	TT	TT	TT	TT	TT	TT	CC	TT	TT
AX_179557745	A/G	1	513366463	+	36	CH	NA	NA	NA	NA	AA	AA	AA	AA	AA	AA	AA	AA	AA	AA	AA	AA	AA	AA	AA	AA	AA	AA	AA	AA	GG	AA	AA	GG	GG	GG	GG	GG	GG	AA	GG	AA	GG	GG	GG	AA	AA	AA	AA
AX_95630294	A/G	1	513366463	+	36	CH	NA	NA	NA	NA	AA	AA	AA	AA	AA	AA	AA	AA	AA	AA	AA	AA	AA	AA	AA	AA	AA	AA	AA	AA	GG	AA	AA	GG	GG	GG	GG	GG	GG	AA	GG	AA	GG	GG	GG	AA	AA	AA	AA
AX_108822716	A/G	1	513492915	+	36	CH	NA	NA	NA	NA	AA	AA	GG	GG	GG	GG	GG	GG	GG	GG	GG	GG	AG	GG	GG	GG	GG	GG	GG	GG	GG	GG	GG	GG	GG	GG	GG	GG	GG	GG	AG	GG	GG	GG	GG	GG	AA	GG	GG
AX_86175848	T/C	1	513546400	+	36	CH	NA	NA	NA	NA	TT	TT	TT	TT	TT	TT	TT	TT	TT	TT	TT	TT	TT	TT	TT	TT	TT	TT	TT	TT	CC	TT	TT	CC	CC	CC	CC	CC	CC	TT	CC	TT	CC	CC	CC	TT	TT	TT	TT
AX_110634728	A/G	1	513624161	+	36	CH	NA	NA	NA	NA	GG	GG	GG	AA	AA	AA	AA	AA	AG	AA	AA	GG	NN	AA	AA	AA	AA	AA	AA	AA	AA	GG	AA	AA	AA	AA	AA	AA	AA	AA	NN	AG	AA	AA	AA	AA	GG	GG	AA
AX_109627673	A/G	1	513627682	+	36	CH	NA	NA	NA	NA	GG	GG	GG	GG	GG	GG	GG	GG	GG	GG	GG	GG	AG	GG	GG	GG	GG	GG	GG	GG	AA	GG	GG	AA	AA	AA	GG	GG	GG	GG	GG	GG	GG	GG	GG	GG	GG	GG	GG
AX_110389555	A/C	1	513768039	+	36	CH	NA	NA	NA	NA	CC	AC	AA	CC	CC	CC	CC	CC	CC	CC	CC	CC	AC	CC	CC	CC	CC	CC	CC	CC	AA	CC	CC	AA	AA	AA	CC	CC	CC	CC	CC	CC	CC	CC	CC	CC	CC	CC	CC
AX_94535560	A/G	1	513933943	+	36	CH	NA	NA	NA	NA	AA	AA	AA	GG	GG	GG	GG	AG	GG	GG	GG	GG	GG	GG	GG	GG	GG	GG	GG	GG	GG	GG	GG	GG	GG	GG	AG	AA	AA	GG	AA	GG	GG	GG	GG	AA	AA	GG	GG
AX_110515890	A/G	1	514217838	+	36	CH	NA	NA	NA	NA	GG	GG	GG	AA	AA	AA	AA	AA	AA	AA	AA	AA	AA	AA	AA	AA	AA	AA	AA	AA	AA	AA	AA	AA	AA	AA	AG	GG	GG	AA	GG	AA	AA	AA	AA	GG	GG	AA	AA
AX_110920490	C/G	1	514552503	+	36	CH	NA	NA	NA	NA	GG	GG	GG	GG	CC	GG	CC	CC	CG	CC	CC	GG	CC	CC	CC	CC	CC	CC	GG	GG	CC	GG	CC	CC	CC	CC	CG	GG	GG	CC	GG	CG	CC	CC	CC	GG	GG	GG	GG
AX_112288757	T/C	1	514643516	+	36	CH	NA	NA	NA	NA	TT	TT	TT	TT	TT	TT	TT	TT	TT	TT	TT	TT	TT	TT	TT	TT	TT	TT	TT	TT	CC	TT	TT	CC	CC	CC	CC	CC	CC	TT	NN	TT	CC	CC	CC	TT	TT	TT	TT
AX_95653913	T/C	1	514643516	+	36	CH	NA	NA	NA	NA	TT	TT	TT	TT	TT	TT	TT	TT	TT	TT	TT	TT	TT	TT	TT	TT	TT	TT	TT	TT	CC	TT	TT	CC	CC	CC	CC	CC	CC	TT	CC	TT	CC	CC	CC	TT	TT	TT	TT
AX_110954399	T/C	1	514668812	+	36	CH	NA	NA	NA	NA	CC	CC	CC	CC	TT	CC	TT	TT	TC	TT	TT	CC	TC	TT	TT	TT	TT	TT	CC	CC	TT	CC	TT	TT	TT	TT	TC	CC	CC	TT	CC	TC	TT	TT	TT	CC	CC	CC	CC
AX_178075830	A/G	1	514954502	+	36	CH	NA	NA	NA	NA	AA	AA	AA	AA	AA	AA	NN	AA	AA	AA	AA	AA	NN	AA	AA	AA	AA	AA	AA	AA	AG	AA	AA	GG	AG	GG	GG	NN	GG	AA	GG	AA	GG	GG	GG	AA	AA	AA	AA
AX_94987165	A/G	1	514954502	+	36	CH	NA	NA	NA	NA	AA	AA	AA	AA	AA	AA	AA	AA	AA	AA	AA	AA	AA	AA	AA	AA	AA	AA	AA	AA	GG	AA	AA	GG	GG	GG	GG	GG	GG	AA	GG	AA	GG	GG	GG	AA	AA	AA	AA
AX_109276285	A/G	1	515188769	+	36	CH	NA	NA	NA	NA	AA	AA	AA	AA	AA	AA	GG	GG	AA	NN	GG	AA	NN	GG	GG	GG	GG	GG	AA	AA	AA	AA	GG	AA	AA	AA	AA	AA	AA	GG	AA	AG	AA	AA	AA	AA	AA	AA	AA
AX_179559826	A/G	1	515188769	+	36	CH	NA	NA	NA	NA	AA	AA	AA	AA	AA	AA	GG	GG	AA	AG	GG	AA	GG	GG	GG	GG	GG	GG	AA	AA	AA	AA	GG	AA	AA	AA	AA	AA	AA	GG	AA	GG	AA	AA	AA	AA	AA	AA	AA
AX_94449293	T/C	1	515189485	+	36	CH	NA	NA	NA	NA	CC	CC	CC	CC	CC	CC	TT	TT	CC	TC	TT	CC	TT	TT	TT	TT	TT	TT	CC	CC	TT	CC	TT	TT	TT	TT	TT	NN	TT	TT	TT	TC	TT	TT	NN	CC	CC	CC	CC
AX_95652309	T/C	1	515189485	+	36	CH	NA	NA	NA	NA	CC	CC	CC	CC	CC	CC	TT	TT	CC	CC	TT	CC	TT	TT	TT	TT	TT	TT	CC	CC	TT	CC	TT	TT	TT	TT	TT	NN	TT	TC	TT	TC	TT	TT	TT	CC	CC	CC	CC
AX_111614788	C/G	1	515323374	+	36	CH	NA	NA	NA	NA	GG	GG	GG	GG	GG	GG	CC	CC	GG	NN	CC	GG	CG	NN	CC	CC	CC	CC	GG	GG	GG	GG	CC	GG	GG	GG	GG	GG	GG	CC	GG	CG	GG	GG	GG	GG	GG	GG	GG
AX_108939856	T/G	1	515473301	+	36	CH	NA	NA	NA	NA	TT	TT	TT	GG	GG	GG	GG	NN	GG	GG	GG	GG	GG	GG	GG	GG	GG	GG	GG	GG	GG	GG	GG	GG	GG	GG	GG	GG	GG	GG	GG	GG	GG	GG	GG	TT	TT	GG	GG
AX_111081078	A/G	1	515577251	+	36	CH	NA	NA	NA	NA	GG	GG	GG	GG	AA	GG	AA	AA	AG	AA	AA	GG	AG	AA	AA	AA	AA	AA	GG	GG	AA	GG	AA	AA	AA	AA	AG	GG	GG	AA	GG	AG	AA	AA	AA	GG	GG	GG	GG
AX_108799275	A/G	1	515654794	+	36	CH	NA	NA	NA	NA	AA	AA	AA	AA	GG	AA	GG	GG	AG	GG	GG	AA	GG	GG	GG	GG	GG	GG	AA	AA	GG	AA	GG	GG	GG	GG	NN	AA	AA	GG	AA	AG	GG	GG	GG	AA	AA	AA	AA
AX_110561396	A/C	1	515770842	+	36	CH	NA	NA	NA	NA	AA	AA	AA	CC	CC	CC	CC	AC	CC	CC	CC	CC	CC	CC	CC	CC	CC	CC	CC	CC	CC	CC	CC	CC	CC	CC	CC	CC	CC	CC	CC	CC	CC	CC	CC	AA	CC	CC	CC
AX_110585885	A/G	1	515793371	+	36	CH	NA	NA	NA	NA	GG	GG	GG	GG	AA	GG	AA	NN	AG	AA	AA	GG	NN	NN	AA	AA	AA	AA	GG	GG	AA	GG	AA	AA	AA	AA	AG	GG	GG	NN	GG	AG	AA	AA	AA	GG	GG	GG	GG
AX_109926272	A/G	1	515860175	+	36	CH	NA	NA	NA	NA	GG	GG	GG	AA	AA	AA	AA	AA	AA	AA	AA	AA	AA	AA	AA	AA	AA	AA	AA	AA	AA	AA	AA	AA	AA	AA	AA	AA	AA	AA	AA	AA	AA	AA	AA	GG	AA	AA	AA
AX_110388441	T/C	1	516042349	+	36	CH	NA	NA	NA	NA	CC	CC	CC	CC	TT	CC	TT	NN	TC	TT	TT	CC	TC	TT	TT	TT	TT	TT	CC	CC	TT	CC	TT	TT	TT	TT	TC	CC	CC	TT	CC	TC	TT	TC	TT	CC	CC	CC	CC
AX_110972166	T/G	1	516044380	+	36	CH	NA	NA	NA	NA	TT	TT	TT	TT	GG	TT	GG	GG	TT	TT	GG	TT	NN	NN	GG	GG	GG	GG	TT	TT	GG	TT	GG	GG	GG	NN	GG	GG	GG	GG	GG	TG	GG	GG	GG	TT	TT	TT	TT
AX_108938054	T/C	1	516069239	+	36	CH	NA	NA	NA	NA	TT	TT	TT	TT	CC	CC	CC	NN	CC	CC	CC	CC	TC	CC	CC	CC	CC	CC	CC	CC	CC	CC	CC	CC	CC	CC	CC	CC	CC	CC	CC	CC	CC	CC	CC	TT	CC	CC	CC
AX_109312216	A/G	1	516154711	+	36	CH	NA	NA	NA	NA	GG	GG	GG	GG	AA	AA	AA	NN	AA	AG	AA	AA	AG	AA	AA	AA	AA	AA	AA	AG	AG	AA	AA	AG	AG	AG	AG	AG	AG	AA	AG	AA	AG	AG	AG	GG	AG	AA	AG
AX_111161974	T/C	1	516563444	+	36	CH	NA	NA	NA	NA	TT	TT	TT	CC	CC	NN	CC	CC	TT	CC	CC	TT	CC	CC	CC	CC	CC	CC	NN	TT	CC	CC	CC	CC	CC	CC	CC	CC	CC	CC	CC	TC	CC	CC	CC	CC	TT	CC	TT
AX_94624955	T/C	1	516564171	+	36	CH	NA	NA	NA	NA	TT	TT	CC	TT	TT	CC	TT	TT	CC	TT	TT	CC	TT	TT	TT	TT	TT	TT	CC	CC	TT	CC	TT	TT	TT	TT	TT	TT	TT	TT	TT	TT	TT	TT	TT	TT	CC	CC	CC
AX_110475704	T/C	1	516585495	+	36	CH	NA	NA	NA	NA	CC	TC	TT	TT	CC	TT	CC	CC	TT	TC	CC	TT	CC	NN	CC	CC	CC	CC	TT	TT	TT	TT	CC	TT	TT	TT	TT	TT	TT	CC	TT	TC	TT	TT	TT	TT	TT	TT	TT
AX_95651902	A/G	1	516587488	+	36	CH	NA	NA	NA	NA	GG	AG	AA	AA	GG	AA	NN	GG	AA	NN	GG	AA	GG	AG	GG	GG	GG	GG	AA	AA	AA	AA	GG	AA	AA	AA	AA	AA	AA	AG	NN	NN	AA	AA	AA	AA	AA	NN	AA
AX_111075717	A/C	1	516674943	+	36	CH	NA	NA	NA	NA	CC	AC	AA	AA	CC	AA	CC	CC	AA	AA	CC	AA	CC	CC	CC	CC	CC	CC	AA	AA	AA	AA	CC	AA	AA	AA	AA	AA	AA	NN	AA	AC	AA	AA	AA	AA	AA	AA	AA
AX_95629996	A/C	1	516674943	+	36	CH	NA	NA	NA	NA	CC	AC	AA	AA	CC	AA	CC	CC	AA	NN	CC	AA	CC	NN	CC	CC	CC	CC	AA	AA	AA	AA	CC	AA	AA	AA	AA	AA	AA	NN	AA	AC	AA	AA	AA	AA	AA	AA	AA
AX_89424331	T/C	1	516730374	+	36	CH	NA	NA	NA	NA	CC	CC	CC	CC	CC	CC	CC	CC	CC	TC	CC	CC	CC	CC	CC	CC	CC	CC	CC	CC	TT	CC	CC	TT	TT	TT	TC	CC	CC	CC	CC	CC	TT	NN	TT	TT	CC	CC	CC
AX_110623900	A/G	1	516746275	+	36	CH	NA	NA	NA	NA	GG	GG	GG	GG	AA	GG	AA	NN	GG	GG	NN	GG	AG	NN	AA	AA	AA	AA	GG	GG	GG	GG	AA	GG	GG	GG	GG	GG	GG	AG	GG	GG	GG	GG	GG	GG	GG	GG	GG
AX_86170658	A/G	1	516748614	+	36	CH	NA	NA	NA	NA	AA	AG	GG	GG	AA	GG	AA	AA	GG	GG	AA	GG	AA	NN	AA	AA	AA	AA	GG	GG	GG	GG	AA	GG	GG	GG	GG	GG	GG	AA	GG	AG	GG	GG	GG	GG	GG	GG	GG
AX_86170659	A/G	1	516748614	+	36	CH	NA	NA	NA	NA	AA	AG	GG	GG	AA	GG	AA	AA	GG	NN	AA	GG	AA	AA	AA	AA	AA	AA	GG	GG	GG	GG	AA	GG	GG	GG	AG	AG	AG	AA	AG	AG	AG	AG	AG	GG	GG	GG	GG
AX_95001649	A/G	1	516786559	+	36	CH	NA	NA	NA	NA	GG	GG	GG	GG	GG	GG	GG	GG	GG	AG	GG	GG	AG	GG	GG	GG	GG	GG	GG	GG	AA	GG	GG	AA	AA	AA	AA	AA	AA	GG	AA	GG	AA	AA	AA	AA	GG	GG	GG
AX_111686031	C/G	1	517077733	+	36	CH	NA	NA	NA	NA	GG	GG	GG	GG	GG	GG	GG	GG	GG	CG	GG	GG	GG	GG	GG	GG	GG	GG	GG	GG	CC	GG	GG	CC	CC	CC	CC	CC	CC	GG	CC	GG	CC	CC	CC	CC	GG	GG	GG
AX_108777476	A/G	1	517095806	+	36	CH	NA	NA	NA	NA	GG	GG	AA	GG	GG	AA	GG	NN	GG	AA	GG	GG	GG	GG	GG	GG	GG	GG	AA	GG	AA	AA	GG	AA	AA	AA	AG	GG	GG	GG	GG	GG	AA	AA	AA	AA	GG	AA	GG
AX_110576513	T/C	1	517393011	+	36	CH	NA	NA	NA	NA	TT	TT	CC	CC	CC	CC	CC	TC	TT	TT	CC	TT	TC	CC	CC	CC	CC	CC	CC	TT	CC	CC	CC	CC	CC	CC	CC	CC	CC	NN	CC	TC	CC	CC	CC	CC	CC	CC	TT
AX_108768356	T/G	1	517394414	+	36	CH	NA	NA	NA	NA	NN	GG	TT	TT	TT	TT	TT	TT	GG	TG	TT	GG	TT	TT	TT	TT	TT	TT	TT	GG	TT	TT	TT	TT	TT	TT	TT	TT	TT	TT	TT	TG	TT	TT	TT	TT	TT	TT	GG
AX_111159498	A/T	1	517402358	+	36	CH	NA	NA	NA	NA	TT	TT	AA	TT	TT	AA	TT	TT	TT	TT	TT	TT	TT	TT	TT	TT	TT	TT	AA	TT	AA	AA	TT	AA	AA	AA	AA	AA	AA	TT	AA	TT	AA	AA	AA	AA	AA	AA	TT
AX_94964616	T/C	1	517415353	+	36	CH	NA	NA	NA	NA	CC	CC	CC	CC	CC	CC	CC	CC	CC	CC	CC	CC	CC	CC	CC	CC	CC	CC	CC	CC	TT	CC	CC	TT	TT	TT	NN	TC	TC	CC	TC	CC	TT	TT	TC	CC	TT	CC	CC
AX_94437971	T/C	1	517482783	+	36	CH	NA	NA	NA	NA	CC	CC	CC	CC	CC	TT	CC	TC	CC	CC	CC	CC	CC	CC	CC	CC	CC	CC	TT	CC	TT	CC	CC	TT	TT	TT	TT	TT	TT	CC	TT	CC	TT	TT	TT	CC	TT	CC	CC
AX_111597788	T/C	1	518365015	+	36	CH	NA	NA	NA	NA	CC	TC	TT	TT	TT	TT	TT	NN	TT	TT	TT	TT	TT	TT	TT	TT	TT	TT	TT	TT	TT	TT	TT	TT	TT	TT	TT	TT	TT	TT	TT	TT	TT	TT	TT	TT	TT	TT	TT
AX_94539426	A/G	1	518776566	+	36	CH	NA	NA	NA	NA	AA	AA	AA	AA	AA	GG	AA	AA	AA	AA	AA	AA	AA	AA	AA	AA	AA	AA	GG	AA	GG	AA	AA	GG	GG	GG	AG	AG	AG	AA	AG	AA	AG	AG	AG	AA	AA	AA	AA
AX_108887956	C/G	1	518815314	+	36	CH	NA	NA	NA	NA	GG	GG	GG	GG	GG	CC	GG	GG	GG	GG	GG	GG	NN	GG	GG	GG	GG	GG	CC	GG	CC	GG	GG	CC	CC	CC	CC	CC	CC	GG	CC	GG	CC	CC	CC	GG	GG	GG	GG
AX_95094324	A/C	1	519471597	+	36	CH	NA	NA	NA	NA	CC	CC	CC	CC	CC	CC	CC	CC	CC	CC	CC	CC	CC	CC	CC	CC	CC	CC	CC	CC	AA	CC	CC	AA	AA	AA	AA	AA	AA	CC	AA	CC	AA	NN	AA	CC	CC	CC	CC
AX_110130134	A/C	1	519995438	+	36	CH	NA	NA	NA	NA	CC	CC	CC	CC	CC	CC	CC	CC	CC	CC	CC	CC	AC	CC	CC	CC	CC	CC	CC	CC	AA	CC	CC	AA	AA	AA	AA	AA	AA	CC	AA	CC	AA	AA	AA	CC	CC	CC	CC
AX_110054603	A/G	1	520161311	+	36	CH	NA	NA	NA	NA	GG	GG	GG	GG	GG	GG	GG	GG	GG	AA	GG	GG	AG	GG	GG	GG	GG	GG	GG	GG	AA	GG	GG	AA	AA	AA	AA	AA	AA	GG	AA	GG	AA	AA	AA	GG	GG	GG	GG
AX_110486356	T/G	1	520176112	+	36	CH	NA	NA	NA	NA	GG	GG	GG	GG	GG	GG	GG	GG	GG	NN	GG	GG	NN	GG	GG	GG	GG	GG	GG	GG	TT	GG	GG	TT	TT	TT	TG	TG	TG	GG	TG	GG	TG	TG	TG	GG	GG	GG	GG
AX_110514574	T/G	1	520530756	+	36	CH	NA	NA	NA	NA	TT	TT	GG	GG	GG	GG	GG	GG	GG	GG	GG	GG	NN	GG	GG	GG	GG	GG	GG	GG	GG	GG	GG	TT	GG	GG	TT	NN	TT	GG	TT	GG	TT	TT	TT	TT	GG	GG	GG
AX_108929920	T/C	1	520550311	+	36	CH	NA	NA	NA	NA	CC	CC	TT	TT	TT	TT	TT	TT	TT	TT	TT	TT	NN	TT	TT	TT	TT	TT	TT	TT	TT	TT	TT	CC	TT	TT	CC	CC	CC	TT	CC	TT	CC	CC	CC	CC	TT	TT	TT
AX_111509527	T/G	1	520564107	+	36	CH	NA	NA	NA	NA	GG	GG	TT	TT	TT	TT	TT	TT	TT	TT	TT	TT	NN	TT	TT	TT	TT	TT	TT	TT	TT	TT	TT	GG	TT	TT	GG	GG	GG	TT	GG	TT	GG	GG	GG	GG	TT	TT	TT
AX_108819000	T/C	1	520564475	+	36	CH	NA	NA	NA	NA	CC	CC	TT	TT	TT	TT	TT	TT	TT	TT	TT	TT	NN	TT	TT	TT	TT	TT	TT	TT	TT	TT	TT	CC	TT	TT	CC	CC	CC	TT	CC	TT	CC	CC	CC	CC	TT	TT	TT
AX_89521712	T/C	1	520573013	+	36	CH	NA	NA	NA	NA	TT	TT	TT	CC	CC	TT	CC	CC	TT	TC	CC	TT	CC	CC	CC	CC	CC	CC	TT	TT	TT	TT	CC	TT	TT	TT	TT	TT	TT	CC	TT	TC	TT	TT	TT	TT	TT	TT	TT
AX_111023601	T/C	1	520583569	+	36	CH	NA	NA	NA	NA	CC	CC	TT	TT	TT	TT	TT	TT	TT	TT	TT	TT	TC	TT	TT	TT	TT	TT	TT	TT	TT	TT	TT	CC	TT	TT	CC	CC	CC	TT	CC	TT	CC	CC	CC	CC	TT	TT	TT
AX_94508777	T/C	1	520583745	+	36	CH	NA	NA	NA	NA	TT	TT	CC	CC	CC	CC	CC	CC	CC	CC	CC	CC	NN	CC	CC	CC	CC	CC	CC	CC	CC	CC	CC	TT	CC	CC	TT	TT	TT	CC	TT	CC	TT	TT	TT	TT	CC	CC	CC
AX_111712477	A/G	1	520701182	+	36	CH	NA	NA	NA	NA	AA	AA	GG	GG	GG	GG	GG	GG	GG	GG	GG	GG	GG	GG	GG	GG	GG	GG	GG	GG	GG	GG	GG	GG	GG	GG	GG	GG	GG	GG	NN	GG	GG	GG	GG	GG	AA	GG	GG
AX_109300073	A/G	1	520777300	+	36	CH	NA	NA	NA	NA	GG	GG	AA	GG	GG	GG	GG	GG	AA	GG	GG	GG	GG	GG	GG	GG	GG	GG	GG	AA	GG	GG	GG	GG	GG	GG	GG	GG	GG	GG	GG	GG	GG	GG	GG	GG	GG	GG	AA
AX_111595835	T/C	1	520785499	+	36	CH	NA	NA	NA	NA	CC	CC	TT	TT	TT	TT	TT	TT	TT	TT	TT	TT	NN	TT	TT	TT	TT	TT	TT	CC	CC	TT	TT	CC	CC	CC	CC	CC	CC	TT	CC	TT	CC	CC	CC	TT	TT	TT	TT
AX_111018634	A/G	1	521036258	+	36	CH	NA	NA	NA	NA	GG	AG	AA	AA	AA	AG	AA	NN	AA	AA	AA	AA	NN	AA	AA	AG	AA	AA	AA	AA	AA	AA	AA	AA	AA	AA	AA	AA	AA	AA	AA	AA	AA	NN	AA	AA	GG	AA	AA
AX_109985412	T/C	1	521417201	+	36	CH	NA	NA	NA	NA	TT	TC	CC	CC	CC	CC	CC	CC	CC	CC	CC	CC	NN	CC	CC	CC	CC	CC	CC	CC	CC	CC	CC	CC	CC	CC	CC	CC	CC	CC	CC	CC	CC	CC	CC	CC	TT	CC	CC
AX_95631320	A/C	1	521747936	+	36	CH	NA	NA	NA	NA	AA	AA	AA	CC	CC	AA	CC	AC	AA	CC	CC	AA	AC	CC	CC	CC	CC	CC	AA	CC	CC	AA	CC	CC	CC	CC	AA	CC	CC	CC	AA	AA	AA	AA	CC	CC	CC	AA	CC
AX_179559001	T/C	1	521748451	+	36	CH	NA	NA	NA	NA	TT	TT	TT	CC	CC	TT	CC	CC	NN	CC	CC	TT	CC	CC	CC	CC	CC	CC	NN	CC	CC	TT	CC	CC	CC	CC	NN	CC	CC	CC	TT	CC	TT	TT	CC	CC	CC	NN	CC
AX_95631243	T/C	1	521748451	+	36	CH	NA	NA	NA	NA	TT	TT	TT	CC	CC	TT	CC	TC	TC	CC	CC	TT	TC	CC	CC	CC	CC	CC	TT	CC	CC	TT	CC	CC	CC	CC	TC	CC	CC	CC	TT	TC	TT	NN	CC	CC	CC	TT	CC
AX_89565010	A/C	1	521826803	+	36	CH	NA	NA	NA	NA	AA	AC	CC	CC	CC	CC	CC	CC	CC	CC	CC	CC	CC	CC	CC	CC	CC	CC	CC	CC	CC	CC	CC	CC	CC	CC	CC	CC	CC	CC	AA	CC	CC	CC	CC	AA	CC	CC	CC
AX_110472117	T/C	1	522011584	+	36	CH	NA	NA	NA	NA	TT	TT	TT	CC	CC	CC	CC	CC	CC	CC	CC	CC	CC	CC	CC	CC	CC	CC	CC	CC	CC	CC	CC	CC	CC	CC	CC	CC	CC	CC	NN	CC	CC	CC	CC	TT	TT	CC	CC
AX_95682582	T/C	1	522011584	+	36	CH	NA	NA	NA	NA	TT	TT	TT	CC	CC	CC	CC	CC	CC	CC	CC	CC	CC	CC	CC	CC	CC	CC	CC	CC	CC	CC	CC	CC	CC	CC	CC	CC	CC	CC	TT	CC	CC	CC	CC	TT	TT	CC	CC
AX_112291221	A/C	1	522013875	+	36	CH	NA	NA	NA	NA	CC	CC	CC	AA	AA	AA	AA	AA	AA	AA	AA	AA	AA	AA	AA	AA	AA	AA	AA	AA	AA	AA	AA	AA	AA	AA	AA	AA	AA	AA	CC	AA	AA	AA	AA	CC	CC	AA	AA
AX_95634448	A/C	1	522013875	+	36	CH	NA	NA	NA	NA	CC	CC	CC	AA	AA	AA	AA	AA	AA	AA	AA	AA	AA	AA	AA	AA	AA	AA	AA	AA	AA	AA	AA	AA	AA	AA	AA	AA	AA	AA	CC	AA	AA	AA	AA	CC	CC	AA	AA
AX_112290296	T/C	1	522254732	+	36	CH	NA	NA	NA	NA	CC	CC	CC	TT	TT	TT	TT	TT	TT	TT	TT	TT	TT	TT	TT	TT	TT	TT	TT	TT	TT	TT	TT	TT	TT	TT	NN	CC	CC	TT	CC	TT	TT	TT	TT	CC	CC	TT	TT
AX_95683840	T/C	1	522254732	+	36	CH	NA	NA	NA	NA	CC	CC	CC	TT	TT	TT	TT	NN	TT	TT	TT	TT	TC	TT	TT	TT	TT	TT	TT	TT	TT	TT	TT	TT	TT	TT	TC	CC	CC	TT	CC	TT	TT	TT	TT	CC	CC	TT	TT
AX_110056091	A/C	1	522256629	+	36	CH	NA	NA	NA	NA	AA	AA	CC	CC	CC	CC	CC	NN	CC	CC	CC	CC	CC	CC	CC	CC	CC	CC	CC	CC	CC	CC	CC	CC	CC	CC	AC	NN	AA	CC	AA	CC	CC	CC	CC	CC	AA	CC	CC
AX_95651999	A/C	1	522256629	+	36	CH	NA	NA	NA	NA	AA	AA	CC	CC	CC	CC	CC	CC	CC	CC	CC	CC	CC	CC	CC	CC	CC	CC	CC	CC	CC	CC	CC	CC	CC	CC	AA	AA	AA	CC	AA	CC	CC	CC	CC	CC	AA	CC	CC
AX_111761395	T/C	1	522915122	+	36	CH	NA	NA	NA	NA	TT	TT	CC	TT	TT	TT	TT	TT	TT	TT	TT	TT	NN	TT	TT	TT	TT	TT	TT	CC	CC	TT	TT	CC	CC	CC	TT	TT	TT	TT	TT	TT	TT	TT	TT	TT	TT	TT	TT
AX_110393779	A/C	1	522916060	+	36	CH	NA	NA	NA	NA	CC	CC	AA	CC	CC	CC	CC	CC	CC	CC	CC	CC	AC	CC	CC	CC	CC	CC	CC	AA	AA	CC	CC	AA	AA	AA	CC	CC	CC	CC	CC	CC	CC	CC	CC	CC	CC	CC	CC
AX_179560291	T/G	1	523039262	+	36	CH	NA	NA	NA	NA	GG	GG	GG	TT	TT	TT	TT	NN	TT	TT	TT	TT	TT	TT	TT	TT	TT	TT	TT	TT	TT	TT	TT	TT	TT	TT	TG	TG	TG	TT	TG	TT	TG	TG	TG	GG	GG	TT	TT
AX_89692151	T/C	1	523298944	+	36	CH	NA	NA	NA	NA	TT	TT	TT	CC	CC	CC	CC	TC	CC	CC	CC	CC	CC	CC	CC	CC	CC	CC	CC	CC	CC	CC	CC	CC	CC	CC	CC	CC	CC	CC	CC	CC	CC	CC	CC	TT	CC	CC	CC
AX_112286541	A/G	1	523779906	+	36	CH	NA	NA	NA	NA	AA	AA	AA	AA	AA	GG	AA	AA	AG	AA	AA	GG	AA	AA	AA	AA	AA	AA	GG	GG	AA	GG	AA	AA	AA	AA	AG	GG	GG	AG	GG	AG	NN	AA	AA	AA	GG	GG	GG
AX_94668573	T/C	1	523941490	+	36	CH	NA	NA	NA	NA	TT	TT	CC	TT	TT	TT	TT	TT	CC	TT	TT	CC	TT	TT	TT	TT	TT	TT	TT	CC	TT	TT	TT	TT	TT	TT	TT	TT	TT	TT	TT	TC	TT	TT	TT	TT	CC	TT	CC
AX_95630468	T/C	1	523941490	+	36	CH	NA	NA	NA	NA	TT	TT	CC	TT	TT	TT	TT	TT	CC	TT	TT	CC	TT	TT	TT	TT	TT	TT	TT	CC	TT	TT	TT	TT	TT	TT	TT	TT	TT	TT	TT	NN	TT	TT	TT	TT	CC	TT	CC
AX_109935443	A/G	1	525547310	+	36	CH	NA	NA	NA	NA	AA	AA	GG	GG	GG	GG	GG	GG	AA	GG	GG	AA	NN	NN	GG	GG	GG	GG	GG	AA	GG	GG	GG	GG	GG	GG	GG	GG	GG	GG	GG	AG	GG	GG	GG	GG	AA	GG	AA
AX_94583358	T/C	1	525553776	+	36	CH	NA	NA	NA	NA	CC	NN	TT	CC	CC	CC	CC	CC	CC	CC	CC	CC	CC	CC	CC	CC	CC	CC	CC	TT	CC	CC	CC	CC	CC	CC	NN	TT	TT	CC	TT	CC	CC	CC	TT	TT	CC	CC	TT
AX_179558199	T/C	1	525652976	+	36	CH	NA	NA	NA	NA	CC	CC	TT	CC	CC	TT	CC	TC	CC	CC	CC	CC	TC	CC	CC	CC	CC	CC	TT	CC	TT	TT	CC	TT	TT	TT	TT	TT	TT	CC	TT	CC	TT	TT	TT	TT	TT	TT	CC
AX_95630765	T/C	1	525652976	+	36	CH	NA	NA	NA	NA	CC	CC	TT	CC	CC	TT	CC	NN	CC	CC	CC	CC	TC	NN	CC	CC	CC	CC	TT	CC	TT	TT	CC	TT	TT	TT	TT	TT	TT	CC	TT	CC	TT	TT	TT	TT	TT	TT	CC
AX_179559752	A/G	1	525654160	+	36	CH	NA	NA	NA	NA	GG	GG	GG	GG	GG	AA	GG	NN	GG	NN	GG	GG	GG	GG	GG	GG	GG	GG	AA	GG	AA	GG	GG	AA	AA	AA	AA	NN	AA	GG	AA	GG	AA	AA	AA	GG	AA	GG	GG
AX_94423125	A/G	1	525654160	+	36	CH	NA	NA	NA	NA	GG	GG	GG	GG	GG	AA	GG	NN	GG	GG	GG	GG	GG	GG	GG	GG	GG	GG	AA	GG	AA	GG	GG	AA	AA	AA	AA	AA	AA	GG	AA	GG	AA	AA	AA	GG	AA	GG	GG
AX_95207652	T/C	1	525660895	+	36	CH	NA	NA	NA	NA	TT	TT	NN	TT	TT	CC	TT	TC	TT	TT	TT	TT	TT	TT	TT	TT	TT	TT	CC	TT	CC	NN	TT	CC	CC	CC	CC	CC	CC	TT	CC	TT	CC	CC	CC	NN	CC	NN	TT
AX_95631698	T/C	1	525660895	+	36	CH	NA	NA	NA	NA	TT	TT	TC	TT	TT	CC	TT	TT	TT	TT	TT	TT	TT	TT	TT	TT	TT	TT	CC	TT	CC	TC	TT	CC	CC	CC	CC	CC	CC	TT	CC	TT	CC	CC	CC	TC	CC	TC	TT
AX_95630766	T/C	1	525661559	+	36	CH	NA	NA	NA	NA	CC	CC	TC	CC	CC	TT	CC	NN	CC	CC	CC	CC	CC	CC	CC	CC	CC	CC	TT	CC	TT	TC	CC	TT	TT	TT	TT	TT	TT	CC	TT	CC	TT	TT	TT	TC	TT	TC	CC
AX_179560145	A/G	1	525662325	+	36	CH	NA	NA	NA	NA	GG	GG	AG	GG	GG	AA	GG	AG	GG	GG	GG	GG	GG	GG	GG	GG	GG	GG	AA	GG	AA	AG	GG	AA	AA	AA	AA	AA	AA	GG	AA	GG	AA	AA	AA	AG	AA	AG	GG
AX_111498332	T/C	1	525692791	+	36	CH	NA	NA	NA	NA	TT	TT	CC	TT	TT	CC	TT	TT	TT	TT	TT	TT	TT	TT	TT	TT	TT	TT	CC	TT	CC	CC	TT	CC	CC	CC	CC	CC	CC	TT	CC	TT	CC	CC	CC	CC	CC	CC	TT
AX_94829509	A/G	1	526191740	+	36	CH	NA	NA	NA	NA	GG	GG	GG	GG	GG	GG	GG	GG	GG	GG	GG	GG	GG	GG	GG	GG	GG	GG	GG	NN	AA	GG	GG	AA	AA	AA	AA	AA	AA	GG	AA	GG	GG	AA	AA	GG	GG	GG	GG
AX_111702009	A/T	1	527392965	+	36	CH	NA	NA	NA	NA	AA	AA	TT	AA	AA	AA	AA	AA	AA	AA	AA	AA	AA	AA	AA	AA	AA	AA	AA	TT	TT	AA	AA	TT	TT	TT	AA	AA	AA	AA	AA	AA	AA	AA	AA	AA	AA	AA	AA
AX_109435199	T/C	1	527915460	+	36	CH	NA	NA	NA	NA	TT	TT	TT	TT	TT	TT	TT	TT	TT	TT	TT	TT	TT	TT	TT	TT	TT	TT	TT	TT	CC	TT	TT	CC	CC	CC	CC	CC	CC	TT	CC	TT	CC	CC	CC	TT	TT	TT	TT
AX_110434499	T/C	1	527917412	+	36	CH	NA	NA	NA	NA	TT	TT	TT	TT	TT	TT	TT	TT	TT	TT	TT	TT	TC	TT	TT	TT	TT	TT	TT	TT	CC	TT	TT	CC	CC	CC	CC	NN	CC	TT	CC	TT	CC	CC	NN	TT	TT	NN	TT
AX_109821613	T/C	1	528060283	+	36	CH	NA	NA	NA	NA	CC	CC	CC	CC	CC	CC	CC	CC	CC	CC	CC	CC	NN	CC	CC	CC	CC	CC	CC	CC	TT	CC	CC	TT	TT	TT	TT	TT	TT	CC	NN	CC	TT	TT	TT	CC	CC	CC	CC
AX_108806669	T/C	1	528278044	+	36	CH	NA	NA	NA	NA	TT	TT	TT	TT	TT	TT	TT	TT	TT	TT	TT	TT	TT	TT	TT	TT	TT	TT	TT	TT	CC	TT	TT	CC	CC	CC	CC	CC	CC	TT	CC	TT	CC	CC	CC	TT	TT	TT	TT
AX_109515934	A/T	1	528439847	+	36	CH	NA	NA	NA	NA	TT	TT	TT	TT	TT	TT	TT	TT	TT	TT	TT	TT	AT	TT	TT	TT	TT	TT	TT	TT	AA	TT	TT	AA	AA	AA	AA	AA	AA	TT	AA	TT	AA	AA	AA	TT	TT	TT	TT
AX_109305605	T/C	1	528547115	+	36	CH	NA	NA	NA	NA	TT	TT	TT	TT	TT	TT	TT	TT	TT	TT	TT	TT	TT	TT	TT	TT	TT	TT	TT	TT	CC	TT	TT	CC	CC	CC	CC	CC	CC	TT	CC	TT	CC	CC	CC	TT	TT	TT	TT
AX_109485793	T/G	1	528625701	+	36	CH	NA	NA	NA	NA	TT	TT	GG	GG	GG	GG	GG	GG	GG	NN	GG	GG	GG	GG	GG	GG	GG	GG	GG	GG	TT	GG	GG	GG	TT	TT	GG	GG	GG	GG	GG	GG	GG	GG	GG	GG	GG	GG	GG
AX_108843084	A/G	1	528636680	+	36	CH	NA	NA	NA	NA	AA	AA	AA	AA	AA	AA	AA	AA	AA	AA	AA	AA	AG	AA	AA	AA	AA	AA	AA	AA	GG	AA	AA	GG	GG	GG	GG	GG	GG	AA	GG	AA	GG	GG	GG	AA	AA	AA	AA
AX_110065160	A/G	1	528639321	+	36	CH	NA	NA	NA	NA	GG	GG	GG	GG	GG	GG	GG	GG	GG	GG	GG	GG	NN	GG	GG	GG	GG	GG	GG	GG	AA	GG	GG	AA	AA	AA	AA	AA	AA	GG	AA	GG	AA	AA	AA	GG	GG	GG	GG
AX_179558292	T/C	1	528800372	+	36	CH	NA	NA	NA	NA	CC	CC	TT	TT	TT	TT	TT	TT	TT	TT	TT	TT	TC	TT	TT	TT	TT	TT	TT	TT	TT	TT	TT	CC	TT	NN	CC	CC	CC	TT	CC	TT	CC	CC	CC	CC	TT	TT	TT
AX_111675005	A/G	1	529198163	+	36	CH	NA	NA	NA	NA	GG	AG	GG	AA	AA	AA	AA	AA	AA	AA	AA	AA	AA	AA	AA	AA	AA	AA	AA	GG	GG	AA	AA	GG	GG	GG	AA	AA	AA	AA	AA	AA	AA	AA	AA	AA	AA	AA	GG
AX_109900099	A/C	1	530177204	+	36	CH	NA	NA	NA	NA	CC	AC	CC	AA	AA	AA	AA	AA	AA	AA	AA	AA	AA	AA	AA	AA	AA	AA	AA	CC	CC	AA	AA	CC	CC	CC	AA	AA	AA	AA	AA	AA	AA	AA	AA	CC	AA	AA	CC
AX_111497715	T/C	1	530210174	+	36	CH	NA	NA	NA	NA	TT	NN	TT	CC	CC	CC	CC	TC	CC	CC	CC	CC	CC	CC	CC	CC	CC	CC	CC	TT	TT	TT	CC	TT	TT	TT	CC	NN	CC	CC	CC	CC	CC	CC	CC	NN	CC	CC	TT
AX_110394578	T/C	1	530579385	+	36	CH	NA	NA	NA	NA	CC	CC	TT	CC	CC	CC	CC	CC	CC	CC	CC	CC	NN	CC	CC	CC	CC	CC	CC	TT	TT	CC	CC	TT	TT	CC	CC	CC	CC	CC	NN	CC	CC	CC	CC	CC	CC	CC	CC
AX_110968221	T/C	1	530704986	+	36	CH	NA	NA	NA	NA	CC	TC	CC	TT	TT	TT	TT	TT	TC	TT	TT	TT	TC	TT	TT	TT	TT	TT	TT	CC	TT	TT	TT	TT	TT	TT	TT	TT	TT	TT	TT	TT	TT	TT	TT	NN	TT	TT	CC
AX_94423414	T/C	1	530860966	+	36	CH	NA	NA	NA	NA	CC	CC	TT	CC	CC	CC	CC	CC	CC	CC	CC	CC	TC	CC	CC	CC	CC	CC	CC	TT	TT	CC	CC	TT	TT	CC	CC	CC	CC	CC	CC	CC	CC	CC	NN	CC	CC	CC	CC
AX_95630058	T/C	1	530860966	+	36	CH	NA	NA	NA	NA	CC	CC	TT	CC	CC	CC	CC	CC	CC	CC	CC	CC	CC	CC	CC	CC	CC	CC	CC	TT	TT	CC	CC	TT	TT	CC	CC	CC	CC	CC	CC	CC	CC	CC	CC	CC	CC	CC	CC
AX_179557642	A/C	1	530861001	+	36	CH	NA	NA	NA	NA	AA	AA	CC	AA	AA	AA	AA	AA	AA	AA	AA	AA	AA	AA	AA	AA	AA	AA	AA	CC	CC	AA	AA	CC	CC	AA	AA	AA	AA	AA	AA	AA	AA	AA	AA	AA	AA	AA	AA
AX_94520804	A/C	1	530861001	+	36	CH	NA	NA	NA	NA	AA	AA	CC	AA	AA	AA	AA	AA	AA	AA	AA	AA	AA	AA	AA	AA	AA	AA	AA	CC	CC	AA	AA	CC	CC	AA	AA	AA	AA	AA	AA	AA	AA	AA	AA	AA	AA	AA	AA
AX_109314207	A/G	1	531872904	+	36	CH	NA	NA	NA	NA	AA	AA	GG	AA	AA	AA	AA	AA	GG	AG	AA	GG	AA	AA	AA	AA	AA	AA	AA	GG	GG	AA	AA	GG	GG	GG	AA	AA	AA	AA	AA	AG	AA	AA	AA	AA	AA	AA	GG
AX_94974179	T/C	1	532440032	+	36	CH	NA	NA	NA	NA	TT	TT	TC	TT	TT	TT	TT	TT	TC	TC	TT	TC	TT	TT	TT	TT	TT	TT	TT	TC	CC	TT	TT	CC	CC	CC	TC	TC	TC	TT	TC	TC	TC	TC	CC	TT	CC	TT	TC
AX_89645960	A/G	1	532744272	+	36	CH	NA	NA	NA	NA	GG	GG	AA	GG	GG	GG	GG	GG	AA	AA	GG	AA	AG	GG	GG	GG	GG	GG	GG	AA	GG	GG	GG	GG	GG	GG	GG	GG	GG	GG	GG	AG	GG	GG	GG	GG	GG	GG	AA
AX_94440483	A/T	1	532815438	+	36	CH	NA	NA	NA	NA	AA	AA	TT	AA	AA	AA	AA	AA	TT	TT	AA	TT	NN	AA	AA	AA	AA	AA	AA	AA	AA	AA	AA	AA	AA	AA	AA	AA	AA	AA	AA	AT	AA	AA	AA	AA	AA	AA	TT
AX_108974321	A/G	1	532921807	+	36	CH	NA	NA	NA	NA	GG	GG	AA	GG	GG	GG	GG	GG	AA	AA	GG	AA	GG	GG	GG	GG	GG	GG	GG	GG	GG	GG	GG	GG	GG	GG	GG	GG	GG	GG	GG	AG	GG	GG	GG	GG	GG	GG	AA
AX_95137011	A/C	1	533431520	+	36	CH	NA	NA	NA	NA	AA	AA	CC	AA	AA	AA	AA	AA	AA	AA	AA	AA	AA	AA	AA	AA	AA	AA	AA	CC	CC	AA	AA	CC	CC	CC	AA	AA	AA	AA	AA	AA	AA	AA	AA	AA	AA	AA	CC
AX_94633666	C/G	1	533447892	+	36	CH	NA	NA	NA	NA	GG	GG	GG	GG	GG	GG	GG	GG	GG	CC	GG	GG	GG	CG	GG	GG	GG	GG	GG	GG	GG	GG	GG	GG	GG	GG	CC	CC	CC	NN	CC	GG	CC	GG	GG	GG	GG	GG	CC
AX_109519932	A/G	1	534042836	+	36	CH	NA	NA	NA	NA	GG	GG	GG	GG	GG	GG	GG	GG	AA	GG	GG	AA	GG	GG	GG	GG	GG	GG	GG	GG	AA	GG	GG	AA	AA	GG	AA	AA	AA	GG	AA	AG	AA	AA	AA	GG	GG	GG	GG
AX_109326239	T/C	1	534048082	+	36	CH	NA	NA	NA	NA	TT	TT	TT	TT	TT	TT	TT	TT	CC	TT	TT	CC	TT	TT	TT	NN	TT	TT	TT	TC	CC	NN	TT	CC	CC	TT	TT	TT	TT	TT	TT	TC	TT	TT	TT	TT	TT	TT	TT
AX_109094916	T/G	1	534060573	+	36	CH	NA	NA	NA	NA	GG	GG	GG	GG	GG	GG	GG	GG	TT	GG	GG	TT	GG	GG	GG	GG	GG	GG	GG	GG	TT	GG	GG	TT	TT	GG	GG	GG	GG	GG	GG	TG	GG	GG	GG	GG	GG	GG	GG
AX_110051918	A/G	1	534240546	+	36	CH	NA	NA	NA	NA	AA	AA	AA	AA	AA	AA	AA	AA	GG	AA	AA	GG	AA	AA	AA	AA	AA	AA	AA	AA	GG	AA	AA	GG	GG	AA	AA	AA	AA	AA	AA	AG	AA	AA	AA	AA	AA	AA	AA
AX_94667728	T/C	1	534259094	+	36	CH	NA	NA	NA	NA	TT	TT	TT	TT	TT	TT	TT	TC	TT	TT	TT	TT	TC	TT	TT	TT	TT	TT	TT	TT	TT	TT	TT	TT	TT	CC	TT	TT	TT	TT	TT	TT	TT	TT	TT	TT	TT	TT	TT
AX_110399263	T/G	1	534265121	+	36	CH	NA	NA	NA	NA	TT	TT	TT	TT	TT	TT	TT	TT	GG	TT	TT	GG	TT	TT	TT	TT	TT	TT	TT	TT	GG	TT	TT	GG	GG	TT	TT	TT	TT	TT	TT	TG	TT	TT	TT	TT	TT	TT	TT
AX_108869912	T/C	1	534266845	+	36	CH	NA	NA	NA	NA	TT	TT	TT	TT	TT	TT	TT	TT	CC	TT	TT	CC	TT	TT	TT	TT	TT	TT	TT	TT	CC	TT	TT	CC	CC	TT	TT	TT	TT	TT	TT	TC	TT	TT	TT	TT	TT	TT	TT
AX_111503584	A/C	1	534266882	+	36	CH	NA	NA	NA	NA	CC	CC	CC	CC	CC	CC	CC	CC	AA	CC	CC	AA	CC	CC	CC	CC	CC	CC	CC	CC	AA	CC	CC	AA	AA	CC	CC	CC	CC	CC	CC	AC	CC	CC	CC	CC	CC	CC	CC
AX_94635059	A/G	1	534565631	+	36	CH	NA	NA	NA	NA	GG	AA	GG	GG	GG	GG	GG	GG	GG	GG	GG	GG	GG	GG	GG	GG	GG	GG	GG	GG	AA	GG	GG	GG	AA	AA	GG	GG	GG	GG	GG	GG	GG	AA	GG	GG	AA	GG	GG
AX_111467182	A/G	1	535027342	+	36	CH	NA	NA	NA	NA	AA	AA	GG	NN	GG	GG	GG	GG	GG	GG	GG	GG	GG	GG	GG	GG	GG	GG	GG	GG	GG	GG	GG	GG	GG	GG	AA	AA	AA	GG	AA	GG	AA	AA	AA	AA	GG	GG	GG
AX_108947986	C/G	1	535040568	+	36	CH	NA	NA	NA	NA	GG	GG	GG	CC	CC	GG	CC	CC	CC	GG	CC	CC	CC	CC	CC	CC	CC	CC	GG	CC	CC	GG	CC	CC	CC	CC	GG	GG	GG	CC	GG	CC	GG	GG	GG	GG	GG	GG	GG
AX_109350821	T/C	1	535041213	+	36	CH	NA	NA	NA	NA	CC	CC	CC	TT	TT	CC	TT	TT	TT	NN	TT	TT	TT	TT	TT	TT	TT	TT	CC	TT	TT	CC	TT	TT	TT	TT	CC	CC	CC	TT	CC	TT	CC	CC	CC	CC	CC	CC	CC
AX_94555232	A/G	1	535064500	+	36	CH	NA	NA	NA	NA	AA	AA	AA	AA	AA	AA	AA	AA	AA	AG	AA	AA	AA	AA	AA	AA	AA	AA	AA	AA	AA	AA	AA	AA	AA	AA	GG	GG	GG	AA	GG	AA	GG	GG	GG	AA	AA	AA	AA
AX_109872650	T/C	1	535223938	+	36	CH	NA	NA	NA	NA	CC	CC	CC	TT	TT	CC	TT	TC	TT	NN	TT	TT	TT	TT	TT	NN	TT	TT	CC	TT	TT	CC	TT	TT	TT	TT	CC	CC	CC	TT	CC	TT	CC	CC	CC	CC	CC	CC	CC
AX_109855228	A/G	1	535287503	+	36	CH	NA	NA	NA	NA	GG	GG	GG	AA	AA	GG	AA	AA	AA	GG	AA	AA	NN	AA	AA	AA	AA	AA	GG	AA	AA	GG	AA	AA	AA	AA	GG	GG	GG	AA	GG	AA	GG	GG	GG	GG	GG	GG	GG
AX_109408584	A/C	1	535291554	+	36	CH	NA	NA	NA	NA	CC	CC	CC	AA	AA	CC	AA	AC	AA	CC	AA	AA	AA	AA	AA	AA	AA	AA	CC	AA	AA	CC	AA	AA	AA	AA	CC	CC	CC	AA	CC	AA	CC	CC	CC	CC	CC	CC	CC
AX_108856731	A/G	1	535315610	+	36	CH	NA	NA	NA	NA	GG	GG	GG	AA	AA	GG	AA	AA	AA	AG	AA	AA	AA	AA	AA	AA	AA	AA	GG	AA	AA	GG	AA	AA	AA	AA	GG	GG	GG	AA	GG	AA	GG	GG	GG	GG	GG	GG	GG
AX_89543829	T/C	1	535318150	+	36	CH	NA	NA	NA	NA	TT	TT	TT	CC	CC	TT	CC	NN	CC	NN	CC	CC	CC	CC	CC	CC	CC	CC	TT	CC	CC	TT	CC	CC	CC	CC	TT	TT	TT	CC	TT	CC	TT	TT	TT	TT	TT	TT	TT
AX_111607850	A/G	1	535326811	+	36	CH	NA	NA	NA	NA	GG	GG	GG	NN	AA	GG	AA	AA	AA	GG	AA	AA	AA	AA	AA	AA	AA	AA	GG	AA	AA	GG	AA	AA	AA	AA	GG	GG	GG	AA	GG	AA	GG	GG	GG	GG	GG	GG	GG
AX_108840212	T/C	1	535448637	+	36	CH	NA	NA	NA	NA	CC	CC	CC	TT	TT	CC	TT	TT	TT	TC	TT	TT	TT	TT	TT	TT	TT	TT	CC	TT	TT	CC	TT	TT	TT	TT	CC	CC	CC	TT	CC	TT	CC	CC	CC	CC	CC	CC	CC
AX_111551125	T/C	1	535504209	+	36	CH	NA	NA	NA	NA	CC	CC	CC	CC	CC	TT	CC	CC	CC	CC	CC	CC	CC	CC	CC	CC	CC	CC	TT	CC	CC	TT	CC	CC	CC	CC	CC	CC	CC	CC	NN	CC	CC	CC	CC	CC	TT	TT	CC
AX_109482702	T/C	1	535710551	+	36	CH	NA	NA	NA	NA	CC	CC	CC	TT	TT	TT	TT	TT	TT	TC	TT	TT	TT	TT	TT	TT	TT	TT	TT	TT	TT	TT	TT	TT	TT	TT	TT	TT	TT	TT	TT	TT	TT	TT	TT	CC	TT	TT	CC
AX_109829869	T/G	1	536246365	+	36	CH	NA	NA	NA	NA	GG	GG	GG	GG	GG	GG	GG	GG	GG	GG	GG	GG	TG	GG	GG	GG	GG	GG	GG	GG	TT	GG	GG	TT	TT	TT	TT	TT	TT	GG	TG	GG	TT	TT	TT	GG	GG	GG	GG
AX_86175236	T/C	1	536255098	+	36	CH	NA	NA	NA	NA	NN	TT	CC	TT	TT	TT	TT	TT	TT	TT	TT	TT	TT	TT	TT	TT	TT	TT	TT	CC	CC	TT	TT	CC	CC	CC	CC	CC	CC	TT	CC	TT	CC	CC	CC	TT	TT	TT	TT
AX_95146951	A/G	1	536258468	+	36	CH	NA	NA	NA	NA	AA	AA	AA	AA	AA	AA	AA	AA	AA	AA	AA	AA	AA	AA	AA	AA	AA	AA	AA	AA	GG	AA	AA	GG	GG	GG	GG	GG	GG	AA	GG	AA	GG	GG	GG	AA	AA	AA	AA
AX_109332434	A/G	1	536258995	+	36	CH	NA	NA	NA	NA	GG	GG	GG	GG	GG	GG	GG	GG	GG	GG	GG	GG	NN	GG	GG	GG	GG	GG	GG	GG	AA	GG	GG	AA	AA	AA	AA	AA	AA	GG	AA	GG	AA	AA	AA	GG	GG	GG	GG
AX_110085969	T/C	1	536292866	+	36	CH	NA	NA	NA	NA	TT	TT	TT	CC	CC	CC	CC	CC	CC	TC	CC	CC	CC	CC	CC	CC	CC	CC	CC	CC	CC	CC	CC	CC	CC	CC	CC	CC	CC	CC	CC	CC	CC	CC	CC	TT	CC	CC	TT
AX_108933189	T/C	1	536433934	+	36	CH	NA	NA	NA	NA	CC	CC	CC	CC	CC	TT	CC	CC	CC	CC	CC	CC	CC	CC	CC	CC	CC	CC	TT	CC	CC	TT	CC	CC	CC	CC	CC	CC	CC	CC	CC	CC	CC	CC	CC	CC	TT	TT	CC
AX_94504536	A/C	1	536654782	+	36	CH	NA	NA	NA	NA	AA	AA	AA	AA	AA	CC	AA	AA	AA	AA	AA	AA	AA	CC	AA	AA	CC	CC	AA	AA	CC	AA	CC	CC	CC	CC	CC	CC	CC	CC	CC	AA	CC	CC	CC	CC	CC	AA	AA
AX_111480989	A/G	1	536875097	+	36	CH	NA	NA	NA	NA	AA	AA	AA	AA	AA	AA	AA	AA	AA	AA	AA	GG	AA	AA	AA	AA	AA	AA	AA	AA	GG	AA	AA	GG	GG	GG	GG	GG	GG	AA	GG	AG	GG	GG	GG	AA	AA	AA	AA
AX_178066332	T/C	1	538076871	+	36	CH	NA	NA	NA	NA	TT	TC	TT	CC	CC	CC	CC	CC	CC	CC	CC	CC	NN	CC	CC	CC	CC	CC	CC	TT	TT	CC	CC	TT	TT	TT	CC	CC	CC	CC	CC	CC	CC	CC	CC	TT	CC	CC	TT
AX_94492604	T/C	1	538076871	+	36	CH	NA	NA	NA	NA	TT	NN	TT	CC	CC	CC	CC	CC	CC	CC	CC	CC	CC	CC	CC	CC	CC	CC	CC	TT	TT	CC	CC	TT	TT	TT	CC	CC	CC	CC	CC	CC	CC	CC	CC	TT	CC	CC	TT
AX_179475480	T/G	1	538447708	+	36	CH	NA	NA	NA	NA	GG	TG	GG	TT	TT	TT	TT	TT	TT	TT	TT	TT	TT	TT	TT	TT	TT	TT	TT	GG	GG	TT	TT	GG	GG	GG	TT	TT	TT	TT	TT	TT	TT	TT	TT	GG	TT	TT	GG
AX_94960090	T/G	1	538447708	+	36	CH	NA	NA	NA	NA	GG	NN	GG	TT	TT	TT	TT	TT	TT	TT	TT	TT	TT	TT	TT	TT	TT	TT	TT	NN	NN	TT	TT	GG	GG	GG	TT	TT	TT	TT	TT	TT	TT	TT	TT	NN	TT	TT	GG
AX_94504454	T/G	1	538476738	+	36	CH	NA	NA	NA	NA	TT	NN	TT	GG	GG	GG	GG	GG	GG	GG	GG	GG	GG	GG	GG	GG	GG	GG	GG	TT	TT	GG	GG	TT	TT	TT	GG	GG	GG	GG	GG	GG	GG	GG	GG	TT	GG	GG	TT
AX_86174196	T/C	1	538485203	+	36	CH	NA	NA	NA	NA	TT	TT	TT	CC	CC	CC	CC	CC	CC	CC	CC	CC	CC	CC	CC	CC	CC	CC	CC	TT	TT	CC	CC	TT	TT	TT	CC	CC	CC	CC	CC	CC	CC	CC	CC	TT	CC	CC	TT
AX_86176249	T/C	1	538511942	+	36	CH	NA	NA	NA	NA	TT	NN	CC	CC	CC	CC	CC	CC	CC	CC	CC	CC	CC	CC	CC	CC	CC	CC	CC	CC	TT	CC	CC	TT	TT	TT	CC	CC	CC	CC	CC	CC	CC	CC	CC	TT	CC	CC	TT
AX_95684431	T/C	1	538515688	+	36	CH	NA	NA	NA	NA	CC	CC	CC	TT	TT	NN	TT	NN	TT	TT	TT	TT	NN	TT	TT	TT	TT	TT	TT	CC	CC	TT	TT	CC	CC	CC	NN	NN	NN	TT	NN	TT	TT	TT	NN	CC	TT	TT	CC
AX_94873283	T/C	1	538783060	+	36	CH	NA	NA	NA	NA	TT	TT	TT	TT	TT	TT	TT	TT	TT	TT	TT	TT	TT	TT	TT	TT	TT	TT	TT	TT	TT	TT	TT	TT	TT	TT	CC	CC	CC	TT	NN	TT	CC	CC	CC	TT	TT	TT	TT
AX_110977417	T/C	1	539330235	+	36	CH	NA	NA	NA	NA	CC	CC	TT	TT	TT	TT	CC	CC	CC	CC	TT	TT	CC	TT	CC	CC	TT	TT	TT	TT	TT	TT	TT	TT	TT	TT	CC	CC	CC	TT	CC	TC	CC	CC	CC	CC	TT	TT	CC
AX_111481900	T/C	1	539758358	+	36	CH	NA	NA	NA	NA	TT	TT	CC	CC	CC	TT	TT	TT	CC	NN	CC	CC	TC	NN	TT	TT	CC	CC	TT	CC	CC	TT	CC	CC	CC	CC	CC	CC	CC	CC	CC	TC	CC	CC	CC	TT	TT	TT	TT
AX_109914567	A/G	1	539880263	+	36	CH	NA	NA	NA	NA	GG	GG	AA	AA	AA	GG	GG	GG	GG	GG	AA	AA	GG	AA	GG	GG	AA	AA	GG	AA	AA	GG	AA	AA	AA	AA	AA	AA	AA	AA	AA	AG	AA	AA	AA	GG	GG	GG	GG
AX_108915357	T/C	1	539964146	+	36	CH	NA	NA	NA	NA	CC	CC	TT	TT	TT	CC	CC	CC	TT	NN	TT	TT	TC	TT	CC	CC	TT	TT	CC	TT	TT	CC	TT	TT	TT	TT	TT	TT	TT	NN	TT	TC	TT	TT	TT	CC	CC	CC	CC
AX_111718893	A/G	1	539964886	+	36	CH	NA	NA	NA	NA	GG	GG	GG	GG	GG	GG	GG	GG	AA	GG	GG	GG	GG	GG	GG	GG	GG	GG	GG	GG	GG	GG	GG	AA	GG	GG	AA	AA	AA	GG	AA	GG	AA	AA	AA	GG	GG	GG	GG
AX_110418379	T/C	1	539978737	+	36	CH	NA	NA	NA	NA	TT	TT	CC	TT	TT	TT	TT	TT	TT	TT	TT	TT	TT	TT	TT	TT	TT	TT	TT	CC	CC	TT	TT	TT	CC	CC	TT	TT	TT	TT	TT	TT	TT	TT	TT	TT	TT	TT	TT
AX_110419391	C/G	1	540198065	+	36	CH	NA	NA	NA	NA	GG	GG	GG	CC	CC	GG	GG	GG	CC	CG	CC	GG	CG	CC	GG	GG	CC	CC	GG	GG	GG	GG	CC	GG	GG	GG	CC	CC	CC	CC	CC	GG	CC	CC	CC	GG	CC	GG	GG
AX_108770145	T/G	1	540656628	+	36	CH	NA	NA	NA	NA	TT	TT	GG	TT	TT	NN	TT	TT	NN	TT	TT	TT	TT	TT	TT	TT	TT	TT	TT	GG	GG	TT	TT	GG	GG	GG	GG	GG	GG	TT	GG	TT	GG	GG	GG	TT	TT	TT	GG
AX_109357617	A/G	1	540662824	+	36	CH	NA	NA	NA	NA	GG	GG	AA	GG	GG	GG	GG	GG	GG	GG	GG	GG	GG	GG	GG	GG	GG	GG	GG	AA	GG	GG	GG	GG	GG	GG	AA	AA	AA	GG	AA	GG	AA	AA	AA	GG	GG	GG	AA
AX_108919524	T/G	1	540666429	+	36	CH	NA	NA	NA	NA	TT	TT	GG	TT	TT	TT	TT	TT	TT	TT	TT	TT	TT	TT	TT	TT	TT	TT	TT	GG	GG	TT	TT	GG	GG	GG	GG	NN	GG	TT	GG	TT	GG	GG	GG	TT	TT	TT	GG
AX_109901742	T/C	1	540712886	+	36	CH	NA	NA	NA	NA	CC	CC	TT	CC	CC	CC	CC	CC	CC	CC	CC	CC	CC	CC	CC	CC	CC	CC	CC	TT	TT	CC	CC	TT	TT	TT	TT	TT	TT	CC	TT	CC	TT	TT	TT	CC	CC	CC	CC
AX_109306138	A/T	1	540713386	+	36	CH	NA	NA	NA	NA	AA	AA	TT	TT	TT	TT	TT	NN	TT	TT	TT	TT	TT	TT	TT	AT	TT	TT	AA	AA	TT	TT	TT	TT	TT	TT	TT	TT	TT	TT	TT	TT	TT	TT	TT	TT	TT	TT	TT
AX_110618169	T/C	1	540733755	+	36	CH	NA	NA	NA	NA	TT	TT	TT	TT	TT	TT	TT	TT	TT	TT	TT	TT	TT	TT	TT	TT	TT	TT	TT	TT	CC	TT	TT	TT	CC	CC	TT	TT	TT	TT	TT	TT	TT	TT	TT	TT	TT	TT	CC
AX_109390984	A/C	1	540748832	+	36	CH	NA	NA	NA	NA	AA	AA	AA	AA	AA	AA	AA	AA	AA	AA	AA	AA	AA	AA	AA	AA	AA	AA	AA	AA	CC	AA	AA	AA	CC	CC	AA	AA	AA	AA	AA	AA	AA	AA	AA	AA	AA	AA	CC
AX_111982285	T/C	1	540986238	+	36	CH	NA	NA	NA	NA	CC	CC	CC	CC	CC	CC	CC	CC	CC	CC	CC	CC	CC	CC	CC	CC	CC	CC	CC	CC	TT	CC	CC	TT	TT	TT	TT	TT	TT	CC	TT	CC	TT	TT	TT	CC	CC	CC	CC
AX_179476653	T/C	1	540986238	+	36	CH	NA	NA	NA	NA	CC	CC	CC	CC	CC	CC	CC	CC	CC	CC	CC	CC	CC	CC	CC	CC	CC	CC	CC	CC	TT	CC	CC	TT	TT	TT	TT	TT	TT	CC	TT	CC	TT	TT	TT	CC	CC	CC	CC
AX_95679746	T/C	1	541159920	+	36	CH	NA	NA	NA	NA	TT	TT	CC	TC	TC	TC	TC	NN	CC	CC	TC	CC	TC	TC	TC	TC	TC	TC	TC	TC	TT	TC	TC	TT	TT	TT	TT	TT	TT	TC	TT	CC	TT	TT	TT	TT	TC	TC	CC
AX_94390717	T/C	1	541368873	+	36	CH	NA	NA	NA	NA	TT	TT	CC	TC	TC	TC	TC	TC	CC	CC	TC	CC	CC	TC	TC	TC	TC	TC	CC	NN	TT	TC	TC	TT	TT	TT	TT	TT	TT	TC	TT	CC	TT	TT	TT	TT	TC	TC	CC
AX_94464571	T/C	1	541632664	+	36	CH	NA	NA	NA	NA	TT	TT	CC	TT	TT	TT	CC	CC	CC	CC	TT	CC	CC	TT	CC	CC	NN	TT	CC	CC	CC	CC	TT	CC	CC	CC	CC	CC	CC	TT	CC	CC	CC	CC	CC	CC	TT	CC	CC
AX_95652758	A/G	1	541680590	+	36	CH	NA	NA	NA	NA	GG	GG	AA	AG	AG	AG	AG	AA	AA	AA	AG	AA	AA	AG	AG	AG	AG	AG	AG	AG	GG	AG	AG	GG	GG	AA	GG	GG	GG	AG	GG	AA	GG	GG	GG	GG	AG	AG	AA
AX_179559369	T/C	1	542133078	+	36	CH	NA	NA	NA	NA	CC	NN	CC	TC	TC	TC	TC	TC	TT	CC	TC	TT	TC	TC	TC	TC	TC	TC	TC	TC	TT	TC	TC	TT	TT	CC	TT	TT	TT	TC	TT	TT	TT	TT	TT	CC	TC	TC	CC
AX_112286487	A/G	1	542133855	+	36	CH	NA	NA	NA	NA	AA	AA	GG	AA	AA	AA	AA	AA	AA	GG	AA	AA	AA	AA	AA	AA	AA	AA	AA	AA	AA	AA	AA	AA	AA	AA	AA	AA	AA	AA	AA	AA	AA	AA	AA	AA	AA	AA	GG
AX_179559913	A/G	1	542133855	+	36	CH	NA	NA	NA	NA	NN	NN	GG	AA	AA	AA	AA	AA	AA	NN	AA	AA	AA	AA	AA	AA	AA	AA	AA	AA	AA	AA	AA	AA	AA	NN	AA	AA	AA	AA	AA	AA	AA	NN	AA	NN	AA	AA	GG
AX_179476132	A/G	1	542507216	+	36	CH	NA	NA	NA	NA	GG	GG	GG	GG	GG	GG	GG	GG	AA	GG	GG	AA	GG	GG	GG	GG	GG	GG	GG	GG	AA	GG	GG	AA	AA	GG	AA	AA	AA	GG	AA	NN	AA	AA	AA	GG	GG	GG	NN
AX_86177420	T/C	1	542536423	+	36	CH	NA	NA	NA	NA	CC	CC	TT	NN	NN	TT	TT	TT	CC	TT	TT	CC	TT	TT	TT	TT	TT	TT	TT	TT	CC	TT	TT	CC	CC	TT	CC	CC	CC	TT	CC	CC	CC	CC	CC	CC	TT	TT	TT
AX_86177421	T/C	1	542536423	+	36	CH	NA	NA	NA	NA	CC	CC	TT	TT	TT	TT	TT	TT	CC	TT	TT	CC	TT	TT	TT	TT	TT	TT	TT	TT	CC	TT	TT	CC	CC	TT	CC	CC	CC	TT	CC	NN	CC	CC	CC	CC	TT	TT	TT
AX_109322761	A/T	1	543621054	+	36	CH	NA	NA	NA	NA	AA	AA	AA	TT	TT	AA	TT	NN	TT	AT	TT	TT	TT	TT	TT	TT	TT	TT	AA	TT	TT	AA	TT	TT	TT	TT	AA	AA	AA	TT	AA	TT	AA	AA	AA	AA	AA	AA	AA
AX_111063958	A/G	1	543627162	+	36	CH	NA	NA	NA	NA	GG	GG	GG	AA	AA	GG	AA	AA	AA	NN	AA	AA	AA	AA	AA	AA	AA	AA	GG	AA	AA	GG	AA	AA	AA	AA	GG	GG	GG	AA	GG	AA	GG	GG	GG	GG	GG	GG	GG
AX_110535605	A/G	1	543627566	+	36	CH	NA	NA	NA	NA	GG	GG	GG	AA	AA	GG	AA	AA	AA	AG	AA	AA	AA	AA	AA	AA	AA	AA	GG	AA	AA	GG	AA	AA	AA	AA	GG	GG	GG	AA	GG	AA	GG	GG	GG	GG	GG	GG	GG
AX_110933447	T/C	1	543730311	+	36	CH	NA	NA	NA	NA	CC	CC	CC	CC	CC	TT	CC	CC	CC	CC	CC	CC	CC	CC	CC	CC	CC	CC	TT	CC	CC	TT	CC	CC	CC	CC	CC	CC	CC	CC	CC	CC	CC	CC	CC	CC	TT	TT	CC
AX_94934425	T/G	1	543730322	+	36	CH	NA	NA	NA	NA	TT	TT	GG	TT	TT	TT	TT	TG	TT	TT	TT	GG	TT	TG	TT	TT	NN	GG	TT	TT	GG	TT	GG	GG	GG	GG	GG	GG	GG	GG	TG	TT	GG	GG	GG	GG	TT	TT	TT
AX_94467726	A/G	1	544055358	+	36	CH	NA	NA	NA	NA	AA	AA	AA	AA	AA	AA	AA	AA	AA	AA	AA	AA	AA	AA	AA	AA	AA	AA	AA	AA	AA	AA	AA	GG	AA	AA	GG	GG	GG	AA	GG	AA	GG	NN	GG	AA	AA	AA	AA
AX_94400729	C/G	1	544125995	+	36	CH	NA	NA	NA	NA	GG	GG	GG	GG	GG	GG	GG	GG	GG	GG	GG	GG	GG	GG	GG	GG	GG	GG	GG	GG	GG	GG	GG	CC	GG	GG	CC	CC	CC	GG	CC	GG	CC	CC	CC	GG	GG	GG	GG
AX_110492212	A/G	1	544131183	+	36	CH	NA	NA	NA	NA	AA	AG	AA	AA	AA	AA	AA	AA	AA	AA	AA	AA	AA	AA	AA	AA	AA	AA	AA	AA	AA	AA	NN	AA	AA	AA	AA	AA	AA	AA	AA	AA	AA	AA	AA	AA	GG	AA	AA
AX_94532291	T/G	1	544170307	+	36	CH	NA	NA	NA	NA	GG	TG	GG	GG	GG	GG	GG	GG	GG	GG	GG	GG	GG	GG	GG	GG	GG	GG	GG	GG	TT	GG	GG	TT	TT	TT	GG	GG	GG	GG	GG	GG	GG	GG	GG	GG	TT	GG	GG
AX_109903014	A/C	1	544434189	+	36	CH	NA	NA	NA	NA	AA	AA	AA	CC	CC	CC	CC	AC	CC	AA	CC	CC	CC	CC	CC	CC	CC	CC	CC	CC	CC	CC	CC	CC	CC	CC	CC	CC	CC	CC	CC	CC	CC	CC	CC	AA	CC	CC	AA
AX_89675899	T/G	1	544665805	+	36	CH	NA	NA	NA	NA	TT	TT	TT	TT	TT	GG	TT	TT	TT	TT	TT	GG	TT	TT	TT	TT	TT	TT	GG	TT	TT	GG	TT	TT	TT	TT	TT	TT	TT	TT	TT	NN	TT	TT	TT	TT	GG	NN	TT
AX_94650089	T/G	1	544665805	+	36	CH	NA	NA	NA	NA	TT	TT	TT	TT	TT	GG	TT	TT	TT	TT	TT	GG	TT	TT	TT	TT	TT	TT	GG	TT	TT	GG	TT	TT	TT	TT	TG	TG	TG	TT	TG	TG	TG	TG	TG	TT	GG	GG	TT
AX_110422022	C/G	1	544668908	+	36	CH	NA	NA	NA	NA	GG	GG	GG	GG	GG	CC	GG	GG	GG	GG	GG	GG	GG	GG	GG	GG	CG	GG	CC	GG	GG	CC	GG	GG	GG	GG	GG	GG	GG	GG	GG	GG	GG	GG	GG	GG	CC	CC	GG
AX_109540133	A/G	1	544841795	+	36	CH	NA	NA	NA	NA	AA	AA	AA	NN	AA	GG	AA	AA	AA	AA	AA	AA	AA	AA	AA	AA	AA	AA	GG	AA	AA	GG	AA	AA	AA	AA	AA	AA	AA	AA	AA	AA	AA	AA	AA	AA	GG	GG	AA
AX_94406527	C/G	1	546034348	+	36	CH	NA	NA	NA	NA	GG	CG	CC	GG	GG	GG	GG	GG	CC	GG	GG	CC	NN	CC	GG	CC	CC	CC	GG	CC	CC	CC	GG	GG	CC	CC	CC	CC	CC	CC	CC	CG	CC	CC	CC	CC	CC	CC	CC
AX_109406053	T/C	1	546176090	+	36	CH	NA	NA	NA	NA	TT	CC	TT	TT	TT	TT	TT	TT	CC	TT	TT	TT	TT	TT	TT	TT	TT	TT	TT	TT	TT	TT	TT	TT	TT	TT	TT	TT	TT	TT	CC	TT	TT	TT	CC	TT	TT	TT	TT
AX_111471091	T/C	1	546801545	+	36	CH	NA	NA	NA	NA	CC	TC	TT	CC	CC	CC	CC	CC	TT	TC	CC	TT	CC	TT	CC	TT	TT	TT	CC	TT	NN	TT	CC	CC	NN	NN	CC	CC	CC	TT	TT	TC	CC	CC	TT	TT	CC	TT	TT
AX_109900225	T/C	1	547004203	+	36	CH	NA	NA	NA	NA	CC	TC	TT	TC	CC	CC	CC	CC	TT	NN	CC	TT	CC	TT	CC	TT	TT	TT	CC	TT	CC	TT	CC	CC	CC	CC	CC	CC	CC	TT	TT	TC	CC	CC	TT	TT	CC	TT	TT
AX_94407377	C/G	1	547384298	+	36	CH	NA	NA	NA	NA	GG	CG	CC	GG	GG	GG	GG	GG	CC	GG	GG	CC	CG	CC	GG	CC	CC	CC	CC	CC	CC	CC	GG	CC	CC	CC	CC	CC	CC	CC	GG	CG	CC	CC	GG	CC	CC	CC	CC
AX_112285989	T/C	1	548044489	+	36	CH	NA	NA	NA	NA	TT	TT	CC	CC	CC	CC	TT	TT	TT	TT	CC	CC	TT	CC	TT	TT	CC	CC	CC	CC	CC	CC	CC	CC	CC	CC	CC	CC	CC	CC	CC	TC	CC	CC	CC	TT	CC	CC	TT
AX_95653494	T/C	1	548044489	+	36	CH	NA	NA	NA	NA	TT	TT	CC	CC	CC	CC	TT	TT	TT	TT	CC	CC	TT	CC	TT	TT	CC	CC	CC	CC	CC	CC	CC	CC	CC	CC	CC	CC	CC	CC	CC	TC	CC	CC	CC	TT	CC	CC	TT
AX_86170726	T/C	1	548100863	+	36	CH	NA	NA	NA	NA	CC	CC	TT	TT	TT	CC	CC	CC	TT	CC	TT	TT	CC	TT	CC	CC	TT	TT	CC	TT	TT	CC	TT	TT	TT	TT	TT	TT	TT	NN	TT	TC	TT	TT	TT	CC	CC	CC	CC
AX_95660473	T/C	1	548100863	+	36	CH	NA	NA	NA	NA	CC	CC	TT	TT	TT	CC	CC	CC	TT	CC	TT	TT	CC	TC	CC	CC	NN	TT	CC	TT	TT	CC	TT	TT	TT	TT	TT	TT	TT	TT	TT	NN	TT	TT	TT	CC	CC	CC	CC
AX_108805479	A/G	1	548227300	+	36	CH	NA	NA	NA	NA	AA	AA	GG	GG	GG	AA	AA	AA	GG	AG	GG	GG	AG	GG	AA	AA	GG	GG	AA	GG	GG	AA	GG	GG	GG	GG	GG	GG	GG	GG	GG	AG	GG	GG	GG	AA	AA	AA	AA
AX_179560655	A/C	1	548249824	+	36	CH	NA	NA	NA	NA	AA	AA	CC	CC	CC	AA	AA	AA	CC	NN	CC	CC	NN	AC	AA	AC	CC	CC	AA	CC	CC	AA	CC	CC	CC	CC	CC	CC	CC	NN	CC	AA	CC	CC	CC	AA	AA	NN	AA
AX_89658718	A/C	1	548249824	+	36	CH	NA	NA	NA	NA	AA	AA	CC	CC	CC	AA	AA	AA	CC	AC	CC	CC	AC	CC	AA	AA	CC	CC	AA	CC	CC	AA	CC	CC	CC	CC	CC	CC	CC	CC	CC	AC	CC	CC	CC	AA	AA	AA	AA
AX_111178724	A/G	1	548324883	+	36	CH	NA	NA	NA	NA	GG	GG	GG	GG	GG	GG	GG	GG	AA	GG	GG	GG	GG	GG	GG	GG	GG	GG	GG	GG	GG	GG	GG	AA	GG	GG	AA	AG	AA	GG	NN	GG	AA	AA	AA	GG	GG	GG	GG
AX_109318363	A/G	1	548406786	+	36	CH	NA	NA	NA	NA	AA	AA	AA	AA	AA	AA	AA	AA	GG	AA	AA	AA	NN	AA	AA	AA	AA	AA	AA	AA	AA	AA	AA	GG	AA	AA	GG	GG	GG	AA	GG	AA	GG	GG	GG	AA	AA	AA	AA
AX_94982916	T/C	1	548413918	+	36	CH	NA	NA	NA	NA	TT	TT	TT	TT	TT	TT	TT	TT	CC	TT	TT	TT	TC	TT	TT	TT	TT	TT	TT	NN	TT	TT	TT	CC	TT	TT	CC	CC	CC	TT	CC	TT	CC	CC	CC	TT	TT	TT	TT
AX_95630789	T/C	1	548413918	+	36	CH	NA	NA	NA	NA	TT	TT	TT	TT	TT	TT	TT	TT	NN	TT	TT	TT	TT	TT	TT	TT	TT	TT	TT	TT	TT	TT	TT	NN	TT	TT	CC	CC	CC	TT	CC	TT	CC	CC	CC	TT	TT	TT	TT
AX_89469806	A/G	1	548453223	+	36	CH	NA	NA	NA	NA	GG	AA	AA	GG	GG	GG	GG	GG	AA	AA	GG	AA	GG	AA	GG	AA	AA	AA	GG	AA	GG	AA	GG	AA	GG	GG	AG	GG	GG	AA	GG	AG	AA	AA	GG	AA	GG	GG	GG
AX_110912509	A/G	1	548488194	+	36	CH	NA	NA	NA	NA	GG	AA	AA	GG	GG	GG	GG	GG	AA	AA	GG	AA	GG	AA	GG	AA	AA	AA	GG	AA	GG	AA	GG	AA	GG	GG	AG	GG	GG	AA	NN	AG	AA	AA	GG	AG	GG	GG	GG
AX_109353445	T/G	1	548504353	+	36	CH	NA	NA	NA	NA	GG	GG	TT	TT	TT	GG	GG	GG	TT	GG	TT	GG	GG	TT	GG	GG	TT	TT	GG	TT	TT	GG	TT	TT	TT	TT	TT	TT	TT	TT	TT	GG	TT	TT	TT	GG	TT	GG	GG
AX_109423039	A/G	1	548534609	+	36	CH	NA	NA	NA	NA	GG	NN	AA	GG	GG	GG	GG	GG	AA	AA	NN	GG	GG	AA	GG	AA	AA	AA	AA	GG	AA	AA	GG	GG	AA	AA	AG	AA	AA	AA	AA	GG	GG	GG	AA	AA	AA	AA	AA
AX_111096765	A/G	1	548957381	+	36	CH	NA	NA	NA	NA	AA	AA	AA	AA	AA	AA	AA	AA	AA	AA	AA	AA	GG	AA	AA	GG	AA	AA	AA	AA	AA	AA	AA	AA	AA	AA	AG	AA	AA	AA	GG	AA	GG	GG	AA	AA	AA	AA	AA
AX_111588647	A/C	1	549297411	+	36	CH	NA	NA	NA	NA	AA	AA	AA	AA	AA	AA	AA	AA	AA	AA	AA	AA	CC	AA	AA	CC	AA	AA	AA	AA	CC	AA	AA	CC	CC	CC	AC	AA	AA	AA	CC	AA	CC	CC	CC	AA	AA	AA	AA
AX_111082739	C/G	1	549608425	+	36	CH	NA	NA	NA	NA	CC	CG	CC	CC	CC	CC	CC	CC	GG	CC	GG	GG	GG	CC	CC	GG	CC	CC	GG	GG	CC	GG	CC	CC	CC	CC	GG	GG	GG	CC	GG	CG	CC	GG	CC	GG	GG	GG	GG
AX_110029349	T/C	1	549610910	+	36	CH	NA	NA	NA	NA	CC	NN	CC	CC	CC	CC	CC	CC	CC	CC	TC	TT	TT	CC	CC	TT	CC	CC	CC	TT	CC	TT	CC	CC	CC	CC	TT	TT	TT	CC	TT	TC	CC	TT	CC	TT	TT	TT	TT
AX_108813013	T/C	1	549668672	+	36	CH	NA	NA	NA	NA	CC	TC	CC	CC	CC	CC	CC	CC	TT	CC	CC	TT	CC	CC	CC	CC	NN	CC	TT	TT	CC	CC	CC	CC	CC	CC	CC	CC	CC	CC	CC	TC	CC	CC	CC	TT	TT	CC	CC
AX_94491525	A/G	1	549671029	+	36	CH	NA	NA	NA	NA	GG	AG	GG	GG	GG	GG	GG	GG	AA	GG	GG	AA	GG	GG	GG	GG	GG	GG	AA	AA	GG	GG	GG	GG	GG	GG	GG	GG	GG	GG	GG	AG	GG	GG	GG	AA	AA	GG	GG
AX_109867406	T/C	1	549672853	+	36	CH	NA	NA	NA	NA	CC	TC	CC	CC	CC	CC	CC	CC	TT	CC	CC	TT	CC	CC	CC	CC	CC	CC	TT	TT	CC	CC	CC	CC	CC	CC	CC	CC	CC	CC	CC	TC	CC	CC	CC	TT	TT	CC	CC
AX_94401483	T/C	1	549695828	+	36	CH	NA	NA	NA	NA	TT	CC	TT	TT	TT	TT	TT	TT	TT	TT	TT	CC	TT	TT	TT	TT	TT	TT	TT	CC	TT	TT	TT	TT	TT	TT	TT	TT	TT	TT	TT	NN	TT	TT	TT	CC	CC	TT	TT
AX_94722837	T/G	1	549840376	+	36	CH	NA	NA	NA	NA	TT	TT	TT	TT	TT	TT	TT	TT	GG	TT	TT	TT	TT	TT	TT	TT	TT	TT	GG	TT	TT	TT	TT	TT	TT	TT	GG	GG	GG	TT	TT	TT	TT	TT	TT	TT	GG	TT	TT
AX_179559867	A/G	1	549968147	+	36	CH	NA	NA	NA	NA	AA	AA	GG	AA	AA	AA	GG	GG	GG	AG	AA	GG	NN	AA	GG	GG	AA	AA	GG	GG	GG	GG	AA	AA	GG	GG	GG	GG	GG	AG	NN	GG	GG	GG	GG	GG	AA	GG	GG
AX_95631691	A/G	1	549968147	+	36	CH	NA	NA	NA	NA	AA	AA	GG	AA	AA	AA	GG	GG	GG	GG	AA	GG	GG	AA	GG	GG	AA	AA	GG	GG	GG	GG	AA	AA	GG	GG	GG	GG	GG	AA	GG	GG	GG	GG	GG	GG	AA	GG	GG
AX_86164880	A/C	1	550436905	+	36	CH	NA	NA	NA	NA	CC	CC	AA	CC	CC	CC	AA	AA	AA	AA	CC	AA	AA	CC	AA	AA	CC	CC	AA	AA	AA	AA	CC	AA	AA	AA	AA	AA	AA	NN	AA	AA	AA	AA	AA	AA	CC	AA	AA
AX_86164881	A/C	1	550436905	+	36	CH	NA	NA	NA	NA	CC	CC	AA	CC	CC	CC	AA	AA	AA	NN	CC	AA	NN	CC	AA	AA	CC	CC	AA	AA	AA	AA	CC	AA	AA	AA	AC	AC	AC	CC	NN	AA	AC	AC	AC	AA	CC	AA	AA
AX_86165674	T/G	1	550436998	+	36	CH	NA	NA	NA	NA	GG	GG	TT	GG	GG	GG	TT	TT	TT	TT	GG	TT	TT	GG	TT	TT	GG	GG	TT	TT	TT	TT	GG	TT	TT	TT	TG	TG	TG	GG	TG	TT	TG	TG	TG	TT	GG	TT	TT
AX_86165675	T/G	1	550436998	+	36	CH	NA	NA	NA	NA	GG	GG	TT	GG	GG	GG	TT	TT	TT	TT	GG	TT	TT	GG	TT	TT	GG	GG	TT	TT	TT	TT	GG	TT	TT	TT	TT	TT	TT	GG	TT	TT	TT	TT	TT	TT	GG	TT	TT
AX_108870990	A/C	1	550610632	+	36	CH	NA	NA	NA	NA	CC	CC	CC	CC	CC	CC	CC	CC	CC	AC	CC	CC	AC	CC	CC	AC	CC	CC	CC	CC	CC	CC	CC	AA	CC	AA	CC	CC	CC	CC	AA	CC	CC	AA	AA	CC	CC	CC	CC
AX_109072120	A/G	1	550618337	+	36	CH	NA	NA	NA	NA	GG	GG	GG	GG	GG	GG	GG	GG	GG	NN	GG	GG	AG	GG	GG	AG	GG	GG	GG	GG	GG	GG	GG	AA	GG	AA	GG	GG	GG	GG	AA	GG	GG	AA	AA	GG	GG	GG	GG
AX_110906580	A/G	1	550676753	+	36	CH	NA	NA	NA	NA	AA	AA	AA	AA	AA	AA	AA	AA	AA	AG	AA	AA	AG	AA	AA	AG	AA	AA	AA	AA	AA	AA	AA	AA	AA	AA	AA	AA	AA	AA	GG	AA	AA	GG	GG	AA	AA	AA	AA
AX_110067057	A/G	1	550973108	+	36	CH	NA	NA	NA	NA	GG	GG	GG	GG	GG	GG	GG	GG	GG	AG	GG	GG	AG	GG	GG	NN	GG	GG	GG	GG	AA	GG	GG	GG	AA	GG	AA	NN	AA	GG	AA	GG	AA	AA	AA	GG	GG	GG	GG
AX_111793470	A/C	1	551132156	+	36	CH	NA	NA	NA	NA	AA	AA	CC	AA	AA	AA	AA	AA	CC	CC	AA	AA	AC	AA	AA	AC	AA	AA	AA	CC	CC	AA	AA	AA	CC	AA	CC	CC	CC	AA	CC	AA	CC	CC	CC	AA	AA	AA	AA
AX_108813389	A/G	1	551496599	+	36	CH	NA	NA	NA	NA	GG	AG	AA	GG	GG	GG	GG	GG	GG	GG	GG	GG	AG	NN	GG	GG	GG	GG	GG	AA	AA	AA	GG	AA	AA	AA	AA	AA	AA	AG	GG	GG	GG	GG	GG	GG	GG	GG	GG
AX_110442928	C/G	1	551632497	+	36	CH	NA	NA	NA	NA	CC	GG	GG	GG	GG	GG	GG	GG	GG	CC	CC	GG	CG	CC	GG	CG	CC	CC	CC	GG	GG	CC	GG	GG	GG	GG	GG	GG	GG	CC	GG	GG	GG	GG	GG	NN	GG	CC	CC
AX_94747858	A/G	1	551656495	+	36	CH	NA	NA	NA	NA	AA	AA	AA	AA	GG	GG	GG	AG	AA	AA	AA	AA	GG	NN	GG	AG	NN	GG	GG	AA	AA	AA	GG	AA	AA	AA	AA	AA	NN	NN	AA	AA	AG	AG	NN	NN	AA	GG	AA
AX_95104798	A/G	1	551982277	+	36	CH	NA	NA	NA	NA	AA	NN	AA	AA	AA	AA	GG	AA	AA	AA	AA	AA	AA	GG	AA	AA	GG	GG	GG	GG	AA	AA	AA	AA	AA	AA	AA	AA	AA	GG	AA	AA	GG	GG	AA	GG	AA	GG	AA
AX_94804231	C/G	1	551982364	+	36	CH	NA	NA	NA	NA	CC	CG	GG	GG	GG	GG	GG	GG	GG	CC	CC	GG	CC	CC	GG	CG	CG	CC	CC	GG	GG	CC	GG	CC	GG	CC	CC	CC	CC	CC	GG	GG	CC	CC	GG	GG	GG	CC	CC
AX_94420038	A/C	1	552370534	+	36	CH	NA	NA	NA	NA	AA	AA	AA	AA	AA	AA	AA	AA	AA	AA	AA	AA	AA	AA	AA	AA	AA	AA	AA	AA	AA	AA	AA	CC	AA	AA	CC	CC	CC	AA	CC	AA	CC	CC	CC	AA	CC	AA	AA
AX_95681944	A/C	1	552370534	+	36	CH	NA	NA	NA	NA	AA	AA	AA	AA	AA	AA	AA	AA	AA	AA	AA	AA	AC	AA	AA	AA	AA	AA	AA	AA	AA	AA	AA	CC	AA	AA	CC	CC	CC	AA	CC	AA	CC	CC	CC	AA	CC	AA	AA
AX_112286075	A/C	1	552462595	+	36	CH	NA	NA	NA	NA	AA	AC	AA	AA	AA	AA	AA	AA	AA	AA	AA	AA	AC	AA	AA	AA	AA	AA	AA	AA	CC	AA	AA	CC	CC	CC	CC	CC	CC	AA	CC	AA	CC	CC	CC	AA	CC	AA	AA
AX_179560056	A/C	1	552462595	+	36	CH	NA	NA	NA	NA	AA	AC	AA	AA	AA	AA	AA	AA	AA	AA	AA	AA	AC	AA	AA	AA	AA	AA	AA	AA	CC	AA	AA	CC	CC	CC	CC	CC	CC	AA	CC	AA	CC	CC	CC	AA	CC	AA	AA
AX_86180342	T/C	1	552650473	+	36	CH	NA	NA	NA	NA	CC	CC	CC	CC	CC	CC	CC	CC	CC	CC	CC	CC	CC	CC	CC	CC	CC	CC	TT	CC	CC	TT	CC	CC	CC	CC	TT	TT	TT	CC	TT	CC	TT	TT	TT	CC	CC	CC	CC
AX_86180343	T/C	1	552650473	+	36	CH	NA	NA	NA	NA	CC	CC	CC	CC	CC	CC	CC	CC	CC	CC	CC	CC	CC	CC	CC	CC	CC	CC	TT	CC	CC	TT	CC	CC	CC	CC	TT	TT	TT	CC	TT	CC	TT	TT	TT	CC	CC	CC	CC
AX_95139778	T/C	1	552663540	+	36	CH	NA	NA	NA	NA	TT	TT	TT	TT	TT	TT	TT	TT	TT	TT	TT	TT	TT	TT	TT	TT	TT	TT	CC	TT	CC	CC	TT	CC	CC	NN	CC	CC	CC	TT	CC	TT	CC	CC	CC	TT	TT	TT	TT
AX_95681740	T/C	1	552663540	+	36	CH	NA	NA	NA	NA	TT	TT	TT	TT	TT	TT	TT	TT	TT	TT	TT	TT	NN	TT	TT	TT	TT	TT	CC	TT	CC	CC	TT	CC	CC	CC	CC	CC	CC	TT	CC	TT	CC	CC	CC	TT	TT	TT	TT
AX_95205762	A/G	1	552844386	+	36	CH	NA	NA	NA	NA	AA	AG	AA	AA	AA	AA	AA	AA	AG	AA	AA	AG	AA	AG	AA	AA	AA	AA	GG	AA	AA	AA	AA	AA	AA	AA	AA	AA	AA	AG	AA	AG	AA	AA	AA	AA	AA	GG	AA
AX_94774041	T/C	1	552950710	+	36	CH	NA	NA	NA	NA	CC	TC	TT	CC	CC	CC	CC	CC	CC	TC	CC	CC	CC	CC	CC	CC	CC	CC	CC	TC	TC	CC	CC	TC	TC	TC	TC	TT	TT	CC	TT	CC	TT	TC	TT	TC	TT	TC	CC
AX_112286066	A/G	1	553459507	+	36	CH	NA	NA	NA	NA	AA	AA	AA	AA	AA	AA	AA	AA	AA	AA	AA	AA	AA	AA	AA	AA	AA	AA	AA	AA	GG	AA	AA	GG	GG	GG	GG	GG	GG	AA	GG	AA	GG	GG	AA	AA	AA	AA	AA
AX_95661931	A/G	1	553459507	+	36	CH	NA	NA	NA	NA	AA	AA	AA	AA	AA	AA	AA	AA	AA	AA	AA	AA	AA	AA	AA	AA	AA	AA	AA	AA	GG	AA	AA	GG	GG	GG	GG	GG	GG	AA	GG	AA	GG	GG	AA	AA	AA	AA	AA
AX_109003129	T/C	1	553721901	+	36	CH	NA	NA	NA	NA	TT	TT	TT	TT	TT	TT	TT	TT	TT	TT	TT	TT	TT	TT	TT	TT	TT	TT	TT	TT	CC	TT	TT	CC	CC	CC	CC	CC	CC	TT	CC	TT	CC	CC	CC	TT	CC	TT	TT
AX_179560639	T/C	1	553721901	+	36	CH	NA	NA	NA	NA	TT	TT	TT	TT	TT	TT	TT	TT	TT	TT	TT	TT	TT	TT	TT	TT	TT	TT	TT	TT	CC	TT	TT	CC	CC	CC	CC	CC	CC	TT	CC	TT	CC	CC	CC	TT	CC	TT	TT
AX_109276847	A/G	1	553900338	+	36	CH	NA	NA	NA	NA	GG	AA	AA	GG	GG	GG	GG	GG	GG	GG	AA	GG	AG	AG	GG	GG	GG	GG	GG	GG	GG	GG	GG	GG	GG	GG	AA	AA	AA	GG	AA	GG	AA	AA	AA	AA	AA	GG	GG
AX_109940009	A/T	1	554124143	+	36	CH	NA	NA	NA	NA	AA	NN	TT	AA	AA	AA	AA	AA	AA	AA	AA	AA	NN	AA	AA	AA	AA	AA	AA	TT	TT	AA	AA	TT	TT	TT	TT	TT	TT	AA	TT	AA	TT	TT	TT	AA	TT	AA	AA
AX_111701631	T/C	1	554131685	+	36	CH	NA	NA	NA	NA	CC	TC	TT	CC	CC	CC	CC	CC	CC	CC	CC	CC	CC	CC	CC	CC	CC	CC	CC	TT	TT	CC	CC	TT	TT	TT	TT	TT	TT	CC	TT	CC	TT	TT	TT	CC	TT	CC	CC
AX_110383419	T/C	1	554225755	+	36	CH	NA	NA	NA	NA	TT	TC	CC	TT	TT	TT	TT	TT	TT	TT	TT	TT	TC	TT	TT	TT	TT	TT	TT	CC	CC	TT	TT	CC	CC	CC	CC	CC	CC	TT	CC	TT	CC	CC	CC	TT	CC	TT	TT
AX_110052686	C/G	1	554227596	+	36	CH	NA	NA	NA	NA	CC	CG	CC	CC	CC	CC	CC	CC	CC	CC	CC	CC	CC	CC	CC	CC	CC	CC	CC	CC	CC	CC	CC	CC	CC	CC	CC	CC	CC	CC	CC	CC	CC	CC	CC	GG	CC	GG	CC
AX_108773722	A/G	1	554237262	+	36	CH	NA	NA	NA	NA	AA	AG	AA	AA	AA	AA	AA	AA	AA	AA	AA	AA	AA	AA	AA	AA	AA	AA	AA	AA	AA	AA	AA	AA	AA	AA	AA	AA	AA	AA	AA	AA	AA	AA	AA	GG	AA	GG	AA
AX_86183918	A/C	1	554269758	+	36	CH	NA	NA	NA	NA	CC	CC	AA	CC	CC	CC	CC	CC	CC	AC	CC	AA	CC	AA	CC	AA	AA	AA	CC	AA	CC	AA	CC	CC	CC	CC	CC	CC	CC	AA	CC	AC	CC	CC	CC	AA	AA	AA	AA
AX_86183919	A/C	1	554269758	+	36	CH	NA	NA	NA	NA	CC	CC	AA	CC	CC	CC	CC	CC	CC	AC	CC	AA	CC	AA	CC	AA	AC	AA	CC	AA	CC	AA	CC	CC	CC	CC	CC	CC	CC	AA	CC	AC	CC	CC	CC	AA	AA	AA	AA
AX_109960530	T/G	1	554269769	+	36	CH	NA	NA	NA	NA	TT	TG	TT	TT	TT	TT	TT	TT	GG	TT	TT	TT	TT	TT	TT	TT	TT	TT	TT	TT	TT	TT	TT	TT	TT	TT	TT	TT	TT	TT	GG	TT	TT	TT	GG	TT	TT	TT	TT
AX_179561132	T/G	1	554269769	+	36	CH	NA	NA	NA	NA	TT	TG	TT	TT	TT	TT	TT	TT	GG	TT	TT	TT	TT	TT	TT	TT	TT	TT	TT	TT	TT	TT	TT	TT	TT	TT	TT	TT	TT	TT	GG	TT	TT	TT	GG	TT	TT	TT	TT
AX_108753677	A/G	1	554279229	+	36	CH	NA	NA	NA	NA	NN	AG	AA	AA	AA	AA	AA	AA	AA	AA	AA	AA	AA	AA	AA	AA	AA	AA	AA	AA	AA	AA	AA	AA	AA	AA	AA	AA	AA	AA	AA	AA	AA	AA	AA	GG	AA	AG	AA
AX_108740186	A/G	1	555364017	+	36	CH	NA	NA	NA	NA	AA	AA	AA	AA	AA	AA	AA	AA	AA	AA	AA	AA	AA	AA	AA	AA	AA	AA	AA	AA	GG	AA	AA	AA	GG	GG	GG	GG	GG	AA	AA	AA	GG	GG	AA	AA	GG	AA	AA
AX_108891843	T/C	1	555815627	+	36	CH	NA	NA	NA	NA	CC	TC	CC	TT	CC	CC	TT	TT	CC	CC	CC	CC	CC	CC	TT	TC	CC	CC	CC	CC	CC	CC	CC	CC	CC	CC	NN	CC	CC	CC	TT	TC	TT	TT	TT	TT	TT	CC	CC
AX_112289145	T/C	1	556271591	+	36	CH	NA	NA	NA	NA	TT	CC	CC	TT	TT	TT	TT	TT	TT	TT	TT	TT	TT	TT	TT	TT	TT	TT	TT	CC	CC	TT	TT	CC	CC	CC	CC	CC	CC	TT	CC	TT	CC	CC	CC	CC	CC	CC	TT
AX_179560592	T/C	1	556271591	+	36	CH	NA	NA	NA	NA	TT	CC	CC	NN	TT	TT	TT	TT	TT	TT	TT	TT	TC	TT	TT	TT	TT	TT	TT	CC	CC	TT	TT	CC	CC	CC	CC	CC	CC	TT	CC	TT	CC	CC	CC	CC	CC	CC	TT
AX_111136687	T/C	1	556274318	+	36	CH	NA	NA	NA	NA	TT	TC	CC	TT	TT	TT	TT	TT	TT	TT	TT	TT	TC	TT	TT	TT	TT	TT	TT	CC	CC	TT	TT	CC	CC	CC	CC	CC	CC	TT	CC	TT	CC	CC	CC	TT	CC	TT	TT
AX_111485693	T/C	1	557884629	+	36	CH	NA	NA	NA	NA	CC	TC	CC	CC	CC	CC	CC	CC	CC	CC	NN	CC	CC	CC	CC	CC	CC	CC	CC	CC	CC	CC	CC	CC	CC	CC	TC	CC	CC	CC	TT	CC	TT	TT	TT	CC	TT	CC	CC
AX_110927587	A/G	1	559292393	+	36	CH	NA	NA	NA	NA	AA	AA	AA	AA	AA	AA	AA	AA	AA	AA	AA	AA	AG	AA	AA	AA	AA	AA	AA	AA	AA	AA	AA	GG	AA	GG	AG	AA	AA	AA	AA	AA	GG	GG	GG	AA	GG	AA	AA
AX_179560168	T/C	1	560913389	+	36	CH	NA	NA	NA	NA	TT	TC	CC	CC	CC	CC	CC	CC	CC	TT	CC	TT	CC	CC	CC	CC	CC	CC	CC	CC	CC	CC	CC	CC	CC	CC	CC	CC	CC	CC	CC	TC	CC	CC	CC	CC	CC	CC	CC
AX_111642140	T/C	1	565522559	+	36	CH	NA	NA	NA	NA	CC	TC	CC	CC	TT	CC	CC	TC	CC	NN	CC	CC	CC	TT	CC	CC	TT	TT	TT	CC	CC	CC	TT	CC	CC	CC	TT	TT	TT	TT	TT	CC	TT	TT	TT	CC	CC	TT	TT
AX_109816770	A/C	1	565993525	+	36	CH	NA	NA	NA	NA	CC	CC	CC	CC	AA	CC	CC	NN	CC	CC	CC	CC	NN	AA	CC	CC	AA	AA	AA	CC	CC	CC	AA	CC	CC	CC	CC	CC	CC	AA	CC	CC	CC	CC	AA	CC	AA	AA	CC
AX_109826247	A/T	1	565999679	+	36	CH	NA	NA	NA	NA	TT	NN	TT	TT	AA	TT	TT	TT	TT	AT	TT	TT	NN	AA	TT	TT	AA	AA	AA	TT	TT	TT	AA	TT	TT	TT	TT	TT	TT	AA	TT	TT	TT	TT	AA	TT	AA	AA	TT
AX_109945465	C/G	1	566064970	+	36	CH	NA	NA	NA	NA	CC	CG	CC	CC	GG	CC	CC	CC	CC	GG	CC	CC	NN	CG	CC	CC	GG	GG	GG	CC	CC	CC	GG	CC	CC	CC	CC	CC	CC	GG	CC	CC	CC	CC	CC	CC	GG	GG	CC
AX_108865635	A/T	1	566359049	+	36	CH	NA	NA	NA	NA	AA	AA	AA	NN	TT	AA	AA	AA	AA	TT	AA	AA	NN	AA	AA	AA	AA	AA	AA	TT	AA	AA	TT	AA	AA	AA	TT	TT	TT	AA	TT	AA	TT	TT	TT	AA	AA	AA	AA
AX_109885148	A/G	1	566371961	+	36	CH	NA	NA	NA	NA	AA	AA	AA	AA	GG	AA	AA	AA	AA	AG	AA	AA	AA	AA	AA	AA	AA	AA	AA	GG	AA	AA	GG	NN	AA	AG	GG	GG	GG	AA	GG	AA	GG	GG	GG	AA	AA	AA	AA
AX_111569331	T/C	1	566379725	+	36	CH	NA	NA	NA	NA	CC	TC	CC	CC	TT	CC	CC	NN	CC	NN	CC	CC	TC	CC	CC	CC	CC	CC	CC	TT	CC	CC	TT	CC	CC	CC	TT	TT	TT	CC	TT	CC	TT	TT	TT	CC	CC	CC	CC
AX_179476000	T/C	1	566418255	+	36	CH	NA	NA	NA	NA	CC	CC	CC	CC	CC	CC	CC	CC	CC	CC	CC	CC	NN	CC	CC	CC	CC	CC	TT	CC	CC	TT	CC	CC	CC	CC	CC	CC	CC	CC	TT	CC	TT	TT	CC	CC	CC	TT	CC
AX_95682755	T/C	1	566418255	+	36	CH	NA	NA	NA	NA	CC	CC	CC	CC	CC	CC	CC	CC	CC	CC	NN	CC	NN	CC	CC	CC	CC	CC	TT	CC	NN	TT	CC	CC	CC	CC	CC	CC	CC	CC	TT	CC	TT	TT	CC	CC	CC	TT	CC
AX_111242222	A/G	1	566464415	+	36	CH	NA	NA	NA	NA	GG	GG	GG	GG	GG	GG	AA	AA	AG	GG	AA	GG	AA	GG	AA	AA	GG	GG	GG	GG	GG	GG	GG	GG	GG	GG	GG	GG	GG	GG	GG	AG	GG	GG	GG	GG	AA	GG	GG
AX_110930956	A/C	1	566498488	+	36	CH	NA	NA	NA	NA	AA	AC	AA	AA	CC	AA	AA	AA	AA	CC	CC	AA	NN	AA	AA	AA	AA	AA	AA	CC	AA	AA	CC	AA	AA	AA	CC	CC	CC	AA	CC	AA	CC	CC	AA	AA	AA	AA	AA
AX_108950785	A/T	1	566582548	+	36	CH	NA	NA	NA	NA	AA	AT	AA	AA	TT	AA	AA	AA	AA	TT	TT	AA	NN	AA	AA	AA	AA	AA	AA	TT	AA	AA	TT	AA	AA	AA	TT	TT	TT	AA	TT	AA	TT	TT	AA	AA	AA	AA	AA
AX_108990247	T/C	1	566688030	+	36	CH	NA	NA	NA	NA	CC	NN	CC	CC	TT	CC	CC	CC	CC	CC	TT	CC	NN	NN	CC	CC	NN	TT	TT	CC	CC	TC	TT	CC	CC	CC	CC	CC	CC	TT	CC	CC	CC	CC	CC	CC	TT	TT	CC
AX_111568646	T/C	1	566699764	+	36	CH	NA	NA	NA	NA	CC	CC	CC	CC	TT	CC	CC	CC	CC	CC	CC	CC	CC	TT	CC	CC	TT	TT	TT	CC	CC	CC	TT	CC	CC	CC	CC	CC	CC	TT	CC	CC	CC	CC	CC	CC	TT	TT	CC
AX_110153351	T/G	1	567049754	+	36	CH	NA	NA	NA	NA	TT	NN	TT	TT	GG	TT	TT	TT	TT	NN	GG	TT	NN	GG	TT	TT	GG	GG	GG	TT	TT	TG	GG	TT	TT	TT	TT	TT	TT	GG	TT	TT	TT	TT	TT	TT	GG	GG	TT
AX_111203882	T/C	1	567326885	+	36	CH	NA	NA	NA	NA	TT	TT	TT	TT	CC	TT	TT	TT	TT	TT	TT	TT	TT	CC	TT	TT	CC	CC	CC	TT	TT	TT	CC	TT	TT	TT	TT	TT	TT	CC	TT	TT	TT	TT	TT	TT	CC	CC	TT
AX_109002990	T/C	1	567477673	+	36	CH	NA	NA	NA	NA	TT	TC	TT	TT	CC	TT	TT	TT	TT	TC	CC	TT	TC	NN	TT	TT	CC	CC	CC	TT	TT	TC	CC	TT	TT	TT	TT	TT	TT	CC	TT	TT	TT	TT	CC	TT	CC	CC	TT
AX_110373408	T/C	1	567522548	+	36	CH	NA	NA	NA	NA	TT	NN	TT	TT	CC	TT	TT	TT	TT	TT	CC	TT	TT	CC	TT	TT	CC	CC	CC	TT	TT	TC	CC	TT	TT	TT	TT	NN	TT	NN	TT	TT	TT	TT	NN	TT	CC	CC	TT
AX_108773772	T/C	1	567538545	+	36	CH	NA	NA	NA	NA	CC	CC	CC	CC	TT	CC	CC	CC	CC	TC	CC	CC	CC	TT	CC	CC	TT	TT	TT	CC	CC	CC	TT	CC	CC	CC	CC	CC	CC	TT	NN	CC	CC	CC	CC	CC	TT	TT	CC
AX_108870081	A/G	1	567827708	+	36	CH	NA	NA	NA	NA	AA	AG	AA	AA	GG	AA	AA	AA	AA	AA	AA	AA	AA	GG	AA	AA	GG	GG	GG	AA	AA	GG	GG	AA	AA	AA	GG	GG	GG	GG	GG	AA	GG	GG	GG	AA	AA	GG	GG
AX_109982403	T/C	1	567827846	+	36	CH	NA	NA	NA	NA	TT	NN	TT	TT	CC	TT	TT	TT	TT	NN	TT	TT	TT	NN	TT	TT	CC	CC	CC	TT	TT	CC	CC	TT	TT	TT	CC	CC	CC	NN	CC	TT	CC	CC	CC	TT	TT	CC	CC
AX_111170306	T/C	1	567967947	+	36	CH	NA	NA	NA	NA	TT	TC	TT	TT	CC	TT	TT	TT	TT	NN	CC	TT	TC	CC	TT	TT	CC	CC	CC	TT	TT	TC	CC	TT	TT	TT	TT	TT	TT	CC	TT	TT	TT	TT	CC	TT	CC	CC	TT
AX_111606101	C/G	1	567987129	+	36	CH	NA	NA	NA	NA	CC	CC	CC	GG	CC	CC	CC	NN	CC	CG	GG	CC	NN	CC	CC	CC	CC	CC	CC	GG	GG	CC	CC	GG	GG	GG	GG	GG	GG	CC	GG	CC	GG	GG	GG	CC	CC	CC	GG
AX_111724995	A/G	1	568008441	+	36	CH	NA	NA	NA	NA	AA	AG	AA	AA	GG	AA	AA	AA	AA	AA	AA	AA	AA	GG	AA	AA	GG	GG	GG	AA	GG	AG	GG	AA	AA	GG	AA	AA	AA	GG	AA	AA	AA	AA	AA	AA	GG	GG	AA
AX_110423705	A/G	1	568257106	+	36	CH	NA	NA	NA	NA	GG	AG	GG	GG	GG	GG	GG	GG	GG	NN	AA	GG	GG	GG	GG	GG	GG	GG	GG	AA	AG	GG	GG	GG	GG	GG	AA	AA	AA	GG	NN	GG	AA	AA	GG	GG	AA	GG	AA
AX_111014349	A/G	1	568398585	+	36	CH	NA	NA	NA	NA	GG	AG	GG	GG	GG	GG	GG	GG	GG	NN	AA	GG	GG	GG	GG	GG	GG	GG	GG	AA	GG	GG	GG	GG	GG	GG	AA	AA	AA	GG	AA	GG	AA	AA	AA	GG	AA	GG	AA
AX_109375776	A/G	1	568409759	+	36	CH	NA	NA	NA	NA	GG	NN	GG	GG	GG	GG	GG	GG	GG	AA	AA	GG	GG	GG	GG	GG	GG	GG	GG	AA	GG	GG	GG	GG	GG	GG	AA	AA	AA	GG	AA	GG	AA	AA	AA	GG	AA	GG	AA
AX_109304085	T/C	1	568410139	+	36	CH	NA	NA	NA	NA	TT	TC	TT	TC	TT	TT	TT	TT	TT	CC	CC	TT	TT	TT	TT	TT	TT	TT	TT	CC	TT	TT	TT	TT	TT	TT	CC	CC	CC	TT	NN	TT	CC	CC	CC	TT	CC	TT	CC
AX_111453108	A/G	1	568519942	+	36	CH	NA	NA	NA	NA	GG	AG	GG	GG	GG	GG	GG	GG	GG	NN	GG	GG	GG	GG	GG	GG	GG	GG	GG	AA	GG	GG	GG	GG	GG	GG	GG	GG	GG	GG	GG	GG	GG	GG	GG	GG	AA	GG	AA
AX_109502105	A/G	1	568543048	+	36	CH	NA	NA	NA	NA	GG	AG	GG	GG	GG	GG	GG	GG	GG	AA	GG	GG	GG	GG	GG	GG	GG	GG	GG	AA	GG	GG	GG	GG	GG	GG	GG	GG	GG	GG	GG	GG	GG	GG	GG	GG	AA	GG	AA
AX_112287049	T/C	1	568579080	+	36	CH	NA	NA	NA	NA	TT	TC	TT	TT	CC	TT	TT	NN	TT	TT	TT	TT	TT	CC	TT	TT	CC	CC	CC	TT	TT	TT	CC	TT	TT	TT	CC	CC	CC	NN	CC	TT	CC	CC	CC	TT	CC	CC	TT
AX_179560834	T/C	1	568579080	+	36	CH	NA	NA	NA	NA	TT	TC	TT	TT	CC	TT	TT	NN	TT	TT	TT	TT	NN	CC	TT	TT	CC	CC	CC	TT	NN	TT	CC	TT	NN	TT	CC	CC	CC	TC	CC	TT	CC	CC	CC	TT	CC	CC	TT
AX_179477314	T/C	1	568579286	+	36	CH	NA	NA	NA	NA	CC	TC	CC	CC	TT	CC	CC	TC	CC	TC	CC	CC	TC	TT	CC	CC	TT	TT	TT	CC	CC	CC	TT	CC	CC	CC	TT	TT	TT	TT	TT	CC	TT	TT	TT	CC	TT	TT	CC
AX_110971082	A/G	1	568584869	+	36	CH	NA	NA	NA	NA	AA	NN	AA	AA	GG	AA	AA	AA	AA	AA	AA	AA	AA	GG	AA	AA	GG	GG	GG	AA	AA	AA	GG	AA	AA	AA	GG	GG	GG	GG	GG	AA	GG	GG	GG	AA	AA	GG	AA
AX_108773095	T/C	1	569132981	+	36	CH	NA	NA	NA	NA	CC	CC	CC	CC	TT	CC	CC	CC	CC	TT	TT	CC	CC	TT	CC	CC	TT	TT	TT	TT	CC	CC	TT	CC	CC	TT	CC	CC	CC	TT	CC	CC	CC	CC	CC	CC	TT	TT	TT
AX_109833539	C/G	1	569133026	+	36	CH	NA	NA	NA	NA	CC	CC	CC	CC	GG	CC	CC	CC	CC	GG	GG	CC	CC	GG	CC	CC	GG	GG	GG	GG	CC	CC	GG	CC	CC	GG	CC	CC	CC	GG	CC	CC	CC	CC	CC	CC	GG	GG	GG
AX_110613675	A/G	1	569134213	+	36	CH	NA	NA	NA	NA	AA	AA	AA	AA	AA	AA	AA	AA	AA	AA	AA	AA	AA	AA	AA	AA	AA	AA	AA	AA	AA	AA	AA	AA	AA	AA	GG	GG	GG	AA	GG	AA	GG	GG	GG	AA	AA	AA	AA
AX_111024535	T/G	1	569452889	+	36	CH	NA	NA	NA	NA	GG	GG	GG	GG	TT	GG	GG	TG	GG	NN	TT	GG	GG	TT	GG	GG	TT	TT	TT	GG	TT	GG	TT	GG	GG	GG	TT	TT	TT	TT	TT	GG	TT	TT	TT	GG	GG	TT	GG
AX_110625517	T/C	1	569468301	+	36	CH	NA	NA	NA	NA	TT	TT	TT	TT	TT	TT	TT	TT	TT	CC	TT	TT	TT	TT	TT	TT	TT	TT	TT	CC	TT	TT	TT	TT	TT	TT	TT	TT	TT	TT	TT	TT	TT	TT	TT	TT	CC	TT	CC
AX_110548608	T/C	1	569673503	+	36	CH	NA	NA	NA	NA	TT	TT	TT	TT	CC	TT	TT	TT	TT	CC	TT	TT	TT	TC	TT	TT	CC	CC	CC	CC	TT	TT	CC	TT	TT	TT	CC	CC	CC	TC	CC	TT	CC	CC	CC	TT	TT	CC	TT
AX_179557324	A/G	1	569945176	+	36	CH	NA	NA	NA	NA	GG	AG	GG	GG	AA	GG	GG	NN	GG	AA	GG	GG	AG	GG	GG	GG	GG	GG	GG	AA	GG	GG	AA	GG	GG	GG	AA	AA	AA	GG	AA	GG	AA	NN	AA	GG	GG	GG	GG
AX_94642282	A/G	1	569945176	+	36	CH	NA	NA	NA	NA	GG	GG	GG	GG	AA	GG	GG	GG	GG	AA	GG	GG	NN	GG	GG	GG	GG	GG	GG	AA	GG	GG	NN	GG	GG	GG	AA	AA	AA	GG	AA	GG	AA	AA	AA	GG	GG	GG	GG
AX_95077803	A/C	1	569947708	+	36	CH	NA	NA	NA	NA	CC	CC	CC	CC	CC	CC	CC	CC	CC	AA	CC	CC	CC	CC	CC	CC	CC	CC	CC	AA	CC	CC	CC	CC	CC	CC	CC	CC	CC	CC	CC	CC	CC	CC	CC	CC	AA	CC	AA
AX_108758442	A/C	1	570050047	+	36	CH	NA	NA	NA	NA	AA	AC	AA	AA	CC	NN	AA	AA	AA	CC	CC	AA	AC	AA	AA	AA	AA	AA	AA	CC	AA	AA	CC	AA	AA	AA	CC	CC	CC	AA	CC	AA	CC	CC	AA	AA	AA	AA	AA
AX_179562604	A/G	1	570158879	+	36	CH	NA	NA	NA	NA	GG	GG	GG	GG	AG	GG	GG	GG	GG	GG	GG	GG	GG	NN	GG	GG	AA	AA	AA	GG	GG	GG	AA	GG	GG	GG	GG	GG	GG	AG	GG	GG	GG	GG	GG	GG	AA	AA	GG
AX_109922155	A/G	1	570225553	+	36	CH	NA	NA	NA	NA	AA	AG	AA	AA	AA	AA	AA	AA	AA	GG	GG	AA	AG	GG	AA	AA	GG	GG	AA	GG	AA	AA	AA	GG	GG	GG	GG	GG	GG	GG	GG	AA	GG	GG	GG	AA	GG	AA	GG
AX_109818075	T/C	1	570416680	+	36	CH	NA	NA	NA	NA	TT	TC	CC	CC	TT	TT	TT	TT	TT	CC	TT	TT	TC	TT	TT	TT	TT	TT	TT	CC	CC	CC	TT	CC	CC	CC	TT	TT	TT	TT	TT	TT	TT	TT	TT	TT	CC	TT	CC
AX_108817708	T/C	1	570417583	+	36	CH	NA	NA	NA	NA	TT	TT	TT	TT	TT	TT	TT	TT	TT	CC	TT	TT	TT	TT	TT	TT	TT	TT	TT	TT	TT	CC	TT	TT	TT	TT	TT	TT	TT	TT	TT	TT	TT	TT	TT	TT	CC	TT	TT
AX_111581815	T/C	1	570423892	+	36	CH	NA	NA	NA	NA	TT	TT	TT	TT	TT	TT	TT	TT	TT	CC	TT	TT	TT	TT	TT	TT	TT	TT	TT	TT	CC	TC	TT	CC	CC	CC	TT	TT	TT	TT	TT	TT	TT	TT	TT	TT	CC	TT	TT
AX_179558624	A/G	1	570562573	+	36	CH	NA	NA	NA	NA	GG	GG	AA	GG	GG	AA	GG	GG	GG	AA	GG	GG	GG	AA	GG	GG	AA	AA	GG	GG	GG	GG	AA	GG	GG	NN	GG	GG	GG	AA	GG	GG	GG	GG	GG	NN	GG	AA	AA
AX_111489802	T/G	1	570580154	+	36	CH	NA	NA	NA	NA	GG	GG	GG	GG	GG	GG	GG	GG	GG	TT	GG	GG	GG	GG	GG	GG	GG	GG	GG	GG	TT	TG	GG	TT	TT	TT	GG	GG	GG	GG	GG	GG	GG	GG	GG	GG	TT	GG	GG
AX_110612562	A/G	1	570580812	+	36	CH	NA	NA	NA	NA	GG	GG	GG	GG	GG	GG	GG	GG	GG	NN	GG	GG	GG	GG	GG	GG	GG	GG	GG	GG	AA	AG	GG	AA	AA	AA	GG	GG	GG	GG	GG	GG	GG	GG	GG	GG	AA	GG	GG
AX_109970706	C/G	1	570586128	+	36	CH	NA	NA	NA	NA	GG	GG	GG	GG	GG	GG	GG	GG	GG	CG	GG	GG	GG	GG	GG	GG	GG	GG	GG	GG	CC	CG	GG	CC	CC	CC	GG	GG	GG	GG	GG	GG	GG	GG	GG	GG	CC	GG	GG
AX_109306861	T/C	1	570989795	+	36	CH	NA	NA	NA	NA	TT	TC	TT	TT	CC	TT	TT	TT	TT	NN	CC	TT	TT	CC	TT	TT	CC	CC	CC	TT	TT	TC	CC	TT	TT	TT	TT	TT	TT	NN	TT	TT	TT	TT	TT	TT	CC	CC	TT
AX_110371541	A/G	1	571016169	+	36	CH	NA	NA	NA	NA	AA	AG	AA	AA	GG	AG	AA	AA	AA	NN	GG	AA	NN	GG	AA	AA	GG	GG	GG	AA	AA	AG	GG	AA	AA	AA	AA	AA	AA	GG	AA	AA	AA	AA	AA	AG	GG	GG	AA
AX_86172461	A/G	1	571311552	+	36	CH	NA	NA	NA	NA	AA	AA	AA	AA	NN	AA	AA	AA	AA	AA	AA	AA	AA	AG	AA	AA	GG	GG	AG	AA	AA	AA	GG	AA	AA	AA	AA	AA	AA	AG	AA	AA	AA	AA	AA	AA	GG	GG	AA
AX_86172462	A/G	1	571311552	+	36	CH	NA	NA	NA	NA	AA	AA	AA	AA	GG	AA	AA	AA	AA	AA	AA	AA	AA	GG	AA	AA	GG	GG	GG	AA	AA	AA	GG	AA	AA	AA	AA	AA	AA	GG	AA	AA	AA	AA	AA	AA	GG	GG	AA
AX_109510744	C/G	1	571348896	+	36	CH	NA	NA	NA	NA	GG	GG	CC	GG	CC	GG	GG	GG	GG	CC	GG	GG	GG	GG	GG	GG	GG	GG	CC	GG	CC	CC	CC	CC	CC	CC	CC	CC	CC	GG	CC	GG	CC	CC	CC	GG	CC	CC	GG
AX_110969156	T/C	1	571364222	+	36	CH	NA	NA	NA	NA	TT	TT	CC	TT	CC	TT	TT	TT	TT	CC	TT	TT	TT	TT	TT	TT	TT	TT	CC	TT	TT	CC	CC	TT	TT	TT	TT	TT	TT	TT	TT	TT	TT	TT	TT	TT	CC	CC	TT
AX_111001017	A/G	1	571576083	+	36	CH	NA	NA	NA	NA	GG	GG	AA	GG	AA	GG	GG	AG	GG	AG	GG	GG	NN	GG	GG	GG	GG	GG	AA	GG	GG	AA	AA	GG	GG	GG	GG	GG	GG	GG	GG	GG	GG	GG	GG	GG	AA	AA	GG
AX_109454382	C/G	1	571578940	+	36	CH	NA	NA	NA	NA	CC	CC	GG	CC	NN	CC	CC	NN	CC	GG	CC	CC	CC	CC	CC	CC	CC	CC	GG	CC	GG	GG	GG	GG	GG	GG	GG	GG	GG	CC	GG	CC	GG	GG	GG	CC	GG	GG	CC
AX_110939264	A/G	1	571654663	+	36	CH	NA	NA	NA	NA	GG	AG	GG	AA	GG	GG	GG	GG	GG	GG	AA	GG	GG	AA	GG	GG	AA	AA	GG	AA	AA	GG	GG	AA	AA	AA	AA	AA	AA	AA	AA	GG	AA	AA	AA	GG	GG	GG	AA
AX_110934791	T/G	1	571739768	+	36	CH	NA	NA	NA	NA	TT	TT	TT	TT	TT	TT	TT	TT	TT	TT	TT	TT	TT	TT	TT	TT	TT	TT	TT	NN	GG	TT	TT	NN	GG	GG	GG	GG	GG	TT	GG	TT	GG	GG	GG	TT	TT	TT	TT
AX_111481296	T/C	1	571785422	+	36	CH	NA	NA	NA	NA	CC	CC	CC	CC	CC	CC	CC	CC	CC	CC	CC	CC	CC	CC	CC	CC	CC	CC	CC	CC	TT	CC	CC	TT	TT	TT	TT	TT	TT	CC	TT	CC	TT	TT	TT	CC	CC	CC	CC
AX_94461500	T/C	1	571789135	+	36	CH	NA	NA	NA	NA	TT	TT	TT	TT	TT	TT	TT	TT	TT	TT	TT	TT	TT	TT	TT	TT	TT	TT	TT	TT	CC	TT	TT	CC	CC	CC	CC	CC	CC	TT	CC	TT	CC	CC	CC	TT	TT	TT	TT
AX_95230498	T/C	1	571894786	+	36	CH	NA	NA	NA	NA	CC	CC	CC	CC	CC	CC	CC	CC	CC	CC	CC	CC	CC	CC	CC	CC	CC	CC	CC	CC	TT	CC	CC	TT	TT	TT	TT	TT	TT	CC	TT	CC	TT	TT	TT	CC	CC	CC	CC
AX_111228672	T/C	1	571896373	+	36	CH	NA	NA	NA	NA	CC	CC	CC	CC	CC	CC	CC	CC	CC	CC	CC	CC	CC	CC	CC	CC	CC	CC	CC	CC	TT	CC	CC	TT	TT	TT	TT	TT	TT	CC	TT	CC	TT	TT	TT	CC	CC	CC	CC
AX_179477181	T/C	1	572011042	+	36	CH	NA	NA	NA	NA	TT	TC	CC	TT	CC	TT	TT	TT	TT	CC	CC	TT	TT	CC	TT	TT	CC	CC	CC	CC	CC	TT	CC	CC	CC	CC	CC	CC	CC	CC	CC	TT	CC	CC	CC	TT	CC	CC	CC
AX_179562429	T/C	1	572011042	+	36	CH	NA	NA	NA	NA	TT	TC	CC	TT	CC	TT	TT	TT	TT	CC	CC	TT	TT	CC	TT	TT	CC	CC	CC	CC	CC	TT	CC	CC	CC	CC	CC	CC	CC	NN	CC	TT	CC	CC	CC	TT	CC	CC	CC
AX_86173311	A/G	1	572067185	+	36	CH	NA	NA	NA	NA	GG	GG	GG	GG	AA	GG	GG	GG	GG	GG	GG	GG	GG	GG	GG	GG	GG	GG	AA	GG	AA	AA	GG	AA	AA	AA	AA	AA	AA	GG	AA	GG	AA	AA	AA	GG	AA	GG	GG
AX_158537461	A/C	1	572140249	+	36	CH	NA	NA	NA	NA	AA	CC	AA	AA	AA	AA	AA	AA	AA	CC	AA	AA	AA	AA	AA	AA	AA	AA	AA	NN	AA	AA	AA	AA	AA	AA	AA	AA	AA	AA	AA	AA	AA	AA	AA	AA	CC	AA	CC
AX_95631490	A/C	1	572140249	+	36	CH	NA	NA	NA	NA	AA	AC	AA	AA	AA	AA	AA	AA	AA	CC	AA	AA	AA	AA	AA	AA	AA	AA	AA	CC	AA	AA	AA	AA	AA	AA	AA	AA	AA	AA	AA	AA	AA	AA	AA	AA	CC	AA	CC
AX_94767509	T/C	1	572335704	+	36	CH	NA	NA	NA	NA	CC	CC	CC	CC	CC	CC	CC	CC	CC	CC	CC	CC	CC	CC	CC	CC	CC	CC	CC	CC	TT	CC	CC	TT	TT	CC	TT	TT	TT	CC	CC	CC	TT	TT	TT	CC	CC	CC	CC
AX_111572256	C/G	1	572576913	+	36	CH	NA	NA	NA	NA	CC	CC	CC	CC	CC	CC	CC	CC	CC	NN	CC	CC	CC	CC	CC	CC	CC	CC	CC	CC	GG	CC	CC	GG	GG	GG	CC	CC	CC	CC	CC	CC	CC	CC	CC	CC	CC	CC	GG
AX_109474003	T/C	1	572634875	+	36	CH	NA	NA	NA	NA	CC	CC	CC	CC	CC	CC	CC	CC	CC	TT	CC	CC	CC	CC	CC	CC	CC	CC	CC	CC	TT	CC	CC	TT	TT	TT	CC	CC	CC	CC	TT	CC	CC	CC	CC	CC	CC	CC	TT
AX_109860467	A/G	1	572997520	+	36	CH	NA	NA	NA	NA	AA	AA	AA	AA	AA	AA	AA	AA	AA	GG	AA	AA	AA	AA	AA	AA	AA	AA	AA	AA	GG	AA	AA	GG	GG	GG	AA	AA	AA	AA	AA	AA	AA	AA	AA	AA	AA	AA	GG
AX_110914194	T/C	1	573032121	+	36	CH	NA	NA	NA	NA	TT	TT	TT	TT	TT	TT	TT	TT	TT	NN	TT	TT	TT	TT	TT	TT	TT	TT	TT	TT	CC	TT	TT	CC	CC	CC	TT	TT	TT	TT	TT	TT	TT	TT	TT	TT	TT	TT	CC
AX_111046457	A/G	1	573032306	+	36	CH	NA	NA	NA	NA	GG	GG	GG	GG	GG	GG	GG	GG	GG	AA	GG	GG	GG	GG	GG	GG	GG	GG	GG	GG	AA	GG	GG	AA	AA	AA	GG	GG	GG	GG	GG	GG	GG	GG	GG	GG	GG	GG	AA
AX_111728748	A/T	1	573032444	+	36	CH	NA	NA	NA	NA	AA	AA	AA	AA	AA	AA	AA	AA	AA	AT	AA	AA	AA	AA	AA	AA	AA	AA	AA	AA	TT	AA	AA	TT	TT	TT	AA	AA	AA	AA	AA	AA	AA	AA	AA	AA	AA	AA	TT
AX_110935938	C/G	1	573387678	+	36	CH	NA	NA	NA	NA	CC	CC	CC	CC	CC	CC	CC	CC	CC	GG	CC	CC	CC	CC	CC	CC	CC	CC	CC	CC	GG	CC	CC	GG	GG	GG	CG	CC	CC	CC	CC	CC	CC	CC	CC	CC	CC	CC	CC
AX_111070311	A/G	1	573388592	+	36	CH	NA	NA	NA	NA	GG	GG	GG	GG	GG	GG	GG	GG	GG	AA	GG	GG	GG	GG	GG	GG	GG	GG	GG	GG	AA	GG	GG	AA	AA	AA	AA	AA	AA	GG	NN	GG	AA	AA	AA	GG	GG	GG	AA
AX_108981048	T/C	1	573507518	+	36	CH	NA	NA	NA	NA	CC	CC	CC	CC	CC	CC	CC	CC	CC	TC	CC	CC	CC	CC	CC	CC	CC	CC	CC	CC	TT	CC	CC	TT	TT	TT	TC	CC	CC	CC	CC	CC	CC	CC	CC	CC	CC	CC	TT
AX_111604992	A/C	1	573636562	+	36	CH	NA	NA	NA	NA	CC	CC	CC	CC	CC	CC	CC	CC	CC	AC	CC	CC	CC	CC	CC	CC	CC	CC	CC	CC	AA	CC	CC	AA	AA	AA	AC	CC	CC	CC	CC	CC	CC	CC	CC	CC	CC	CC	AA
AX_111689506	A/G	1	573642610	+	36	CH	NA	NA	NA	NA	GG	GG	GG	GG	GG	GG	GG	GG	GG	AA	GG	GG	GG	GG	GG	GG	GG	GG	GG	GG	AA	GG	GG	AA	AA	AA	AG	GG	GG	GG	GG	GG	GG	GG	GG	GG	GG	GG	GG
AX_111016067	A/G	1	573642836	+	36	CH	NA	NA	NA	NA	AA	AA	AA	AA	AA	AA	AA	AA	AA	GG	AA	AA	AA	AA	AA	AA	AA	AA	AA	AA	GG	AA	AA	GG	GG	GG	AG	AA	AA	AA	AA	AA	AA	AA	AA	AA	AA	AA	GG
AX_111627418	T/C	1	573820037	+	36	CH	NA	NA	NA	NA	CC	CC	CC	CC	CC	CC	CC	CC	CC	NN	CC	CC	CC	CC	CC	CC	CC	CC	CC	CC	TT	CC	CC	TT	TT	TT	TC	CC	CC	CC	CC	CC	CC	CC	CC	CC	CC	CC	CC
AX_109084248	T/C	1	573916615	+	36	CH	NA	NA	NA	NA	TT	TT	TT	TT	TT	TT	TT	TT	TT	CC	TT	TT	TT	TT	TT	TT	NN	TT	TT	TT	CC	TT	TT	CC	CC	CC	TC	TT	TT	TT	TT	TT	TT	TT	TT	TT	TT	TT	TT
AX_109504395	A/G	1	573917849	+	36	CH	NA	NA	NA	NA	GG	GG	GG	GG	GG	GG	GG	GG	GG	NN	GG	GG	GG	GG	GG	GG	GG	GG	GG	GG	AA	GG	GG	AA	AA	AA	AA	AA	AA	GG	GG	GG	AA	AA	AA	GG	GG	GG	AA
AX_108957545	T/C	1	573919433	+	36	CH	NA	NA	NA	NA	CC	CC	CC	CC	CC	CC	CC	CC	CC	NN	CC	CC	CC	CC	CC	CC	CC	CC	CC	TT	TT	CC	CC	TT	TT	TT	TC	CC	CC	CC	CC	CC	CC	CC	CC	CC	CC	CC	CC
AX_111603537	A/G	1	573923008	+	36	CH	NA	NA	NA	NA	GG	GG	GG	GG	GG	GG	GG	GG	GG	AG	GG	GG	GG	GG	GG	GG	GG	GG	GG	GG	AA	GG	GG	AA	AA	AA	AG	GG	GG	GG	GG	GG	GG	GG	GG	GG	GG	GG	GG
AX_111501586	T/C	1	573935534	+	36	CH	NA	NA	NA	NA	CC	CC	CC	CC	CC	CC	CC	CC	CC	TC	CC	CC	CC	CC	CC	CC	CC	CC	CC	CC	TT	CC	CC	TT	TT	TT	TT	TT	TT	CC	CC	CC	TT	TT	TT	CC	CC	CC	TT
AX_110045605	T/C	1	573945347	+	36	CH	NA	NA	NA	NA	TT	TT	TT	TT	TT	TT	TT	TT	TT	CC	TT	TT	TT	TT	TT	TT	TT	TT	TT	TT	CC	TT	TT	CC	CC	CC	CC	CC	CC	TT	TT	TT	CC	CC	CC	TT	TT	TT	CC
AX_110943881	T/C	1	574231674	+	36	CH	NA	NA	NA	NA	CC	CC	CC	CC	CC	CC	CC	CC	CC	TC	CC	CC	CC	CC	CC	CC	CC	CC	CC	CC	TT	CC	CC	TT	TT	TT	TC	CC	CC	CC	CC	CC	CC	CC	CC	CC	CC	CC	TT
AX_111097851	T/C	1	574343338	+	36	CH	NA	NA	NA	NA	TT	TT	TT	TT	TT	TT	TT	TT	TT	TC	TT	TT	TT	TT	TT	TT	TT	TT	TT	TT	CC	TT	TT	CC	CC	CC	TC	TT	TT	TT	TT	TT	TT	TT	TT	TT	TT	TT	CC
AX_108819553	C/G	1	574352873	+	36	CH	NA	NA	NA	NA	CC	CC	CC	CC	CC	CC	CC	CC	CC	GG	CC	CC	CC	CC	CC	CC	CC	CC	CC	CC	GG	CC	CC	GG	GG	GG	CG	CC	CC	CC	CC	CC	CC	CC	CC	CC	CC	CC	GG
AX_179477335	T/C	1	575012021	+	36	CH	NA	NA	NA	NA	TT	TT	TT	TT	TT	TT	TT	TT	TT	NN	TT	TT	TT	TT	TT	TT	TT	TT	TT	TT	CC	TC	TT	CC	CC	CC	CC	CC	CC	TT	CC	TT	CC	CC	CC	NN	CC	TT	TT
AX_86175348	A/C	1	575012210	+	36	CH	NA	NA	NA	NA	CC	CC	CC	CC	CC	CC	CC	CC	CC	AA	CC	CC	AC	CC	CC	CC	CC	CC	CC	CC	CC	AA	CC	CC	CC	CC	CC	CC	CC	CC	CC	CC	CC	CC	CC	CC	AA	CC	CC
AX_94515437	T/C	1	575066439	+	36	CH	NA	NA	NA	NA	TT	TT	CC	TT	CC	TT	TT	TT	TT	TC	TT	TT	TT	TT	TT	TT	TT	TT	CC	TT	NN	CC	CC	NN	NN	NN	TT	TT	TT	TT	TT	TT	TT	TT	TT	TT	CC	CC	TT
AX_109346616	T/C	1	575542038	+	36	CH	NA	NA	NA	NA	TT	TT	TT	TT	TT	TC	TT	TT	NN	NN	TT	TT	TC	TT	TT	TC	TC	TT	TT	TT	CC	TT	TT	CC	CC	CC	CC	CC	CC	TT	CC	TT	CC	CC	CC	TT	CC	TT	TT
AX_95652546	T/C	1	575542038	+	36	CH	NA	NA	NA	NA	TT	TT	TT	TT	TT	TT	TT	TT	TT	TT	TT	TT	TT	TT	TT	TT	TT	TT	TT	TT	CC	TT	TT	CC	CC	CC	CC	CC	CC	TT	CC	TT	CC	CC	CC	TT	CC	TT	TT
AX_95657981	A/C	1	575543521	+	36	CH	NA	NA	NA	NA	AA	AA	AA	AA	AA	AA	AA	AA	AA	AA	AA	AA	AA	AA	AA	AA	AA	AA	AA	AA	CC	AA	AA	CC	CC	CC	NN	CC	CC	AA	CC	AA	CC	CC	CC	AA	CC	AA	AA
AX_111572751	C/G	1	575548018	+	36	CH	NA	NA	NA	NA	GG	GG	GG	GG	GG	GG	GG	GG	GG	GG	GG	GG	GG	GG	GG	GG	GG	GG	GG	GG	CC	GG	GG	CC	CC	CC	CC	CC	CC	GG	CC	GG	CC	CC	CC	GG	GG	GG	GG
AX_95137931	T/C	1	576778455	+	36	CH	NA	NA	NA	NA	CC	CC	CC	CC	TT	TT	CC	CC	CC	TC	TT	CC	CC	NN	CC	CC	TT	TT	TT	CC	CC	CC	TT	CC	CC	CC	CC	CC	CC	NN	CC	CC	CC	CC	CC	CC	TT	TT	CC
AX_86171813	T/C	1	577134776	+	36	CH	NA	NA	NA	NA	TC	TC	CC	TT	CC	TT	TT	TT	TT	TT	TT	TT	TT	TT	TT	TT	TT	TT	CC	NN	CC	CC	TT	CC	CC	CC	CC	CC	CC	TT	CC	TT	CC	CC	CC	TT	CC	CC	CC
AX_86171814	T/C	1	577134776	+	36	CH	NA	NA	NA	NA	TT	TT	CC	TT	CC	TT	TT	TT	TT	TT	TT	TT	TT	TT	TT	TT	TT	TT	CC	TT	CC	CC	TT	CC	CC	CC	CC	CC	CC	TT	CC	TT	CC	CC	CC	TT	CC	CC	CC
AX_94425021	A/G	1	577461545	+	36	CH	NA	NA	NA	NA	GG	GG	GG	GG	AA	AA	GG	GG	GG	GG	AA	GG	GG	AA	GG	GG	AA	AA	AA	GG	GG	GG	AA	GG	GG	GG	GG	GG	GG	AA	GG	GG	GG	GG	GG	GG	AA	AA	GG
AX_86169329	A/G	1	577463162	+	36	CH	NA	NA	NA	NA	GG	GG	GG	GG	AA	GG	GG	GG	GG	GG	GG	GG	GG	GG	GG	GG	GG	GG	AA	GG	GG	GG	AA	GG	GG	GG	GG	GG	GG	GG	GG	GG	GG	GG	GG	GG	AA	AA	GG
AX_109815193	T/C	1	577477561	+	36	CH	NA	NA	NA	NA	CC	CC	TT	TT	CC	TT	TT	TT	TT	TT	TT	TT	TT	TT	TT	TT	TT	TT	CC	TT	CC	CC	CC	CC	CC	CC	CC	CC	CC	TT	CC	TT	CC	CC	CC	CC	CC	CC	CC
AX_109494417	A/C	1	577499327	+	36	CH	NA	NA	NA	NA	AA	AA	CC	CC	AA	CC	CC	CC	CC	CC	CC	CC	CC	NN	CC	CC	CC	CC	AA	CC	AA	AA	AA	AA	AA	AA	AA	AA	AA	CC	AA	CC	AA	AA	AA	AA	AA	AA	AA
AX_110397581	T/C	1	577566535	+	36	CH	NA	NA	NA	NA	TT	TT	TT	TT	TT	CC	TT	TT	TT	TT	CC	TT	TT	NN	TT	TT	CC	CC	TT	TT	TT	TT	TT	TT	TT	TT	TT	NN	TT	CC	TT	TT	TT	TT	TT	TT	TT	TT	TT
AX_110386798	T/C	1	577574842	+	36	CH	NA	NA	NA	NA	CC	CC	TT	TT	CC	TT	TT	TT	TT	TT	TT	TT	TT	TT	TT	TT	TT	TT	CC	TT	CC	CC	CC	CC	CC	CC	CC	CC	CC	TT	CC	TT	CC	CC	CC	CC	CC	CC	CC
AX_111523768	A/C	1	577575975	+	36	CH	NA	NA	NA	NA	AA	AA	CC	CC	AA	AA	CC	CC	CC	AC	AA	CC	CC	AA	CC	CC	NN	AA	AA	CC	AA	AA	AA	AA	AA	AA	AA	NN	AA	AA	AA	CC	AA	AA	AA	AA	AA	AA	AA
AX_110126498	T/C	1	577592403	+	36	CH	NA	NA	NA	NA	CC	CC	CC	CC	TT	CC	CC	TC	CC	CC	CC	CC	CC	CC	CC	CC	CC	CC	TT	CC	CC	CC	TT	CC	CC	CC	CC	CC	CC	CC	CC	CC	CC	CC	CC	CC	TT	TT	CC
AX_112286513	T/G	1	578006082	+	36	CH	NA	NA	NA	NA	TT	GG	GG	GG	GG	GG	GG	GG	GG	TT	TT	GG	NN	TT	GG	TG	TT	TT	TT	GG	GG	TT	GG	GG	GG	GG	GG	GG	GG	NN	GG	GG	GG	GG	GG	GG	GG	TT	TT
AX_179559047	T/G	1	578006082	+	36	CH	NA	NA	NA	NA	TT	GG	GG	GG	GG	GG	GG	GG	GG	TT	TT	GG	TT	TT	GG	NN	TT	TT	TT	GG	GG	TT	GG	GG	GG	GG	GG	GG	GG	NN	GG	GG	GG	GG	GG	GG	GG	TT	TT
AX_179558968	A/G	1	578130505	+	36	CH	NA	NA	NA	NA	AA	NN	GG	GG	GG	GG	GG	GG	GG	AA	GG	GG	AA	AA	GG	AA	AA	AA	AA	GG	AA	AA	GG	AA	AA	AA	NN	AA	AA	AA	GG	GG	GG	NN	GG	GG	GG	AA	AA
AX_95631229	A/G	1	578130505	+	36	CH	NA	NA	NA	NA	AA	GG	GG	GG	GG	GG	GG	GG	GG	AA	GG	GG	AA	AA	GG	AG	AA	AA	AA	GG	AA	AA	GG	AA	AA	AA	AA	AA	AA	AA	GG	GG	GG	GG	GG	GG	GG	AA	AA
AX_108861458	T/C	1	578149485	+	36	CH	NA	NA	NA	NA	CC	TT	NN	NN	NN	CC	CC	CC	NN	CC	CC	TT	NN	CC	TT	CC	CC	CC	CC	TT	TT	TT	CC	CC	TT	TT	CC	CC	CC	CC	CC	CC	CC	TT	CC	TT	TT	TT	TT
AX_179559791	T/C	1	578149485	+	36	CH	NA	NA	NA	NA	CC	NN	CC	CC	CC	CC	CC	CC	CC	CC	CC	CC	NN	CC	CC	CC	CC	CC	CC	CC	TT	TT	CC	TT	TT	TT	TT	TT	TT	NN	CC	CC	CC	CC	CC	CC	TT	CC	CC
AX_179477165	T/C	1	578150307	+	36	CH	NA	NA	NA	NA	CC	TT	TT	TT	TT	TT	TT	TT	CC	CC	TT	TT	CC	CC	TT	TC	CC	CC	CC	TT	TT	TT	TT	TT	TT	TT	TT	TT	TT	CC	TT	TT	TT	TT	TT	TT	TT	CC	CC
AX_112288258	A/G	1	578291680	+	36	CH	NA	NA	NA	NA	AA	GG	GG	GG	GG	GG	GG	GG	AA	AA	GG	GG	NN	NN	GG	AG	AA	AA	AA	GG	GG	GG	AG	GG	GG	GG	GG	GG	GG	AA	GG	GG	GG	GG	GG	GG	GG	AA	AA
AX_179558966	A/G	1	578291680	+	36	CH	NA	NA	NA	NA	AA	GG	GG	GG	GG	GG	GG	GG	AA	AA	GG	GG	AA	AA	GG	AG	AA	AA	AA	GG	GG	GG	GG	GG	GG	GG	GG	GG	GG	AA	GG	GG	GG	GG	GG	GG	GG	AA	AA
AX_94534146	A/C	1	578535683	+	36	CH	NA	NA	NA	NA	AA	AA	CC	AA	AA	AA	AA	AA	CC	CC	AA	AA	CC	AA	AA	AC	AA	AA	AA	CC	CC	AA	AA	AA	CC	AA	CC	CC	CC	AA	CC	AA	CC	CC	CC	AA	AA	AA	AA
AX_111105692	A/G	1	578786769	+	36	CH	NA	NA	NA	NA	AA	GG	GG	GG	GG	GG	GG	GG	GG	GG	GG	GG	GG	GG	GG	GG	GG	GG	GG	GG	AA	AA	GG	AA	AA	AA	AA	AA	AA	GG	AA	GG	AA	AA	AA	GG	GG	GG	AA
AX_110646875	T/C	1	578814402	+	36	CH	NA	NA	NA	NA	TT	CC	CC	CC	CC	CC	CC	CC	CC	CC	CC	CC	CC	CC	CC	CC	CC	CC	CC	CC	TT	TT	CC	TT	TT	TT	TT	TT	TT	CC	TT	CC	TT	TT	TT	CC	CC	CC	TT
AX_111117078	C/G	1	578832437	+	36	CH	NA	NA	NA	NA	GG	CC	CC	CC	CC	CC	CC	CC	CC	CC	CC	CC	CC	CC	CC	CC	CC	CC	CC	CC	GG	GG	CC	GG	GG	GG	GG	GG	GG	CC	CG	CC	GG	GG	GG	CC	CC	CC	GG
AX_86178254	A/T	1	578922901	+	36	CH	NA	NA	NA	NA	TT	TT	TT	TT	AA	AA	TT	TT	AT	NN	AA	AA	TT	AA	TT	TT	AA	AA	AA	TT	TT	TT	AA	TT	TT	TT	TT	NN	TT	AA	TT	AT	TT	TT	TT	TT	AA	AA	TT
AX_94430594	T/C	1	579199013	+	36	CH	NA	NA	NA	NA	CC	TC	TT	TT	TT	CC	TT	TT	TC	CC	CC	CC	TT	NN	TT	TT	CC	CC	TT	TT	CC	CC	TT	CC	CC	CC	CC	CC	CC	NN	CC	TC	CC	CC	CC	TT	TT	TT	CC
AX_95658585	A/G	1	579256491	+	36	CH	NA	NA	NA	NA	GG	GG	GG	GG	GG	GG	GG	GG	GG	GG	GG	GG	AA	GG	GG	AA	GG	GG	GG	GG	GG	GG	GG	GG	GG	GG	GG	GG	GG	GG	GG	GG	GG	GG	GG	GG	GG	GG	GG
AX_179561206	A/C	1	579776472	+	36	CH	NA	NA	NA	NA	CC	CC	CC	CC	CC	CC	CC	CC	AA	CC	CC	CC	CC	CC	CC	CC	CC	CC	AA	CC	CC	CC	CC	CC	CC	CC	AA	AA	AA	CC	CC	CC	CC	CC	CC	CC	AA	CC	CC
AX_95660156	A/C	1	579776472	+	36	CH	NA	NA	NA	NA	CC	CC	CC	CC	CC	CC	CC	CC	AA	CC	CC	CC	CC	CC	CC	CC	CC	CC	AA	CC	CC	CC	CC	CC	CC	CC	AA	AA	AA	CC	CC	CC	CC	NN	CC	CC	AA	CC	CC
AX_94608100	T/C	1	579830617	+	36	CH	NA	NA	NA	NA	TT	TT	CC	CC	CC	TT	CC	CC	TC	NN	TT	TT	CC	NN	CC	CC	TT	TT	CC	CC	TT	TT	CC	TT	TT	TT	TT	TT	TT	TC	TC	TC	TT	TT	TT	TT	CC	CC	TT
AX_86185260	T/C	1	579833205	+	36	CH	NA	NA	NA	NA	CC	TC	CC	CC	CC	CC	CC	CC	CC	CC	CC	TT	CC	CC	CC	CC	CC	CC	CC	TT	CC	CC	CC	CC	CC	CC	CC	CC	CC	CC	CC	TC	CC	CC	CC	TC	TT	CC	CC
AX_86185261	T/C	1	579833205	+	36	CH	NA	NA	NA	NA	CC	TT	CC	CC	CC	CC	CC	CC	CC	CC	CC	TT	CC	CC	CC	CC	CC	CC	CC	TT	CC	CC	CC	CC	CC	CC	CC	CC	CC	CC	CC	TT	CC	CC	CC	TT	TT	CC	CC
AX_111067477	A/G	1	579833368	+	36	CH	NA	NA	NA	NA	AA	NN	AA	AA	AA	AA	AA	AA	GG	AA	AA	GG	AA	AA	AA	AA	AA	AA	GG	GG	AA	AA	AA	AA	AA	AA	AA	AA	AA	AA	AA	AA	AA	AA	AA	GG	GG	AA	AA
AX_179559814	A/G	1	579833368	+	36	CH	NA	NA	NA	NA	NN	AG	AA	AA	AA	AA	AA	AA	GG	AA	AA	GG	AA	AA	AA	AA	AA	AA	GG	GG	AA	AA	AA	AA	AA	AA	AA	AA	AA	AA	AA	AA	AA	AA	AA	GG	GG	AA	AA
AX_109922867	T/C	1	579891790	+	36	CH	NA	NA	NA	NA	CC	TC	CC	CC	CC	CC	CC	CC	TT	CC	CC	TT	CC	CC	CC	CC	CC	CC	TT	TT	CC	CC	CC	CC	CC	CC	CC	CC	CC	CC	CC	TC	CC	CC	CC	TT	TT	CC	CC
AX_89433151	C/G	1	580424795	+	36	CH	NA	NA	NA	NA	CC	CC	CC	CC	CC	CC	CC	NN	CC	CC	CC	CC	CG	CC	CC	CC	CC	CC	CC	CC	CC	CC	CC	CC	CC	CC	CC	CC	CC	CC	CC	CC	CC	CC	CC	CC	GG	GG	CC
AX_108769649	C/G	1	580427440	+	36	CH	NA	NA	NA	NA	CC	CG	CC	CC	CC	CC	GG	NN	CG	CC	CC	CC	GG	CC	GG	GG	CC	CC	CC	GG	CC	CC	CC	CC	CC	CC	CC	CC	CC	CC	NN	NN	NN	CC	CC	GG	CC	CC	CC
AX_179557630	A/G	1	580957588	+	36	CH	NA	NA	NA	NA	GG	GG	GG	GG	GG	GG	NN	NN	NN	GG	GG	GG	NN	GG	GG	AA	GG	GG	GG	GG	AA	GG	GG	GG	AA	AA	AA	AA	AA	GG	AG	GG	AA	AA	GG	GG	GG	GG	NN
AX_95630023	A/G	1	580957588	+	36	CH	NA	NA	NA	NA	GG	GG	GG	GG	GG	GG	GG	GG	GG	GG	GG	GG	AA	GG	GG	AA	GG	GG	GG	GG	AA	GG	GG	GG	AA	AA	AA	AA	AA	GG	NN	GG	AA	AA	GG	GG	GG	GG	GG
AX_94859613	T/G	1	581355431	+	36	CH	NA	NA	NA	NA	GG	TG	GG	TT	TT	TT	TT	TT	TT	GG	TT	TT	TT	GG	TT	TT	GG	GG	TT	TT	TT	TT	TT	TT	TT	TT	GG	GG	GG	GG	TG	TT	GG	GG	TG	GG	TT	TT	TT
AX_95683657	T/G	1	581355431	+	36	CH	NA	NA	NA	NA	GG	TT	GG	TT	TT	TT	TT	TT	TT	GG	TT	TT	TT	GG	TT	TT	GG	GG	TT	TT	TT	TT	TT	TT	TT	TT	GG	GG	GG	GG	TT	TT	GG	NN	TT	GG	TT	TT	TT
AX_95160390	C/G	1	581754824	+	36	CH	NA	NA	NA	NA	CC	GG	GG	CC	GG	CC	CC	GG	GG	GG	GG	CC	NN	GG	GG	CC	CC	CC	GG	GG	CC	GG	GG	CC	CC	CC	CC	CC	CC	GG	CC	GG	CC	CC	CC	GG	GG	GG	GG
AX_94672901	A/G	1	582091808	+	36	CH	NA	NA	NA	NA	GG	GG	GG	GG	GG	GG	GG	GG	GG	GG	GG	AA	GG	GG	GG	GG	GG	GG	AA	AA	AA	GG	GG	AA	AA	AA	AG	AG	AG	GG	GG	AG	AG	AG	GG	GG	AA	AA	AA
AX_95685167	A/G	1	582091808	+	36	CH	NA	NA	NA	NA	GG	GG	GG	GG	GG	GG	GG	GG	GG	GG	GG	AA	GG	GG	GG	GG	GG	GG	AA	AA	AA	GG	GG	AA	AA	AA	AA	AA	AA	GG	GG	AG	AA	AA	GG	GG	AA	AA	AA
AX_94945293	T/C	1	582294914	+	36	CH	NA	NA	NA	NA	TT	CC	CC	TC	TT	TT	TT	TT	TT	TT	TT	TT	TT	TT	TT	TT	TT	TT	TT	TT	TT	CC	TT	TT	TT	TT	CC	CC	CC	TT	TT	TT	CC	TT	CC	CC	CC	CC	CC
AX_94992551	T/C	1	582457037	+	36	CH	NA	NA	NA	NA	TT	TT	TT	TT	TT	TT	TT	TC	TT	TC	TT	TT	TT	TT	TT	TT	TT	TT	TT	TT	CC	TT	TT	CC	CC	TT	CC	CC	CC	TT	NN	TT	CC	CC	CC	TT	CC	TT	TT
AX_108765894	T/C	1	582638382	+	36	CH	NA	NA	NA	NA	CC	CC	CC	CC	CC	CC	CC	CC	CC	CC	CC	CC	NN	CC	CC	CC	CC	CC	CC	CC	TT	CC	CC	TT	TT	TT	TT	TT	TT	CC	TT	CC	TT	TT	TT	CC	CC	CC	CC
AX_110394989	T/C	1	582655769	+	36	CH	NA	NA	NA	NA	CC	CC	CC	CC	CC	CC	CC	NN	CC	CC	CC	CC	TT	CC	CC	CC	CC	CC	CC	CC	TT	CC	CC	TT	TT	TT	TT	TT	TT	CC	TT	CC	TT	TT	TT	CC	CC	CC	CC
AX_94837068	T/C	1	582749079	+	36	CH	NA	NA	NA	NA	TT	TT	TT	TT	TT	TT	TT	TC	TT	TC	TT	TT	TT	TT	TT	TT	TT	TT	TT	TT	CC	TT	TT	CC	CC	CC	CC	CC	CC	TT	CC	TT	CC	CC	CC	TT	TT	TT	TT
AX_110978576	A/T	1	582769965	+	36	CH	NA	NA	NA	NA	TT	TT	TT	TT	TT	TT	TT	TT	TT	TT	TT	TT	TT	TT	TT	TT	TT	TT	TT	TT	AA	TT	TT	AA	AA	TT	AA	AA	AA	TT	AA	TT	AA	AA	AA	TT	AA	TT	TT
AX_108876053	A/G	1	582785920	+	36	CH	NA	NA	NA	NA	AA	AA	AA	AA	AA	AA	AA	AA	AA	AA	AA	AA	AA	AA	AA	AA	AA	AA	AA	AA	GG	AA	AA	GG	GG	AA	GG	GG	GG	AA	GG	AA	GG	GG	GG	AA	GG	AA	AA
AX_111574514	A/C	1	583257761	+	36	CH	NA	NA	NA	NA	CC	AC	CC	CC	AA	CC	CC	CC	CC	CC	CC	CC	AC	CC	CC	CC	CC	CC	AA	CC	CC	CC	AA	CC	CC	CC	CC	CC	CC	CC	CC	CC	CC	CC	CC	CC	AA	AA	CC
AX_108829549	A/G	1	583497087	+	36	CH	NA	NA	NA	NA	AA	AG	AG	AA	AA	AA	AA	AA	AA	AA	AA	AA	AA	AA	AA	AA	AA	AA	AA	AA	AA	AA	AA	AA	AA	AA	GG	GG	GG	AA	GG	AA	GG	GG	GG	AG	GG	AA	GG
AX_109002409	T/C	1	583660472	+	36	CH	NA	NA	NA	NA	TT	TT	TT	TT	TT	TT	TT	TT	TT	TT	TT	TT	TT	TT	TT	CC	TT	TT	TT	CC	CC	CC	TT	CC	CC	CC	TT	TT	TT	TT	TT	TT	TT	TT	TT	TT	TT	TT	TT
AX_109964261	T/C	1	583675177	+	36	CH	NA	NA	NA	NA	CC	TC	CC	CC	TT	CC	CC	CC	CC	CC	CC	CC	NN	CC	CC	CC	CC	CC	TT	CC	CC	CC	TT	CC	CC	CC	TC	CC	CC	CC	TT	CC	TT	CC	CC	CC	TT	TT	CC
AX_109009271	T/C	1	583894949	+	36	CH	NA	NA	NA	NA	TT	TC	TT	TT	CC	TT	TT	TT	TT	TT	TT	TT	TT	TT	TT	TT	TT	TT	CC	TT	TT	TT	CC	TT	TT	TT	TC	TT	TT	TT	CC	TT	CC	TT	TT	TT	CC	CC	TT
AX_111619922	T/C	1	583897112	+	36	CH	NA	NA	NA	NA	CC	CC	CC	CC	CC	CC	CC	CC	CC	CC	CC	CC	CC	CC	CC	CC	CC	CC	CC	TT	TT	TT	CC	TT	TT	TT	CC	CC	CC	CC	CC	CC	CC	CC	CC	CC	CC	CC	CC
AX_110968050	T/C	1	583952032	+	36	CH	NA	NA	NA	NA	CC	CC	CC	CC	CC	CC	CC	CC	CC	TT	CC	CC	CC	CC	CC	CC	CC	CC	CC	CC	TT	CC	CC	TT	TT	TT	TC	CC	CC	CC	CC	CC	CC	CC	CC	CC	CC	CC	CC
AX_110101372	A/C	1	584430049	+	36	CH	NA	NA	NA	NA	AA	AA	AA	AA	AA	AA	AA	AA	AA	NN	AA	AA	AA	AA	AA	AA	AA	AA	AA	AA	CC	AA	AA	CC	CC	CC	AC	AA	AA	AA	AA	AA	AA	AA	AA	AA	AA	AA	AA
AX_110466575	A/G	1	584433857	+	36	CH	NA	NA	NA	NA	GG	GG	GG	GG	GG	GG	GG	GG	GG	AA	GG	GG	GG	GG	GG	GG	GG	GG	GG	GG	NN	GG	GG	AA	AA	AA	AG	GG	GG	GG	GG	GG	GG	GG	GG	GG	GG	GG	GG
AX_111045127	A/G	1	584807001	+	36	CH	NA	NA	NA	NA	AA	NN	AA	AA	GG	GG	GG	GG	NN	NN	AA	AA	AG	GG	GG	GG	GG	GG	GG	AA	GG	GG	GG	GG	GG	GG	AG	AA	AA	GG	GG	AG	GG	NN	AA	AA	GG	GG	AA
AX_94685470	T/C	1	584992804	+	36	CH	NA	NA	NA	NA	TT	TT	TT	TT	CC	CC	TT	TT	TT	TT	TT	TT	TT	TT	TT	TT	TT	TT	CC	TT	CC	CC	CC	CC	CC	CC	TT	TT	TT	TT	TT	TT	TT	TT	TT	TT	CC	CC	TT
AX_109976007	C/G	1	586132240	+	36	CH	NA	NA	NA	NA	CC	CG	CC	CC	GG	CC	CC	CC	CG	NN	CC	GG	GG	CC	CC	CC	CC	CC	GG	CC	GG	CC	GG	CC	GG	CC	CC	CC	CC	CC	GG	CG	CC	CC	CC	CC	GG	GG	CC
AX_110011327	T/C	1	586132999	+	36	CH	NA	NA	NA	NA	CC	NN	CC	CC	TT	CC	CC	TC	TT	TT	CC	TT	TT	CC	CC	CC	NN	CC	TT	CC	TT	CC	TT	CC	TT	CC	CC	CC	CC	CC	TT	TT	CC	CC	CC	CC	TT	TT	CC
AX_110953054	A/C	1	586133888	+	36	CH	NA	NA	NA	NA	AA	AC	AA	AA	CC	AA	AA	AA	AC	CC	AA	CC	CC	AA	AA	AA	AA	AA	CC	AA	CC	AA	CC	AA	CC	AA	AA	AA	AA	AA	CC	AC	AA	AA	AA	AA	CC	CC	AA
AX_110521757	T/C	1	586265022	+	36	CH	NA	NA	NA	NA	TT	TT	TT	TT	TT	TT	TT	TT	TT	TT	TT	TT	TT	TT	TT	TT	TT	TT	TT	TT	TT	TC	TT	TT	TT	TT	TT	TC	TC	TT	NN	TT	TT	TC	TC	TT	TT	TT	TT
AX_111536580	A/G	1	586719629	+	36	CH	NA	NA	NA	NA	AA	AA	AA	AA	AA	AA	AA	AA	AA	AA	AA	AA	AA	AA	AA	AA	AA	AA	AA	AA	AA	AA	AA	AA	AA	AA	AG	AA	AA	AA	GG	AA	GG	AA	AA	AA	GG	GG	AA
AX_110404142	T/C	1	587436519	+	36	CH	NA	NA	NA	NA	CC	CC	CC	CC	TT	TT	CC	NN	CC	TC	TT	CC	CC	TT	CC	CC	TT	TT	TT	CC	CC	CC	TT	CC	CC	CC	CC	CC	CC	TT	CC	CC	CC	CC	CC	CC	TT	TT	CC
AX_95651987	T/C	1	587436519	+	36	CH	NA	NA	NA	NA	CC	CC	CC	CC	TT	TT	CC	CC	CC	CC	TT	CC	CC	TT	CC	CC	TT	TT	TT	TT	CC	CC	TT	CC	CC	CC	CC	CC	CC	TT	CC	CC	CC	CC	CC	CC	TT	TT	CC
AX_179475588	T/C	1	587618503	+	36	CH	NA	NA	NA	NA	TT	TT	TT	TT	CC	CC	TT	TC	TT	NN	CC	TT	TT	CC	TT	TT	CC	CC	CC	TT	TT	TT	CC	TT	TT	TT	TT	TT	TT	CC	TT	TT	TT	TT	TT	TT	CC	CC	TT
AX_95186761	T/C	1	587618503	+	36	CH	NA	NA	NA	NA	TT	TT	TT	TT	CC	CC	TT	TT	TT	TT	CC	TT	TT	CC	TT	TT	CC	CC	CC	TT	TT	TT	CC	TT	TT	TT	TT	TT	TT	CC	TT	TT	TT	TT	TT	TT	CC	CC	TT
AX_110021994	A/G	1	588051635	+	36	CH	NA	NA	NA	NA	GG	GG	GG	GG	GG	AA	GG	AG	GG	GG	AA	GG	GG	AA	GG	GG	AA	AA	GG	GG	GG	GG	GG	GG	GG	GG	GG	GG	GG	AA	GG	GG	GG	GG	GG	GG	GG	GG	GG
AX_86173816	T/G	1	588405322	+	36	CH	NA	NA	NA	NA	TT	TT	GG	GG	GG	TT	GG	GG	GG	NN	TT	GG	GG	TT	GG	GG	TT	TT	GG	GG	TT	TT	GG	TT	TT	TT	TT	TT	TT	TT	TT	GG	TT	TT	TT	TT	GG	GG	TT
AX_86173818	T/G	1	588405322	+	36	CH	NA	NA	NA	NA	TT	TG	GG	GG	GG	TT	GG	GG	GG	GG	TT	GG	GG	TT	GG	GG	TT	TT	GG	GG	TT	TT	GG	TT	TT	TT	TT	TT	TT	TT	TT	GG	TT	TT	TT	TT	GG	GG	TT
AX_109822252	A/G	1	588691303	+	36	CH	NA	NA	NA	NA	GG	NN	AA	AA	GG	GG	GG	GG	AG	AA	GG	AA	GG	GG	GG	GG	GG	GG	GG	AA	GG	GG	GG	GG	GG	GG	NN	AG	AG	GG	GG	AG	GG	AG	AG	GG	GG	GG	GG
AX_95679437	T/C	1	588742952	+	36	CH	NA	NA	NA	NA	TT	CC	TT	CC	TT	CC	CC	CC	TT	TC	TT	CC	CC	CC	TT	TT	CC	CC	TT	NN	TT	TT	CC	NN	TT	CC	TT	TT	TT	CC	TC	TC	TT	TT	TT	TT	TT	TT	CC
AX_179561220	A/G	1	589073647	+	36	CH	NA	NA	NA	NA	AA	GG	GG	GG	AA	AA	GG	GG	AG	NN	AA	AA	GG	AA	GG	GG	AA	AA	AA	GG	AA	AA	AA	AA	AA	AA	AA	AA	AA	AA	AA	AG	AA	AA	AA	GG	AA	AA	AA
AX_95628975	A/G	1	589073647	+	36	CH	NA	NA	NA	NA	AA	GG	GG	GG	AA	AA	GG	NN	AG	GG	AA	AA	GG	AA	GG	GG	AA	AA	AA	GG	AA	AA	AA	AA	AA	AA	AA	AA	AA	AA	AA	AG	AA	AA	AA	GG	AA	AA	AA
AX_110664165	A/G	1	589076156	+	36	CH	NA	NA	NA	NA	GG	AA	AA	AA	GG	GG	AA	AA	AG	NN	GG	GG	AA	GG	AA	AA	GG	GG	GG	AA	GG	GG	GG	GG	GG	GG	GG	GG	GG	NN	GG	AG	GG	GG	GG	AA	GG	GG	GG
AX_109381082	T/C	1	589423467	+	36	CH	NA	NA	NA	NA	TT	CC	CC	CC	CC	CC	CC	CC	CC	CC	CC	CC	CC	CC	CC	CC	CC	CC	CC	CC	TT	TT	CC	TT	TT	TT	TT	TT	TT	CC	TT	CC	TT	TT	TT	CC	CC	CC	TT
AX_89575429	T/C	1	589630912	+	36	CH	NA	NA	NA	NA	TT	TT	CC	TT	CC	TT	TT	TT	TT	CC	TT	TT	TC	TT	TT	TT	TT	TT	CC	CC	TT	TT	CC	TT	TT	CC	CC	CC	CC	TT	CC	TT	CC	CC	CC	TT	TT	TT	TT
AX_109621044	T/G	1	589697847	+	36	CH	NA	NA	NA	NA	TT	TT	TT	TT	TT	TT	TT	TT	TT	TT	TT	TT	TT	TT	TT	TT	TT	TT	TT	TT	GG	TT	TT	GG	GG	TT	TT	TT	TT	TT	TT	TT	TT	TT	TT	TT	TT	TT	TT
AX_94641931	A/C	1	590535494	+	36	CH	NA	NA	NA	NA	AA	AA	AA	AA	AA	AA	AA	AA	AA	CC	AA	AA	AA	AA	AA	NN	AA	AA	AA	NN	AA	AA	AA	AA	AA	AA	CC	CC	CC	AA	CC	AA	CC	CC	CC	AA	AA	AA	CC
AX_86177099	A/G	1	590601021	+	36	CH	NA	NA	NA	NA	GG	AG	AA	AA	AA	GG	AA	AA	AG	GG	GG	GG	AA	GG	AA	AA	GG	GG	AA	AA	GG	GG	AA	GG	GG	GG	GG	GG	GG	GG	GG	AG	GG	GG	GG	AA	AA	AA	GG
AX_86173045	T/C	1	590637106	+	36	CH	NA	NA	NA	NA	CC	CC	TT	TT	TT	CC	TT	TT	NN	CC	CC	CC	TT	CC	TT	TT	CC	CC	TT	TT	CC	CC	TT	CC	CC	CC	CC	CC	CC	NN	CC	TC	CC	CC	CC	NN	CC	CC	CC
AX_86173046	T/C	1	590637106	+	36	CH	NA	NA	NA	NA	CC	CC	TT	TT	TT	CC	TT	TT	TC	CC	CC	CC	TT	CC	TT	TT	CC	CC	TT	TT	CC	CC	TT	CC	CC	CC	CC	CC	CC	NN	CC	TC	CC	CC	CC	CC	CC	CC	CC
AX_94834421	A/G	1	590995696	+	36	CH	NA	NA	NA	NA	AA	AA	AA	AA	AA	GG	AA	AA	AA	AA	GG	AA	AA	AA	AA	AA	AA	AA	AA	AA	AA	AA	NN	AA	NN	AA	GG	GG	GG	AA	GG	AA	GG	GG	GG	AA	AA	AA	AA
AX_112287208	T/C	1	591132977	+	36	CH	NA	NA	NA	NA	TT	CC	CC	TT	TT	TT	CC	CC	NN	TT	TT	TT	CC	TT	CC	CC	TT	TT	TT	CC	TT	TT	TT	TT	TT	TT	TT	TT	TT	TT	TT	NN	TT	TT	TT	CC	TT	TT	TT
AX_95243556	T/C	1	591132977	+	36	CH	NA	NA	NA	NA	TT	TC	CC	TT	TT	TT	CC	CC	TC	TT	TT	TT	CC	TT	CC	CC	TT	TT	TT	CC	TT	TT	TT	TT	TT	TT	TT	TT	TT	TT	TT	TC	TT	TT	TT	CC	TT	TT	TT
AX_109109679	T/C	1	591980095	+	36	CH	NA	NA	NA	NA	TT	TT	TT	TT	TT	TT	TT	TT	TT	TT	TT	TT	TT	TT	TT	TT	TT	TT	TT	TT	TT	TT	TT	TT	TT	TT	CC	CC	CC	TT	CC	TT	CC	CC	CC	CC	TT	TT	TT
AX_111195287	C/G	1	592091886	+	36	CH	NA	NA	NA	NA	GG	GG	GG	GG	GG	GG	GG	GG	GG	GG	GG	GG	GG	GG	GG	GG	GG	GG	GG	GG	GG	GG	GG	CG	GG	CC	CC	CC	CC	GG	CG	GG	CC	CC	CC	CC	GG	GG	GG
AX_94867479	A/G	1	592099984	+	36	CH	NA	NA	NA	NA	AA	AG	AA	AA	AA	AA	AA	AA	AA	AA	AA	AA	AA	AA	AA	AA	AA	AA	AA	AA	AA	GG	AA	AA	AA	AA	AA	AA	AA	AA	AA	AA	AA	AA	AA	AA	GG	AA	AA
AX_179477420	T/C	1	592487679	+	36	CH	NA	NA	NA	NA	CC	CC	CC	CC	CC	CC	CC	CC	CC	CC	CC	CC	CC	CC	CC	CC	CC	CC	CC	CC	CC	CC	CC	CC	CC	CC	CC	CC	CC	CC	CC	CC	CC	CC	CC	CC	TT	TT	CC
AX_179561118	A/G	1	592490074	+	36	CH	NA	NA	NA	NA	AA	NN	AA	AA	AA	AA	GG	GG	AG	AA	AA	AA	GG	AA	GG	GG	AA	AA	AA	GG	AA	AA	AA	AA	AA	AA	AA	AA	AA	AA	AG	AG	AA	AA	AA	GG	GG	GG	AA
AX_95628814	A/G	1	592490074	+	36	CH	NA	NA	NA	NA	AA	GG	AA	AA	AA	AA	GG	GG	AG	AA	AA	AA	GG	AA	GG	GG	AA	AA	AA	GG	AA	AA	AA	AA	AA	AA	AA	AA	AA	AA	AA	AG	AA	AA	AA	GG	GG	GG	AA
AX_89739348	T/C	1	592725551	+	36	CH	NA	NA	NA	NA	TT	TC	TT	TT	TT	NN	CC	TC	TC	TT	TT	TT	CC	TT	CC	CC	TT	TT	TT	CC	TT	TT	TT	TT	TT	TT	TT	TT	TT	TT	TT	TC	TT	TT	TT	CC	TT	TT	TT
AX_95654115	T/C	1	592725551	+	36	CH	NA	NA	NA	NA	TT	TC	TT	TT	TT	TT	CC	CC	TC	TT	TT	TT	CC	TT	CC	CC	TT	TT	TT	CC	TT	TT	TT	TT	TT	TT	TT	TT	TT	TT	TT	TC	TT	NN	TT	CC	TT	TT	TT
AX_95679345	A/G	1	592727190	+	36	CH	NA	NA	NA	NA	GG	AG	GG	GG	GG	GG	AA	AA	NN	GG	GG	GG	AA	GG	AA	AA	GG	GG	GG	AA	GG	GG	GG	GG	GG	GG	GG	GG	GG	GG	GG	AG	GG	NN	GG	AA	AA	AA	GG
AX_110399158	T/C	1	592996440	+	36	CH	NA	NA	NA	NA	TT	TT	TT	TT	TT	TT	TT	TT	TT	TC	TT	TT	TT	TT	TT	TT	TT	TT	TT	TT	TT	TT	TT	CC	TT	CC	TT	TT	TT	TT	TT	TT	TT	TT	TT	TT	TT	TT	TT
AX_109380665	A/G	1	593248628	+	36	CH	NA	NA	NA	NA	AA	AG	AA	GG	AA	AA	AA	AA	AG	GG	AA	GG	AA	AA	AA	AA	AA	AA	AA	AA	AA	AA	AA	GG	AA	GG	GG	GG	GG	AA	GG	AG	GG	GG	GG	GG	AA	AA	AA
AX_94423942	C/G	1	593789997	+	36	CH	NA	NA	NA	NA	GG	GG	GG	CC	CC	GG	GG	GG	GG	NN	GG	CC	GG	GG	GG	GG	GG	GG	CC	GG	GG	CC	CC	CC	GG	CC	CC	CC	CC	GG	CC	NN	CC	CC	CC	CC	CC	CC	GG
AX_112290509	A/G	1	594294157	+	36	CH	NA	NA	NA	NA	AA	AA	AA	AA	GG	AA	AA	AA	AA	AA	AA	AA	NN	AA	AA	AA	NN	AA	GG	AA	AA	AA	GG	AA	AA	AA	AA	AA	AA	AA	AA	AA	AA	AA	AA	AA	GG	GG	AA
AX_109382488	T/C	1	596444333	+	36	CH	NA	NA	NA	NA	TT	TT	TT	TT	CC	CC	CC	NN	TC	TT	TT	TT	TC	CC	CC	CC	CC	CC	CC	TT	TT	TT	CC	CC	TT	CC	TC	TT	TT	CC	TT	TC	CC	TT	TT	TT	TT	TT	TT
AX_94478330	T/C	1	596498883	+	36	CH	NA	NA	NA	NA	TT	TT	TT	TT	CC	TT	TT	TT	TT	TT	TT	TT	TT	TT	TT	TT	TT	TT	CC	TT	TT	TT	CC	CC	TT	CC	TC	TT	TT	TT	TT	TT	CC	TT	TT	TT	TT	TT	TT
AX_95652854	T/C	1	596498883	+	36	CH	NA	NA	NA	NA	TT	TT	TT	TT	CC	TT	TT	TT	TT	TT	TT	TT	TC	TT	TT	NN	TT	TT	CC	TT	TT	TT	CC	CC	TT	CC	CC	TT	TT	TT	TT	TT	CC	TT	TT	TT	TT	TT	TT
AX_110601960	A/G	1	596796693	+	36	CH	NA	NA	NA	NA	AA	AA	AA	AA	AA	AA	AA	AA	AA	AA	AA	AA	AA	AA	AA	AA	AA	AA	AA	AA	AA	AA	AA	GG	AA	GG	AG	AA	AA	AA	AA	AA	GG	AA	AA	AA	AA	AA	AA
AX_111734765	T/C	1	597610273	+	36	CH	NA	NA	NA	NA	NN	CC	CC	CC	TT	CC	CC	CC	CC	CC	CC	CC	CC	CC	CC	CC	CC	CC	TT	CC	CC	CC	TT	CC	CC	CC	NN	CC	CC	CC	TT	CC	TT	CC	CC	CC	TT	TT	CC
AX_179558284	T/C	1	597610273	+	36	CH	NA	NA	NA	NA	CC	CC	CC	CC	TT	CC	CC	CC	CC	CC	CC	CC	CC	CC	CC	CC	CC	CC	TT	CC	NN	CC	TT	CC	CC	CC	TC	CC	CC	CC	TT	CC	TT	CC	CC	CC	TT	TT	CC
AX_89757625	T/C	1	598040133	+	36	CH	NA	NA	NA	NA	CC	TC	CC	CC	CC	TT	TT	TT	TC	TT	CC	CC	TT	TT	TT	TT	TT	TT	CC	TT	TT	TT	CC	TT	TT	TT	TC	TT	TT	TT	CC	TC	CC	TT	TT	CC	CC	CC	CC
AX_89667545	T/C	1	598040319	+	36	CH	NA	NA	NA	NA	CC	TC	CC	CC	TT	TT	TT	TT	TC	TT	CC	CC	TT	TT	TT	TT	TT	TT	TT	TT	TT	TT	TT	TT	TT	TT	TT	TT	TT	TT	TT	TT	TT	TT	TT	CC	TT	TT	CC
AX_95170516	T/C	1	598040319	+	36	CH	NA	NA	NA	NA	CC	TC	CC	CC	TT	TT	TT	TT	TC	TT	CC	CC	TT	TT	TT	TT	TT	TT	TT	TT	TT	TT	TT	TT	TT	TT	TT	TT	TT	TT	TT	TC	TT	TT	TT	CC	TT	TT	CC
AX_109481180	A/G	1	598237181	+	36	CH	NA	NA	NA	NA	AA	AA	AA	AA	GG	AA	AA	AA	AA	GG	AA	AA	AA	AG	AA	AA	GG	GG	GG	GG	AA	AA	GG	AA	AA	AA	GG	GG	GG	AG	GG	AA	GG	GG	GG	AA	AA	GG	AA
AX_86174123	A/G	1	598445236	+	36	CH	NA	NA	NA	NA	GG	GG	GG	GG	AA	GG	GG	GG	GG	GG	GG	GG	GG	GG	GG	GG	GG	GG	AA	GG	GG	GG	AA	GG	GG	GG	AG	GG	GG	GG	AA	GG	AA	GG	GG	GG	AA	AA	GG
AX_179557442	T/C	1	599784184	+	36	CH	NA	NA	NA	NA	CC	TC	TT	TT	CC	CC	CC	CC	TC	TT	CC	TT	CC	CC	CC	CC	CC	CC	CC	TT	CC	CC	CC	CC	CC	CC	TC	CC	CC	CC	TT	TC	TT	TT	CC	CC	CC	CC	CC
AX_95684622	T/C	1	599784184	+	36	CH	NA	NA	NA	NA	CC	NN	TT	TT	CC	CC	CC	CC	NN	TT	CC	TT	CC	CC	CC	CC	CC	CC	CC	TT	CC	CC	CC	CC	CC	CC	TT	CC	CC	CC	TT	NN	TT	TT	CC	NN	CC	CC	CC
AX_111712583	A/G	1	599814491	+	36	CH	NA	NA	NA	NA	GG	GG	GG	GG	AA	AA	AA	AA	AG	NN	AA	GG	AA	AA	AA	AA	AA	AA	AA	GG	AA	AA	AA	AA	AA	AA	GG	GG	GG	AA	GG	AG	GG	GG	GG	AA	AA	AA	AA
AX_94579659	T/C	1	600149186	+	36	CH	NA	NA	NA	NA	TC	TT	TT	TT	TT	TT	TT	TT	TT	TT	TT	TT	TT	TT	TT	TT	TT	TT	TT	TT	CC	TT	TT	CC	CC	TT	TT	TT	TT	TT	TT	TT	TT	TT	TT	TT	TT	TT	TT
AX_179475666	T/C	1	600699582	+	36	CH	NA	NA	NA	NA	CC	CC	CC	CC	CC	CC	CC	CC	CC	CC	CC	CC	CC	CC	CC	CC	CC	CC	CC	CC	TT	CC	CC	TT	TT	TT	TT	TT	TT	CC	TT	CC	TT	TT	TT	CC	CC	CC	CC
AX_179558134	T/C	1	600699582	+	36	CH	NA	NA	NA	NA	CC	CC	CC	CC	CC	CC	CC	CC	CC	CC	CC	CC	CC	CC	CC	CC	CC	CC	CC	CC	TT	CC	CC	TT	TT	TT	TT	TT	TT	CC	TT	CC	TT	TT	TT	CC	CC	CC	CC
AX_94503950	T/C	1	600700022	+	36	CH	NA	NA	NA	NA	TT	TT	TT	TT	TT	TT	TT	TT	TT	TT	TT	TT	TT	TT	TT	TT	TT	TT	TT	TT	CC	TT	TT	CC	CC	CC	CC	CC	CC	TT	CC	TT	CC	CC	CC	TT	TT	TT	TT
AX_86166903	T/C	1	602598002	+	36	CH	NA	NA	NA	NA	CC	CC	CC	CC	CC	CC	CC	CC	CC	CC	CC	CC	CC	CC	CC	CC	CC	CC	CC	CC	CC	CC	CC	CC	CC	CC	TT	TT	TT	CC	TT	CC	TT	TT	TT	TT	CC	CC	CC
AX_179388661	A/G	1	604359622	+	36	CH	NA	NA	NA	NA	GG	GG	GG	GG	AA	NN	GG	GG	GG	NN	GG	GG	GG	GG	GG	GG	NN	GG	AA	GG	GG	AA	AA	AA	GG	AA	AA	AA	AA	GG	AA	GG	GG	AA	AA	GG	AA	AA	GG
AX_111628018	A/G	1	610115553	+	36	CH	NA	NA	NA	NA	GG	GG	GG	GG	GG	GG	GG	GG	GG	GG	GG	GG	GG	GG	GG	GG	GG	GG	GG	GG	AA	GG	GG	AA	AA	AA	AA	AA	AA	GG	AA	GG	AA	AA	AA	GG	GG	GG	GG
AX_94698847	T/C	1	610813416	+	36	CH	NA	NA	NA	NA	CC	CC	CC	CC	CC	CC	CC	CC	CC	NN	CC	CC	CC	CC	CC	CC	CC	CC	TT	CC	CC	TT	CC	TC	CC	TC	CC	CC	CC	CC	CC	CC	CC	CC	CC	TT	CC	TT	CC
AX_94910628	A/G	1	623813857	+	36	CH	NA	NA	NA	NA	AA	AA	AA	AA	AA	AA	AA	AA	AA	AA	AA	AA	AG	AA	AA	AA	AA	AA	AA	AA	AA	AA	AA	AA	AA	AA	GG	GG	GG	AA	GG	AA	GG	GG	GG	AA	AA	AA	AA
AX_108833931	T/C	1	624690327	+	36	CH	NA	NA	NA	NA	CC	CC	CC	CC	TT	CC	CC	NN	CC	TT	TT	CC	CC	TT	CC	CC	TT	TT	TT	TT	CC	CC	TT	TT	TT	TT	CC	CC	CC	TT	TC	CC	CC	CC	CC	CC	TT	TT	TT
AX_109411283	T/C	1	626706480	+	36	CH	NA	NA	NA	NA	TT	TT	TT	TC	NN	TT	TT	TT	CC	NN	TT	TT	TT	TT	TT	TT	TT	TT	CC	TT	TT	TT	TT	TT	TT	TT	CC	CC	CC	TT	TT	TT	TT	TT	TT	TT	CC	TT	TT
AX_95184989	T/G	1	632878627	+	36	CH	NA	NA	NA	NA	TT	TG	TT	TT	TT	TT	TT	NN	TT	TT	TT	TT	NN	TT	TT	TT	TT	TT	TT	GG	GG	TT	TT	GG	GG	GG	GG	GG	GG	TT	GG	TT	GG	GG	GG	TT	GG	GG	GG
AX_94541532	A/G	1	633136178	+	36	CH	NA	NA	NA	NA	GG	AA	GG	GG	GG	GG	AA	GG	GG	AG	GG	GG	AG	AA	GG	GG	AA	AA	AA	AA	GG	GG	AA	GG	GG	GG	GG	GG	GG	AA	GG	GG	AA	AA	GG	AA	GG	AA	GG
AX_179561844	A/G	1	657578369	+	36	CH	NA	NA	NA	NA	AA	AA	AA	NN	AA	AA	AA	AA	AA	AA	AA	AA	NN	AA	AA	AA	AA	AA	AA	AA	GG	AA	AA	GG	GG	GG	GG	GG	GG	AA	GG	AA	GG	GG	GG	AA	GG	AA	AA
AX_95634680	A/G	1	657578369	+	36	CH	NA	NA	NA	NA	AA	AA	AA	AA	AA	AA	AA	AA	AA	AA	AA	AA	NN	AA	AA	AA	AA	AA	AA	AA	GG	AA	AA	GG	GG	GG	GG	GG	GG	AA	GG	AA	GG	GG	GG	AA	GG	AA	AA
AX_110991160	T/C	1	658495878	+	36	CH	NA	NA	NA	NA	TT	TC	TT	TT	TT	TT	TT	TT	TT	TT	CC	TT	NN	TT	TT	TT	TT	TT	TT	TT	TT	TC	TT	TT	TT	TT	TT	TT	TT	TT	TT	TT	TT	TT	CC	TT	TT	TT	TT
AX_95124696	A/G	1	662556175	+	36	CH	NA	NA	NA	NA	AA	AA	AA	AA	AA	AA	AA	AA	AA	NN	AA	AA	AA	AA	AA	AA	AA	AA	AA	NN	GG	AA	AA	AA	GG	AA	GG	GG	GG	AA	GG	AA	GG	GG	GG	AA	AA	AA	AA
AX_95019441	C/G	1	679030868	+	36	CH	NA	NA	NA	NA	GG	CG	GG	GG	CG	CG	CG	CG	CG	CG	GG	GG	CG	CG	CG	CG	CG	CG	CG	CC	CC	CC	CG	CC	CC	CC	CG	CG	CG	CG	CC	CG	CG	CC	CG	CC	CC	CC	CC
AX_94731696	T/C	1	685274459	+	36	CH	NA	NA	NA	NA	CC	CC	CC	CC	CC	CC	CC	CC	CC	CC	CC	CC	CC	CC	CC	CC	CC	CC	CC	CC	CC	CC	CC	TT	CC	TT	TT	TT	TT	CC	TT	CC	TT	TT	TT	TT	CC	CC	CC
AX_179560883	A/G	1	690393537	+	36	CH	NA	NA	NA	NA	GG	AA	AA	AA	AA	AA	GG	AA	AA	AA	GG	AA	AA	GG	AA	AA	GG	GG	GG	AA	GG	AA	GG	GG	GG	GG	GG	GG	GG	GG	GG	AA	GG	GG	GG	GG	GG	GG	GG
AX_95659761	A/G	1	690393537	+	36	CH	NA	NA	NA	NA	GG	AA	AA	AA	AA	AA	GG	NN	AA	AA	GG	AA	AA	GG	AA	AG	GG	GG	GG	AA	GG	AA	GG	GG	GG	GG	GG	GG	GG	GG	GG	AG	GG	GG	GG	GG	GG	GG	GG
AX_112289859	A/G	1	695244551	+	36	CH	NA	NA	NA	NA	GG	GG	GG	GG	GG	GG	GG	GG	AA	GG	AA	GG	AG	NN	GG	GG	GG	GG	GG	GG	AA	AA	GG	AA	AA	AA	AG	AA	AA	GG	GG	GG	AA	AA	GG	GG	GG	AA	AA
AX_179560520	A/G	1	695244551	+	36	CH	NA	NA	NA	NA	GG	GG	GG	GG	GG	GG	GG	GG	AA	GG	AA	GG	AA	GG	GG	GG	GG	GG	GG	GG	AA	AA	GG	AA	AA	AA	NN	AA	AA	GG	GG	GG	AA	AA	GG	GG	GG	AA	AA
AX_179559454	A/G	1	697065474	+	36	CH	NA	NA	NA	NA	GG	GG	GG	GG	AA	NN	GG	NN	GG	AA	AA	GG	AA	GG	AA	AA	GG	GG	GG	GG	AG	AA	GG	AG	AG	AG	GG	NN	GG	GG	GG	NN	GG	NN	GG	GG	AA	AA	GG
AX_95658953	A/G	1	697065474	+	36	CH	NA	NA	NA	NA	GG	GG	GG	GG	AA	GG	GG	NN	GG	AA	AA	GG	NN	GG	AA	AA	GG	GG	GG	GG	GG	AA	GG	GG	GG	GG	GG	GG	GG	GG	GG	NN	GG	NN	GG	GG	AA	AA	GG
AX_179476961	T/C	1	721882024	+	36	CH	NA	NA	NA	NA	CC	CC	CC	CC	TT	CC	CC	CC	CC	CC	TT	CC	CC	TT	CC	CC	TT	TT	TT	CC	TT	CC	TT	CC	CC	TT	TT	TT	TT	NN	TT	CC	TT	TT	TT	CC	TT	TT	CC
AX_95654485	T/G	1	721994198	+	36	CH	NA	NA	NA	NA	GG	GG	GG	GG	GG	GG	GG	GG	GG	TT	GG	GG	GG	GG	GG	GG	GG	GG	GG	GG	TT	GG	GG	TT	TT	TT	TG	GG	GG	GG	GG	GG	GG	GG	GG	GG	GG	GG	TT
AX_94518614	T/C	1	732789657	+	36	CH	NA	NA	NA	NA	TT	TT	TT	TT	TT	TT	TT	TT	TT	TT	TT	TT	TT	TT	TT	TT	TT	TT	TT	TT	CC	TT	TT	CC	CC	CC	CC	CC	CC	TT	CC	TT	CC	CC	CC	TT	TT	TT	TT
AX_95630230	T/C	1	732789657	+	36	CH	NA	NA	NA	NA	TT	TT	TT	TT	TT	TT	TT	NN	TT	TT	TT	TT	TT	TT	TT	TT	TT	TT	TT	TT	CC	TT	TT	CC	CC	CC	CC	CC	CC	TT	CC	TT	CC	CC	CC	TT	TT	TT	TT
AX_179558137	A/G	1	738528855	+	36	CH	NA	NA	NA	NA	AA	AA	AA	AA	GG	AA	AA	AA	AA	AA	AA	AA	AA	AA	AA	AA	AA	AA	GG	AA	AA	AA	GG	AA	AA	AA	GG	AA	AA	AA	GG	AA	GG	AA	AA	AA	GG	GG	AA
AX_95658080	A/G	1	738528855	+	36	CH	NA	NA	NA	NA	AA	AA	AA	NN	GG	AA	AA	AA	AA	AA	AA	AA	AA	AA	AA	AA	AA	AA	GG	AA	AA	AA	GG	AA	AA	AA	GG	AA	AA	AA	GG	AA	GG	AA	AA	AA	GG	GG	AA
AX_179476618	A/G	1	738535667	+	36	CH	NA	NA	NA	NA	AA	AA	AA	AA	GG	AA	AA	AA	AA	AA	AA	AA	AA	AA	AA	AA	AA	AA	GG	AA	NN	AA	GG	AA	AA	AA	NN	AG	NN	AA	GG	AA	GG	AG	AG	AA	GG	GG	AA
AX_112286599	T/C	1	752952069	+	36	CH	NA	NA	NA	NA	TT	TT	CC	CC	NN	CC	CC	CC	CC	CC	CC	CC	CC	CC	CC	CC	CC	CC	CC	CC	CC	CC	CC	CC	CC	CC	TT	TT	TT	CC	TT	CC	TT	TT	TT	TT	CC	CC	CC
AX_112289738	T/C	1	777985988	+	36	CH	NA	NA	NA	NA	TT	TT	TT	TT	TT	TT	TT	TT	TT	TT	TT	TT	TT	TT	TT	TT	TT	TT	TT	TT	TC	TT	TT	TT	NN	NN	CC	NN	NN	TT	TC	TT	CC	CC	CC	TT	TT	TT	TT
AX_108995328	A/G	1	777985998	+	36	CH	NA	NA	NA	NA	AA	AA	AA	AA	AA	AA	AA	AA	AA	AA	AA	AA	AA	AA	AA	AA	AA	AA	AA	AA	AA	AA	AA	AG	AA	AA	GG	GG	GG	AA	GG	AA	GG	GG	GG	GG	AA	AA	AA
AX_110070234	A/G	1	777985998	+	36	CH	NA	NA	NA	NA	AA	AA	AA	AA	GG	GG	AA	AA	AA	GG	AA	AA	AA	GG	AA	AA	GG	GG	GG	AA	AA	GG	GG	AA	AA	AA	AA	AA	AA	GG	AA	AA	AA	AA	AA	AA	AA	AA	AA
AX_110687391	A/G	1	777985998	+	36	CH	NA	NA	NA	NA	AA	AG	AA	AA	AA	AA	GG	GG	AA	AA	GG	AA	GG	AA	GG	GG	AA	AA	AA	AA	GG	AA	AA	GG	GG	GG	AA	AA	AA	AA	AA	AG	AA	AA	AA	AA	GG	AA	AA
AX_111032242	A/G	1	777985998	+	36	CH	NA	NA	NA	NA	AA	AA	AA	AA	AA	AA	GG	GG	AG	AA	GG	AA	GG	AA	GG	GG	AA	AA	AA	AA	GG	AA	AA	GG	GG	GG	AA	AA	AA	AA	AA	AG	AA	NN	GG	AA	GG	AA	AA
AX_112286046	A/G	1	777985998	+	36	CH	NA	NA	NA	NA	GG	GG	GG	GG	AA	GG	GG	GG	GG	GG	GG	GG	GG	GG	GG	GG	GG	GG	AA	GG	GG	GG	AA	GG	GG	GG	NN	GG	NN	GG	AA	GG	AA	NN	NN	GG	AA	AA	GG
AX_112286707	T/C	1	777985998	+	36	CH	NA	NA	NA	NA	TT	TC	CC	CC	CC	CC	CC	TT	TT	CC	TT	CC	TT	CC	TT	TT	CC	CC	TT	TT	CC	TT	CC	CC	CC	CC	CC	CC	CC	CC	CC	TC	CC	CC	CC	CC	TT	TT	CC
AX_112287175	A/G	1	777985998	+	36	CH	NA	NA	NA	NA	AA	AA	AA	AA	AA	AA	AA	AA	AA	AA	AA	AA	GG	AA	AA	AA	AA	AA	AA	AA	AA	AA	AA	AA	AA	AA	GG	GG	GG	AA	GG	AA	GG	GG	GG	AA	AA	AA	AA
AX_179475663	A/C	1	777985998	+	36	CH	NA	NA	NA	NA	CC	CC	CC	CC	CC	CC	CC	CC	CC	CC	CC	CC	CC	CC	CC	CC	CC	CC	AA	CC	AA	CC	CC	AA	AA	AA	NN	NN	AA	CC	AA	CC	NN	NN	NN	CC	CC	CC	CC
AX_179477146	T/C	1	777985998	+	36	CH	NA	NA	NA	NA	CC	TC	TT	TT	TT	CC	CC	TT	TT	CC	TT	TT	TC	CC	TT	TT	CC	CC	TT	CC	TT	TT	CC	TT	TT	TT	CC	CC	CC	CC	CC	TT	CC	CC	CC	TT	TT	TT	CC
AX_179477257	T/C	1	777985998	+	36	CH	NA	NA	NA	NA	TT	CC	TT	TT	TT	TT	TT	TT	CC	TT	CC	CC	CC	TT	TT	CC	TT	TT	TT	CC	CC	CC	TT	CC	CC	CC	CC	CC	CC	TT	CC	TT	CC	CC	CC	CC	CC	CC	CC
AX_179557798	A/C	1	777985998	+	36	CH	NA	NA	NA	NA	CC	NN	AA	AA	CC	AA	CC	CC	AA	NN	CC	AA	CC	AC	CC	CC	CC	CC	AA	AA	AA	AA	CC	AA	AA	AA	AA	AA	AA	NN	AA	AA	NN	AA	AA	AA	AA	AA	AA
AX_179559743	T/C	1	777985998	+	36	CH	NA	NA	NA	NA	TT	TC	CC	CC	CC	CC	CC	TT	TT	CC	TT	CC	TT	CC	TT	TT	CC	CC	TT	TT	CC	TT	CC	CC	CC	CC	CC	CC	CC	CC	CC	NN	CC	CC	CC	CC	TT	TT	CC
AX_179560797	A/G	1	777985998	+	36	CH	NA	NA	NA	NA	GG	AA	GG	GG	GG	GG	GG	GG	AA	GG	GG	GG	AA	GG	GG	GG	GG	GG	AA	GG	GG	AA	GG	GG	GG	GG	AA	AA	AA	GG	AA	GG	AA	AA	AA	AA	GG	GG	AA
AX_179560843	A/G	1	777985998	+	36	CH	NA	NA	NA	NA	AA	AG	GG	AA	AA	AA	AA	AA	GG	AA	AA	GG	NN	GG	AA	GG	GG	GG	AA	GG	GG	GG	AA	AA	GG	GG	GG	GG	GG	GG	GG	AG	GG	GG	GG	GG	GG	GG	GG
AX_179561461	T/C	1	777985998	+	36	CH	NA	NA	NA	NA	TT	TT	TT	TT	TT	TT	TT	TT	TT	CC	CC	TT	TT	TT	TT	TT	TT	TT	TT	TC	TT	NN	TT	TT	TT	TT	CC	CC	CC	TT	CC	TT	CC	CC	NN	TT	TT	TT	TT
AX_179561776	A/G	1	777985998	+	36	CH	NA	NA	NA	NA	GG	GG	GG	GG	GG	GG	AA	AG	GG	GG	AA	GG	AA	GG	AA	AA	GG	GG	GG	GG	GG	GG	GG	GG	GG	GG	GG	GG	GG	GG	GG	NN	GG	GG	GG	GG	GG	GG	GG
AX_179562393	T/C	1	777985998	+	36	CH	NA	NA	NA	NA	CC	TC	TT	TT	TT	CC	CC	TT	TT	CC	TT	TT	NN	CC	TT	TT	CC	CC	TT	CC	TT	TT	CC	TT	TT	TT	CC	CC	CC	CC	CC	TT	CC	CC	CC	TT	TT	TT	CC
AX_179562506	T/C	1	777985998	+	36	CH	NA	NA	NA	NA	TT	NN	TT	TT	TT	TT	TT	TT	CC	TT	CC	CC	CC	TT	TT	CC	TT	TT	TT	CC	CC	CC	TT	CC	CC	CC	CC	CC	CC	TT	CC	TT	CC	CC	CC	CC	CC	CC	CC
AX_86165041	A/G	1	777985998	+	36	CH	NA	NA	NA	NA	GG	GG	AA	GG	GG	GG	GG	GG	AA	NN	GG	GG	GG	GG	GG	GG	GG	GG	AA	AA	AA	GG	GG	AA	AA	AA	AA	AA	AA	GG	AA	GG	AA	AA	AA	AA	AA	GG	GG
AX_86167347	T/C	1	777985998	+	36	CH	NA	NA	NA	NA	CC	CC	CC	CC	CC	NN	CC	CC	CC	TT	CC	CC	CC	CC	CC	CC	TT	CC	CC	CC	CC	CC	CC	CC	CC	CC	TT	TT	TT	CC	TT	CC	TT	TT	TT	CC	CC	NN	TT
AX_86171902	A/G	1	777985998	+	36	CH	NA	NA	NA	NA	AA	AA	AA	AA	AA	AA	AA	AA	AA	AA	AA	AA	AA	AA	AA	AA	AA	AA	AA	NN	AG	AA	AA	AG	AG	AG	AG	AG	AG	AA	AG	AA	AG	AG	AG	AA	AA	AA	AA
AX_86172847	A/G	1	777985998	+	36	CH	NA	NA	NA	NA	GG	GG	GG	AA	AA	AA	AA	NN	AA	AA	AA	AA	NN	AA	AA	AA	AA	AA	AA	GG	GG	AA	AA	GG	GG	GG	AA	AA	AA	AA	AA	AA	AA	AA	AA	AA	AA	AA	GG
AX_86173132	T/C	1	777985998	+	36	CH	NA	NA	NA	NA	CC	CC	CC	CC	CC	CC	CC	CC	CC	CC	CC	CC	CC	CC	CC	CC	CC	CC	CC	CC	TT	CC	CC	TT	TT	TT	TT	TT	TT	CC	TT	CC	TT	TT	TT	CC	TT	CC	CC
AX_86173220	A/G	1	777985998	+	36	CH	NA	NA	NA	NA	GG	GG	AA	GG	GG	GG	GG	GG	AA	AA	GG	GG	NN	GG	GG	GG	GG	GG	AA	AA	AA	GG	GG	AA	AA	AA	AA	AA	AA	GG	AA	GG	AA	AG	NN	NN	AA	GG	GG
AX_86173402	A/G	1	777985998	+	36	CH	NA	NA	NA	NA	AA	AA	AA	AA	AA	AA	AA	AA	AA	AA	AA	AA	AA	AA	AA	AA	AA	AA	AA	AA	GG	AA	AA	GG	GG	GG	GG	GG	GG	AA	GG	AA	GG	GG	GG	AA	AA	AA	AA
AX_86173916	A/C	1	777985998	+	36	CH	NA	NA	NA	NA	AA	AA	CC	AA	AA	AA	AA	AA	CC	AA	AA	AA	AA	AA	AA	AA	AA	AA	CC	AA	CC	AA	AA	CC	CC	CC	CC	CC	CC	AA	CC	AA	CC	CC	CC	CC	AA	AA	AA
AX_86173972	T/G	1	777985998	+	36	CH	NA	NA	NA	NA	GG	TG	TT	TT	TT	TT	TT	TT	TT	TT	TT	TT	TT	NN	TT	TT	TT	TT	TT	TT	GG	TT	TT	TT	GG	TT	GG	GG	GG	TT	GG	TT	GG	GG	TT	TT	TT	TT	GG
AX_86174145	A/G	1	777985998	+	36	CH	NA	NA	NA	NA	AA	AA	AA	AA	AA	AA	AA	AA	AA	AA	AA	AA	AA	AA	AA	AA	AA	AA	AA	AA	GG	AA	AA	GG	GG	GG	GG	GG	GG	AA	GG	AA	GG	GG	GG	AA	AA	AA	AA
AX_86174445	A/G	1	777985998	+	36	CH	NA	NA	NA	NA	NN	GG	GG	GG	GG	GG	GG	GG	AA	AA	GG	GG	AA	GG	GG	NN	AA	AA	AA	GG	GG	GG	GG	GG	GG	GG	GG	GG	GG	NN	GG	GG	GG	GG	GG	GG	GG	AA	AA
AX_89648140	C/G	1	777985998	+	36	CH	NA	NA	NA	NA	CC	CG	GG	GG	GG	GG	GG	GG	GG	GG	GG	GG	GG	GG	GG	GG	GG	GG	GG	GG	CC	GG	GG	CC	CC	GG	GG	GG	GG	GG	GG	GG	GG	GG	GG	GG	GG	GG	GG
AX_94410550	T/C	1	777985998	+	36	CH	NA	NA	NA	NA	CC	CC	CC	CC	TC	TT	CC	CC	CC	TT	CC	CC	NN	TT	CC	CC	TC	TT	CC	CC	TT	CC	TT	TT	TT	TT	TT	TT	TT	TT	TT	CC	TT	TC	CC	CC	CC	CC	CC
AX_94508066	T/C	1	777985998	+	36	CH	NA	NA	NA	NA	TT	TT	TT	TT	CC	CC	CC	NN	CC	CC	CC	TT	CC	NN	CC	CC	CC	CC	CC	CC	CC	CC	CC	CC	CC	CC	TT	TT	TT	NN	TT	TT	TT	TT	TT	TT	CC	CC	TT
AX_94663476	A/G	1	777985998	+	36	CH	NA	NA	NA	NA	GG	AG	AA	AA	AA	AA	AA	AA	AA	AA	AA	AA	AG	AA	AA	AA	AA	AA	AA	AA	AA	AA	AA	AA	AA	AA	AA	AA	AA	AA	AA	AA	AA	AA	AA	AA	AA	AA	AA
AX_94737712	C/G	1	777985998	+	36	CH	NA	NA	NA	NA	CC	CC	CC	CC	GG	CC	GG	GG	CG	GG	GG	CC	GG	GG	GG	GG	GG	GG	CC	CC	GG	CC	GG	GG	GG	GG	CG	CC	CC	GG	CC	CG	GG	GG	NN	CC	CC	CC	CC
AX_95212058	T/C	1	777985998	+	36	CH	NA	NA	NA	NA	CC	TT	CC	CC	CC	CC	CC	CC	TT	TT	CC	CC	CC	NN	CC	CC	CC	CC	CC	TT	TT	CC	CC	CC	TT	TT	CC	CC	CC	CC	CC	CC	CC	TT	CC	CC	TT	CC	TT
AX_95631466	T/C	1	777985998	+	36	CH	NA	NA	NA	NA	TT	TT	TT	TT	TT	TT	TT	TT	TT	TT	TT	TT	TT	NN	TT	TT	TT	TT	TT	TT	TT	TT	TT	TT	TT	TT	CC	NN	CC	TT	CC	TT	CC	NN	NN	TT	TT	TT	TT
AX_95632178	A/G	1	777985998	+	36	CH	NA	NA	NA	NA	GG	AG	GG	GG	GG	GG	GG	AG	AA	GG	GG	GG	NN	GG	GG	GG	GG	GG	AA	GG	GG	AA	GG	GG	GG	GG	AA	AA	AA	GG	NN	GG	AA	AA	AA	AA	GG	GG	AA
AX_95652840	A/G	1	777985998	+	36	CH	NA	NA	NA	NA	AA	AG	GG	GG	GG	GG	GG	GG	GG	GG	GG	GG	GG	GG	GG	GG	NN	GG	GG	GG	AA	GG	GG	AA	AA	GG	GG	GG	GG	GG	GG	GG	GG	GG	GG	GG	GG	GG	GG
AX_95653399	T/C	1	777985998	+	36	CH	NA	NA	NA	NA	CC	CC	CC	CC	TT	CC	CC	CC	CC	CC	CC	CC	CC	CC	CC	TT	CC	CC	TT	CC	CC	CC	TT	CC	CC	CC	NN	CC	CC	CC	TT	CC	TT	CC	CC	CC	TT	TT	CC
AX_95653415	A/G	1	777985998	+	36	CH	NA	NA	NA	NA	AA	NN	AA	GG	AA	GG	AA	GG	GG	AA	GG	GG	GG	AA	GG	GG	AA	AA	GG	AA	GG	GG	GG	AA	GG	AA	AA	AA	AA	AA	NN	GG	AA	AA	AA	GG	AA	GG	GG
AX_95653743	A/G	1	777985998	+	36	CH	NA	NA	NA	NA	GG	GG	GG	GG	GG	GG	GG	GG	GG	GG	GG	GG	GG	GG	GG	GG	GG	GG	GG	GG	AA	GG	GG	AA	AA	AA	AA	AA	AA	GG	AA	GG	AA	AA	AA	GG	GG	GG	GG
AX_95654099	A/G	1	777985998	+	36	CH	NA	NA	NA	NA	AA	AA	AA	AA	AA	AA	AA	AA	AA	AA	AA	AA	AA	AA	AA	AA	AA	AA	AA	AA	GG	AA	AA	GG	GG	GG	NN	AG	AG	AA	NN	AA	GG	NN	NN	AA	AA	AA	AA
AX_95654181	T/C	1	777985998	+	36	CH	NA	NA	NA	NA	CC	CC	CC	TT	TT	CC	CC	CC	CC	CC	TT	TT	CC	TT	CC	CC	TT	TT	CC	CC	CC	CC	TT	CC	CC	CC	CC	CC	CC	TT	CC	CC	CC	CC	CC	CC	CC	CC	CC
AX_95654435	T/G	1	777985998	+	36	CH	NA	NA	NA	NA	GG	GG	TT	GG	GG	GG	GG	GG	TT	NN	GG	TT	GG	GG	GG	GG	GG	GG	GG	TT	TT	GG	GG	TT	TT	TT	TT	TT	TT	GG	TT	GG	TT	TT	TT	GG	GG	GG	TT
AX_95679750	T/C	1	777985998	+	36	CH	NA	NA	NA	NA	TT	TT	TT	TT	TT	TT	TT	TT	TT	TT	TT	TT	TT	TT	TT	TT	TT	TT	TT	TT	CC	TT	TT	CC	CC	CC	CC	CC	CC	TT	CC	TT	CC	CC	CC	TT	TT	TT	TT
AX_95682150	T/C	1	777985998	+	36	CH	NA	NA	NA	NA	TT	TT	TT	TT	TT	TT	TT	TT	TT	TT	TT	TT	TT	TT	TT	TT	TT	TT	TT	TT	TT	TT	TT	CC	TT	TT	CC	CC	CC	TT	CC	TT	CC	CC	CC	TT	CC	TT	TT
AX_95682786	T/C	1	777985998	+	36	CH	NA	NA	NA	NA	CC	CC	CC	CC	CC	CC	CC	CC	CC	CC	CC	CC	CC	CC	CC	CC	CC	CC	CC	CC	TT	CC	CC	TT	TT	TT	CC	CC	CC	CC	CC	CC	CC	CC	CC	CC	CC	CC	CC
AX_179560325	T/C	2	681	+	36	CH	NA	NA	NA	NA	TT	NN	TT	TT	TT	TT	TT	TT	TT	TT	TT	TT	TT	TT	TT	TT	TT	TT	CC	TT	CC	TT	TT	CC	CC	CC	CC	CC	CC	TT	NN	TT	CC	NN	CC	TT	TT	NN	CC
AX_95659447	T/C	2	681	+	36	CH	NA	NA	NA	NA	TT	TC	TT	TT	TT	TT	TT	TT	TC	TT	TT	TT	TT	NN	TT	TT	TT	TT	CC	TT	CC	TT	TT	CC	CC	CC	CC	CC	CC	TT	CC	TT	CC	CC	CC	TT	TT	CC	CC
AX_94473624	A/C	2	3101	+	36	CH	NA	NA	NA	NA	AA	AA	CC	AA	NN	AA	AA	AA	AA	AA	AA	AA	AA	AA	AA	NN	AA	AA	CC	AA	CC	AA	AA	CC	CC	CC	AA	AA	AA	AA	CC	AA	CC	CC	CC	AA	CC	CC	AA
AX_94531520	T/C	2	22412	+	36	CH	NA	NA	NA	NA	TT	TT	CC	CC	CC	CC	CC	TT	CC	NN	CC	TT	TT	CC	TT	TT	CC	CC	CC	TT	CC	CC	TT	CC	CC	CC	NN	TT	TT	CC	CC	TT	TT	TT	NN	CC	NN	CC	CC
AX_110613243	T/G	2	111559	+	36	CH	NA	NA	NA	NA	TT	TT	TT	TT	GG	GG	GG	TT	TT	GG	TT	TT	TT	GG	TT	GG	GG	GG	TT	TT	TT	TT	GG	TT	TT	TT	GG	GG	GG	GG	TG	TT	NN	NN	NN	TT	TT	TT	TT
AX_95025008	T/G	2	168961	+	36	CH	NA	NA	NA	NA	GG	GG	GG	GG	GG	GG	GG	TT	TT	GG	TT	TT	TT	GG	TT	TT	GG	GG	TT	GG	GG	TT	GG	TT	GG	TT	GG	GG	GG	GG	GG	TT	GG	GG	TT	TT	TT	TT	TT
AX_94602901	T/C	2	235172	+	36	CH	NA	NA	NA	NA	TT	TT	TT	TT	TT	TT	TT	NN	TT	TT	TT	TT	TT	TC	TT	TT	TT	TT	TT	TT	CC	TT	TT	TT	CC	CC	CC	CC	CC	TC	CC	TT	CC	CC	TC	TT	TT	CC	CC
AX_94978201	A/C	2	235449	+	36	CH	NA	NA	NA	NA	AA	AA	AA	AA	AA	AA	AA	AA	AA	AA	AA	AA	NN	AA	AA	AA	AA	AA	AA	AA	CC	AA	AA	AA	CC	CC	AA	AA	AA	AA	AA	AA	AA	AA	AA	AA	AA	AA	AA
AX_95681984	A/C	2	235449	+	36	CH	NA	NA	NA	NA	AA	AA	AA	AA	AA	AA	AA	AA	AA	AA	AA	AA	AA	AA	AA	AA	AA	AA	AA	AA	CC	AA	AA	AA	CC	CC	AA	AA	AA	AA	AA	AA	AA	AA	AA	AA	AA	AA	AA
AX_95094710	T/C	2	905178	+	36	CH	NA	NA	NA	NA	CC	CC	CC	CC	CC	CC	CC	TT	NN	NN	TT	TT	TT	CC	TT	TT	CC	CC	TT	CC	CC	TT	CC	TT	CC	TT	CC	CC	CC	CC	CC	TT	CC	CC	TT	TT	TT	TT	TT
AX_94674257	A/C	2	1203868	+	36	CH	NA	NA	NA	NA	AA	AA	AA	AA	AA	AA	AA	CC	NN	AA	CC	CC	CC	AA	CC	CC	AA	AA	CC	AA	AA	CC	AA	CC	AA	CC	AA	AA	AA	AA	AA	CC	AA	AA	CC	CC	CC	CC	CC
AX_86179567	A/G	2	1430941	+	36	CH	NA	NA	NA	NA	AA	AA	AA	AA	GG	GG	GG	AA	AA	GG	AA	AA	AA	GG	AA	AA	GG	GG	AA	AA	AA	AA	GG	AA	AA	AA	AA	AA	AA	GG	GG	AA	GG	GG	AA	AA	AA	AA	AA
AX_95015283	A/G	2	1783564	+	36	CH	NA	NA	NA	NA	GG	GG	GG	GG	NN	AA	AA	GG	GG	NN	GG	GG	GG	AA	GG	GG	AA	AA	GG	GG	GG	GG	AA	GG	GG	GG	AA	NN	AA	AA	GG	GG	GG	GG	GG	GG	GG	GG	GG
AX_94768522	T/C	2	1848213	+	36	CH	NA	NA	NA	NA	TT	TT	TT	TT	CC	CC	CC	TT	TT	CC	TT	TT	TT	CC	TT	TT	CC	CC	TT	TT	TT	TT	CC	CC	TT	CC	CC	CC	CC	CC	TT	TT	TT	TT	TT	TT	TT	TT	NN
AX_94978860	C/G	2	1848221	+	36	CH	NA	NA	NA	NA	CC	CC	CC	CC	GG	GG	GG	CC	CC	GG	CC	CC	CC	GG	CC	CC	GG	GG	CC	CC	CC	NN	GG	GG	CC	GG	GG	GG	GG	GG	NN	CC	CC	CC	CC	NN	CC	NN	NN
AX_179560238	T/C	2	1861529	+	36	CH	NA	NA	NA	NA	CC	CC	CC	CC	CC	CC	CC	CC	CC	CC	CC	CC	TC	CC	CC	CC	NN	CC	CC	CC	TT	CC	CC	TT	TT	TT	CC	CC	CC	CC	TC	CC	CC	CC	CC	TT	TT	CC	CC
AX_95659391	T/C	2	1861529	+	36	CH	NA	NA	NA	NA	CC	CC	CC	CC	CC	CC	CC	CC	CC	CC	CC	CC	TC	CC	CC	CC	CC	CC	CC	CC	TT	CC	CC	TT	TT	TT	CC	CC	CC	CC	CC	CC	CC	CC	CC	TT	TT	CC	CC
AX_179475954	T/G	2	1861982	+	36	CH	NA	NA	NA	NA	TT	TT	TT	TT	TT	TT	TT	TT	TT	TT	TT	TT	TT	NN	TT	TT	NN	NN	TT	TT	TT	TT	TT	TT	TT	TT	TG	TG	TG	TT	TG	TT	TG	TG	TG	TT	TT	TT	TT
AX_94638289	T/C	2	2361770	+	36	CH	NA	NA	NA	NA	TT	TT	TT	TT	TT	TT	TT	TT	TT	TT	TT	TT	TT	TT	TT	TT	TT	TT	TT	TT	CC	TT	TT	CC	CC	CC	CC	CC	CC	TT	CC	TT	CC	CC	CC	TT	CC	TT	TT
AX_94642563	C/G	2	3180997	+	36	CH	NA	NA	NA	NA	CC	CC	CC	CC	CG	NN	CG	CC	CC	NN	CC	CC	CC	CG	CC	CC	NN	CG	CC	CC	CC	CC	NN	CC	CC	CC	CC	CC	CC	CG	GG	GG	CC	GG	CC	CC	GG	CC	CC
AX_94788541	A/C	2	3272135	+	36	CH	NA	NA	NA	NA	AA	AA	AA	AA	AA	AA	AA	AA	AA	AA	AA	AA	AA	AA	AA	AA	AA	AA	CC	AA	AA	AA	AA	CC	AA	CC	CC	CC	CC	AA	AA	AA	CC	AA	AA	AA	AA	AA	AA
AX_94676183	T/C	2	3658070	+	36	CH	NA	NA	NA	NA	TC	TC	TC	CC	TT	TT	TT	CC	CC	TT	CC	CC	TC	TT	TC	TC	TT	TT	TT	TC	TC	CC	TT	TT	TC	TC	TC	TC	TC	TT	TT	TC	TC	TT	TT	TT	TT	TC	TC
AX_94980178	A/G	2	4346130	+	36	CH	NA	NA	NA	NA	AA	AA	AA	AA	AA	AA	AA	AA	AA	AA	AA	AA	AA	AA	AA	AA	AA	AA	AA	AA	AA	GG	AA	GG	AA	AA	GG	GG	GG	AA	GG	AA	GG	GG	GG	AA	AA	GG	GG
AX_94557026	T/C	2	4474468	+	36	CH	NA	NA	NA	NA	TT	TT	CC	CC	CC	CC	CC	CC	CC	CC	CC	CC	CC	CC	CC	CC	CC	CC	CC	CC	CC	CC	CC	CC	CC	CC	CC	CC	CC	CC	CC	CC	CC	CC	CC	CC	CC	CC	CC
AX_95196508	C/G	2	4484598	+	36	CH	NA	NA	NA	NA	GG	GG	GG	GG	CC	CC	CC	GG	GG	CC	GG	GG	GG	CC	GG	GG	CC	CC	CC	GG	GG	NN	CC	NN	GG	GG	GG	GG	GG	CC	CC	CG	NN	CC	CG	CC	CC	NN	NN
AX_95214458	C/G	2	4634308	+	36	CH	NA	NA	NA	NA	CC	CC	CC	CC	CC	CC	CC	CC	CC	GG	CC	CC	CG	CC	CC	NN	CC	CC	CC	CC	CC	CC	CC	GG	CC	CC	GG	GG	GG	CC	GG	CC	CC	GG	CC	CC	CC	CC	CC
AX_86164106	C/G	2	4826996	+	36	CH	NA	NA	NA	NA	CC	CC	GG	GG	GG	GG	GG	GG	GG	GG	GG	GG	GG	GG	GG	GG	GG	GG	GG	GG	GG	GG	GG	GG	GG	GG	CC	CC	CC	GG	CC	GG	CC	CC	CC	GG	GG	GG	GG
AX_94659353	T/C	2	5099871	+	36	CH	NA	NA	NA	NA	NN	CC	CC	CC	CC	CC	CC	TT	TT	TT	TT	TT	TT	CC	TT	TT	CC	CC	CC	CC	CC	TT	CC	TT	CC	TT	TT	TT	TT	CC	TT	TT	CC	TT	CC	CC	CC	TT	TT
AX_94740266	T/C	2	5962955	+	36	CH	NA	NA	NA	NA	TT	TT	TT	NN	CC	CC	CC	CC	CC	CC	CC	CC	TT	CC	CC	CC	CC	CC	TT	CC	TT	TT	CC	TT	TT	TT	TT	TT	TT	CC	TT	CC	TT	TT	TT	NN	TT	TT	CC
AX_95259195	A/G	2	6477371	+	36	CH	NA	NA	NA	NA	AA	AA	AA	AA	AA	AA	AA	GG	AA	AA	GG	GG	NN	AA	GG	GG	AA	AA	AA	AA	AA	GG	AA	AA	AA	AA	GG	GG	GG	AA	AA	AA	GG	AA	AA	NN	AA	GG	GG
AX_95226757	T/C	2	6769935	+	36	CH	NA	NA	NA	NA	TT	TT	TT	TT	TT	TT	TT	TT	TT	TT	TT	TT	TT	TT	TT	TT	TT	TT	TT	TT	CC	TT	TT	CC	CC	CC	CC	NN	CC	TT	CC	TT	CC	CC	NN	CC	CC	TT	TT
AX_94402073	A/G	2	7039123	+	36	CH	NA	NA	NA	NA	GG	GG	GG	GG	GG	GG	GG	GG	AA	GG	AA	GG	GG	GG	GG	GG	GG	GG	GG	GG	AA	AA	GG	AA	AA	AA	AA	AA	AA	GG	AA	GG	AA	AA	AA	AA	GG	GG	GG
AX_108895094	T/C	2	7649918	+	36	CH	NA	NA	NA	NA	TT	TT	TT	TT	TT	TT	TT	TT	TT	CC	TT	TT	TT	TT	TT	TT	TT	TT	TT	NN	TT	TT	TT	TT	TT	TT	CC	CC	CC	TT	CC	TT	TT	TT	TT	TT	TT	TT	CC
AX_109542767	T/C	2	9536747	+	36	CH	NA	NA	NA	NA	CC	CC	CC	CC	CC	CC	CC	NN	CC	CC	CC	CC	NN	CC	CC	CC	CC	CC	CC	NN	TT	CC	CC	TT	TT	TT	TT	TT	TT	CC	TT	CC	TT	TT	CC	CC	TT	CC	CC
AX_179388388	T/C	2	9536747	+	36	CH	NA	NA	NA	NA	CC	CC	CC	CC	CC	CC	CC	NN	CC	CC	CC	CC	TC	CC	CC	CC	CC	CC	CC	CC	TT	CC	CC	TT	TT	TT	TT	TT	TT	CC	TT	CC	NN	TT	CC	CC	TT	CC	CC
AX_94551507	T/C	2	9690465	+	36	CH	NA	NA	NA	NA	TT	TT	TT	TT	TT	CC	CC	TT	TT	CC	TT	TT	TT	CC	TT	TT	CC	CC	TT	TT	TT	TT	CC	CC	TT	TT	TT	TT	TT	CC	TT	TT	TT	TT	CC	CC	TT	CC	TC
AX_94801428	T/G	2	9936532	+	36	CH	NA	NA	NA	NA	GG	GG	GG	GG	GG	GG	GG	NN	GG	GG	GG	GG	GG	GG	GG	GG	GG	GG	TT	GG	TT	GG	GG	TT	TT	TT	TT	TT	TT	GG	TG	GG	TT	TT	TT	GG	TT	GG	GG
AX_95014226	C/G	2	10104652	+	36	CH	NA	NA	NA	NA	GG	GG	GG	GG	CC	CC	CC	GG	GG	GG	CC	GG	GG	CC	GG	GG	CC	CC	GG	GG	GG	GG	CC	GG	GG	NN	GG	GG	GG	CC	GG	GG	GG	GG	GG	GG	GG	GG	GG
AX_95202964	A/G	2	10133875	+	36	CH	NA	NA	NA	NA	GG	GG	AA	AA	GG	GG	GG	AA	AA	GG	AA	AA	AA	GG	AA	AA	GG	GG	AA	GG	AA	AA	GG	AA	AA	AA	GG	GG	GG	GG	GG	AA	AG	GG	AG	GG	AA	AA	AA
AX_94874112	A/C	2	10204574	+	36	CH	NA	NA	NA	NA	CC	CC	CC	CC	AA	AA	AA	CC	CC	NN	AA	CC	NN	AA	CC	CC	AA	AA	CC	CC	AA	CC	AA	AA	AA	AA	CC	CC	CC	AA	CC	AA	AA	CC	CC	AA	AA	CC	CC
AX_179391616	A/G	2	10755505	+	36	CH	NA	NA	NA	NA	AA	AA	AA	AA	GG	GG	GG	AA	AA	AA	GG	AA	AA	GG	AA	AA	GG	GG	GG	AA	GG	AA	GG	GG	GG	GG	GG	GG	GG	GG	GG	NN	GG	GG	AA	GG	GG	AA	AA
AX_179560926	A/G	2	10755505	+	36	CH	NA	NA	NA	NA	AA	AA	AA	AG	GG	GG	GG	AA	AA	AA	GG	AA	AG	AG	NN	NN	GG	GG	GG	AA	GG	AA	GG	GG	GG	GG	GG	GG	GG	AG	NN	AA	GG	GG	AA	GG	GG	AA	AA
AX_94692514	C/G	2	11633592	+	36	CH	NA	NA	NA	NA	CC	CC	CC	CC	GG	GG	GG	CC	CC	GG	GG	CC	CC	GG	CC	CC	GG	GG	GG	CC	CC	CC	GG	CC	CC	CC	CC	CC	CC	GG	CC	GG	CC	CC	GG	CC	CC	CC	CC
AX_94795575	A/G	2	11699838	+	36	CH	NA	NA	NA	NA	AA	AA	GG	AA	GG	GG	AA	AA	NN	AA	GG	AA	GG	NN	GG	GG	AA	AA	AA	AA	AA	GG	GG	GG	AA	GG	AA	AA	AA	AA	AA	GG	AA	AA	AA	GG	GG	GG	AA
AX_94728974	C/G	2	12072875	+	36	CH	NA	NA	NA	NA	CC	CC	CC	CC	CC	NN	CC	CC	CC	CC	CC	CC	CC	CC	CC	CC	CC	CC	CC	CC	GG	CC	NN	GG	GG	GG	CC	CC	CC	CC	CC	CC	CC	CC	CC	GG	GG	CC	CC
AX_94592076	A/G	2	12149367	+	36	CH	NA	NA	NA	NA	GG	GG	AA	AA	AA	AA	AA	AA	NN	GG	AA	AA	AA	AA	AA	AA	AA	AA	AA	AA	GG	GG	AA	GG	GG	GG	GG	GG	GG	AA	GG	AA	GG	GG	GG	AA	AA	GG	GG
AX_94466051	A/G	2	12828060	+	36	CH	NA	NA	NA	NA	AA	AA	AA	GG	GG	GG	GG	GG	GG	AG	GG	AA	GG	GG	GG	GG	GG	GG	GG	AA	GG	AA	GG	GG	GG	GG	AA	AA	AA	GG	AA	GG	AA	AA	GG	AA	GG	AA	AA
AX_94400901	A/G	2	13044139	+	36	CH	NA	NA	NA	NA	GG	GG	GG	GG	GG	GG	GG	GG	GG	GG	GG	GG	GG	GG	GG	GG	GG	GG	AA	GG	GG	GG	GG	GG	GG	GG	GG	GG	GG	GG	GG	GG	GG	GG	GG	GG	GG	NN	GG
AX_94844203	T/C	2	13507325	+	36	CH	NA	NA	NA	NA	TT	TT	TT	NN	TT	NN	TT	TT	TT	TT	NN	TT	TT	TT	TT	TT	TT	TT	TT	TT	TT	TT	TT	TT	TT	TT	NN	TC	TC	NN	TC	TT	TC	TC	TC	TT	TT	NN	TC
AX_94609385	A/G	2	14138799	+	36	CH	NA	NA	NA	NA	GG	GG	GG	GG	GG	GG	GG	GG	GG	GG	GG	GG	AA	GG	GG	AA	GG	GG	AA	AA	AA	GG	GG	AA	AA	AA	AA	AA	AA	GG	AA	GG	AA	AA	GG	GG	AA	AA	AA
AX_94759371	C/G	2	14147728	+	36	CH	NA	NA	NA	NA	GG	GG	CC	GG	GG	CC	CC	GG	NN	GG	CC	GG	GG	CC	GG	GG	CC	CC	CC	GG	CC	GG	CC	CC	CC	CC	CC	CC	CC	CC	CC	CG	CC	CC	CC	GG	CC	CC	CC
AX_86175358	T/G	2	14199952	+	36	CH	NA	NA	NA	NA	TT	TT	TT	TT	TT	TT	TT	TT	TT	TT	TT	TT	TT	TT	TT	TT	TT	TT	TT	TT	TT	TT	TT	TT	TT	TT	TG	TG	TG	TT	TG	TT	TG	TG	TG	TT	TT	TT	TT
AX_95161376	A/G	2	14200905	+	36	CH	NA	NA	NA	NA	AA	AA	GG	GG	GG	GG	GG	GG	AA	AA	GG	GG	GG	GG	GG	GG	GG	GG	GG	GG	AA	AA	GG	AA	AA	AA	AA	AA	AA	GG	AA	GG	AA	AA	AA	GG	GG	AA	AA
AX_95175506	A/G	2	14865533	+	36	CH	NA	NA	NA	NA	AG	NN	GG	AA	AA	AA	AA	AA	AA	AA	AA	AA	AA	AA	AA	AA	AA	AA	AA	GG	AA	AA	AA	GG	GG	GG	GG	GG	GG	AA	GG	AA	GG	GG	AG	AA	AA	AA	AA
AX_112288327	T/C	2	15498649	+	36	CH	NA	NA	NA	NA	TT	TT	TT	TT	TT	TT	TT	TT	TT	TT	TT	TT	TT	TT	TT	TT	TT	TT	TT	TT	TT	TT	TT	TT	TT	TT	TT	TT	TT	TT	TT	TT	TT	TT	TT	TT	TT	CC	CC
AX_178066773	T/C	2	15498649	+	36	CH	NA	NA	NA	NA	TT	TT	TT	TT	TT	TT	TT	TT	TT	TC	TT	TT	TT	TT	TT	TT	TT	TT	TT	TT	TT	TT	TT	TT	TT	TT	TT	TT	TT	TT	TT	TT	TT	TT	TT	TT	TT	CC	CC
AX_94845742	T/C	2	15745889	+	36	CH	NA	NA	NA	NA	TT	TT	TT	CC	TT	TT	TT	TT	TT	NN	TT	TT	TT	TT	TT	TT	TT	TT	TT	CC	CC	NN	TT	CC	CC	CC	CC	CC	CC	TT	CC	TT	NN	CC	TT	TT	TT	NN	CC
AX_95152800	A/G	2	16534215	+	36	CH	NA	NA	NA	NA	AG	AA	AA	AA	AA	AA	AA	AA	AA	AA	AA	AA	AA	AA	AA	AA	AA	AA	GG	AA	AA	AA	AA	AA	AA	AA	AA	AA	AA	AA	AA	AA	AG	AA	AA	AA	AA	GG	AG
AX_94661034	A/G	2	17241211	+	36	CH	NA	NA	NA	NA	GG	GG	AA	GG	GG	GG	GG	GG	GG	NN	GG	GG	GG	GG	GG	NN	GG	GG	GG	GG	AA	GG	GG	AA	AA	AA	AA	AA	AA	GG	AA	NN	AA	NN	AA	GG	AA	AA	AA
AX_179557532	T/C	2	17380774	+	36	CH	NA	NA	NA	NA	CC	TT	TT	TT	TT	TT	TC	TT	TT	TC	CC	TT	TT	TC	TT	TC	TC	NN	NN	TT	TT	TT	TT	CC	TT	TT	CC	CC	CC	TC	CC	TC	CC	TT	CC	TT	TC	CC	TC
AX_94728009	T/C	2	18952958	+	36	CH	NA	NA	NA	NA	CC	CC	TT	TT	TT	TT	TT	TT	TT	NN	TT	TT	TT	TT	TT	TT	TT	TT	TT	CC	TT	CC	TT	TT	TT	TT	CC	CC	CC	TT	TT	NN	TT	TT	TT	TT	TT	TT	CC
AX_95632238	T/C	2	18952958	+	36	CH	NA	NA	NA	NA	CC	CC	TT	TT	TT	TT	TT	TT	TT	NN	TT	TT	TT	TT	TT	TT	TT	TT	TT	CC	TT	CC	TT	TT	TT	TT	CC	CC	CC	TT	TT	TC	TT	TT	TT	TT	TT	TT	CC
AX_112291074	T/C	2	18955601	+	36	CH	NA	NA	NA	NA	CC	CC	TT	TT	TT	TT	TT	TT	TT	TT	TT	TT	TT	TT	TT	TT	TT	TT	TT	CC	TT	CC	TT	TT	TT	TT	CC	CC	CC	TT	TT	TT	TT	TT	TT	TT	TT	TT	CC
AX_95654675	T/C	2	18955601	+	36	CH	NA	NA	NA	NA	CC	CC	TT	TT	TT	TT	TT	TT	TT	NN	TT	TT	TT	TT	TT	TT	TT	TT	TT	CC	TT	CC	TT	TT	TT	TT	CC	CC	CC	TT	TT	TT	TT	TT	TT	TT	TT	TT	CC
AX_179477143	T/C	2	19130743	+	36	CH	NA	NA	NA	NA	CC	CC	CC	CC	CC	CC	CC	CC	CC	CC	CC	CC	CC	CC	CC	CC	CC	CC	CC	CC	TT	CC	CC	TT	TT	TT	TT	TT	TT	CC	TT	CC	TT	TT	TT	CC	CC	TT	CC
AX_179562390	T/C	2	19130743	+	36	CH	NA	NA	NA	NA	CC	CC	CC	CC	NN	CC	CC	CC	CC	TT	CC	CC	NN	CC	CC	NN	CC	CC	CC	CC	TT	NN	CC	TT	TT	TT	TT	TT	TT	CC	TT	CC	NN	TT	TT	CC	CC	TT	CC
AX_94711533	C/G	2	20594010	+	36	CH	NA	NA	NA	NA	GG	GG	CC	CC	CC	CC	CC	CC	CC	NN	CC	CC	CC	CC	CC	CC	CC	CC	CC	CC	GG	GG	CC	GG	GG	GG	GG	GG	GG	CC	GG	CC	GG	GG	GG	CC	CC	GG	GG
AX_95098566	T/C	2	23084275	+	36	CH	NA	NA	NA	NA	TT	TT	TT	TT	TT	TT	TT	TT	TT	TC	TT	TT	TT	TT	TT	TT	TT	TT	TT	TT	TT	TT	TT	TT	TT	TT	TT	TT	TT	TT	TC	TT	TT	TC	TT	TT	TT	TT	TT
AX_95682047	T/C	2	23084275	+	36	CH	NA	NA	NA	NA	TT	TT	TT	TT	TT	TT	TT	TT	TT	CC	TT	TT	TT	TT	TT	TT	TT	TT	TT	TT	TT	TT	TT	TT	TT	TT	TC	TT	TT	TT	CC	TT	TT	CC	TT	TT	TT	TT	TT
AX_94912445	C/G	2	24163300	+	36	CH	NA	NA	NA	NA	GG	NN	CC	CG	CG	CG	CG	CG	CG	NN	CG	CG	NN	CG	CG	CG	CG	CG	CG	CG	CC	CG	CG	CC	CC	CC	GG	GG	GG	CG	GG	CG	GG	GG	GG	GG	CG	CC	CC
AX_95002138	T/C	2	24491683	+	36	CH	NA	NA	NA	NA	TT	TT	TT	TT	NN	TT	TT	TT	TT	TT	TT	TT	TT	TT	TT	TT	TT	TT	TT	TT	TT	TT	TT	TT	TT	TT	TT	TT	TT	TT	TT	TT	TT	TT	TT	TT	TT	TT	TT
AX_109335044	A/C	2	24874761	+	36	CH	NA	NA	NA	NA	CC	AC	CC	AA	CC	CC	CC	AA	AA	CC	AA	AA	AA	AC	AA	AA	CC	CC	CC	AA	CC	AA	CC	CC	CC	CC	AA	AA	AA	CC	AA	NN	CC	AA	AA	CC	CC	CC	CC
AX_94834442	T/C	2	25276309	+	36	CH	NA	NA	NA	NA	TT	TT	NN	TT	CC	CC	CC	CC	TT	CC	TT	TT	CC	CC	TT	TT	CC	CC	TT	TT	CC	TT	CC	CC	CC	CC	TT	TT	TT	CC	NN	CC	CC	NN	TT	CC	CC	CC	TT
AX_94441727	T/C	2	25617465	+	36	CH	NA	NA	NA	NA	CC	CC	TT	CC	CC	CC	CC	NN	CC	CC	CC	CC	NN	CC	NN	CC	CC	CC	CC	CC	TT	CC	CC	TT	TT	TT	CC	CC	CC	CC	CC	CC	TT	CC	CC	CC	CC	CC	TT
AX_94396046	T/C	2	25896671	+	36	CH	NA	NA	NA	NA	CC	TT	CC	CC	CC	CC	CC	CC	CC	CC	CC	CC	CC	CC	CC	CC	CC	CC	CC	CC	TT	CC	CC	TC	TC	TC	TT	TC	TC	CC	TT	CC	TT	TT	TC	CC	TT	NN	CC
AX_94512829	T/C	2	27259209	+	36	CH	NA	NA	NA	NA	NN	TT	TT	TT	TT	TT	TT	TT	TT	TT	CC	TT	TT	TT	TT	TT	TT	TT	TT	TT	TT	TT	TT	CC	TT	TT	CC	CC	CC	TT	CC	NN	CC	TC	CC	TT	TT	CC	TT
AX_95653013	A/G	2	27731585	+	36	CH	NA	NA	NA	NA	AA	AA	AA	AA	AA	NN	AA	AA	AA	AA	AA	AA	AA	AA	AA	AA	AA	AA	AA	NN	AA	AA	AA	AA	NN	AA	GG	GG	GG	AA	GG	AA	GG	AA	GG	NN	AA	AA	AA
AX_110945022	C/G	2	28364698	+	36	CH	NA	NA	NA	NA	GG	GG	CC	GG	GG	GG	CC	GG	GG	CC	GG	GG	CC	GG	GG	CC	GG	GG	CC	CC	CC	GG	GG	CC	CC	CC	GG	GG	GG	GG	GG	GG	GG	GG	CC	GG	GG	GG	CC
AX_94632775	A/G	2	28626866	+	36	CH	NA	NA	NA	NA	GG	AG	GG	GG	GG	GG	GG	GG	GG	AA	GG	GG	GG	GG	GG	GG	GG	GG	GG	AA	GG	NN	GG	GG	GG	GG	GG	GG	AG	GG	GG	AG	GG	GG	GG	GG	GG	GG	AA
AX_179388485	T/C	2	29987527	+	36	CH	NA	NA	NA	NA	CC	CC	TT	CC	TT	CC	CC	TC	CC	TT	CC	CC	NN	CC	CC	CC	CC	CC	TC	CC	TT	CC	CC	TT	TT	TT	TC	NN	TT	CC	CC	TT	TT	CC	TT	CC	CC	CC	CC
AX_95187981	T/C	2	29987527	+	36	CH	NA	NA	NA	NA	TC	TC	TT	TC	TT	TC	TC	TC	TC	TT	TC	TC	TC	TC	TC	TC	NN	TC	TT	TC	TT	TC	TC	TT	TT	TT	NN	TC	TC	TC	CC	TT	TC	CC	TC	TC	TC	TC	TC
AX_95660807	A/C	2	30369976	+	36	CH	NA	NA	NA	NA	CC	CC	CC	AA	CC	CC	CC	NN	NN	CC	AA	AA	NN	CC	AA	NN	CC	CC	CC	NN	CC	CC	CC	CC	CC	CC	CC	CC	CC	CC	CC	CC	CC	CC	CC	CC	CC	CC	CC
AX_94698280	T/C	2	31857308	+	36	CH	NA	NA	NA	NA	TT	TT	TT	TT	TT	TT	TT	TT	TT	TT	TT	TT	NN	TT	TT	TT	TT	TT	TT	TT	CC	TT	TT	CC	CC	CC	CC	CC	CC	TT	CC	TT	CC	CC	CC	TT	TT	CC	TT
AX_110411855	T/C	2	32514874	+	36	CH	NA	NA	NA	NA	CC	CC	TT	CC	CC	CC	CC	CC	CC	CC	CC	CC	CC	CC	CC	CC	CC	CC	TT	CC	CC	CC	CC	CC	CC	CC	CC	CC	CC	CC	CC	CC	CC	CC	CC	CC	TT	TT	TT
AX_94484295	A/G	2	32776235	+	36	CH	NA	NA	NA	NA	GG	GG	AA	GG	GG	GG	GG	GG	GG	GG	GG	GG	GG	GG	GG	GG	GG	GG	AA	GG	GG	GG	GG	GG	GG	GG	GG	GG	GG	GG	GG	GG	GG	GG	GG	GG	AA	AA	GG
AX_109332775	A/C	2	34210793	+	36	CH	NA	NA	NA	NA	CC	CC	CC	CC	CC	CC	CC	AC	CC	CC	CC	CC	CC	CC	CC	CC	CC	CC	CC	CC	CC	AA	CC	AA	CC	CC	CC	CC	CC	CC	CC	CC	CC	CC	CC	CC	AA	AA	CC
AX_179560668	A/C	2	34210793	+	36	CH	NA	NA	NA	NA	CC	CC	CC	CC	CC	CC	CC	AC	CC	CC	CC	CC	CC	CC	CC	CC	CC	CC	CC	CC	CC	AA	CC	AA	CC	CC	CC	CC	CC	AC	CC	CC	CC	CC	CC	CC	AA	AA	CC
AX_112289449	A/G	2	35284112	+	36	CH	NA	NA	NA	NA	AA	AA	AA	AA	AG	AA	AA	AA	AA	AA	AA	AA	AA	AA	AA	AA	AA	AA	AA	AA	AA	AA	AA	AA	AA	AA	AG	AG	AG	AA	GG	AA	AG	AG	AG	AA	AA	AA	AA
AX_94783669	A/G	2	35284112	+	36	CH	NA	NA	NA	NA	AA	AA	AA	AA	AG	AA	AA	AA	AA	AA	NN	AA	AA	AA	AA	AA	AA	AA	AA	AA	AA	AA	AA	AA	AA	AA	AG	AG	AG	AA	AG	AA	AG	NN	AG	NN	AA	AA	AA
AX_158545195	A/G	2	35284841	+	36	CH	NA	NA	NA	NA	GG	GG	GG	GG	AA	GG	GG	AG	GG	GG	GG	GG	GG	GG	GG	GG	GG	GG	GG	GG	GG	GG	GG	GG	GG	GG	GG	GG	GG	GG	GG	GG	GG	GG	GG	GG	GG	GG	GG
AX_89351652	A/G	2	35284841	+	36	CH	NA	NA	NA	NA	GG	GG	GG	GG	AA	GG	GG	GG	GG	GG	GG	GG	GG	GG	GG	GG	GG	GG	GG	GG	NN	GG	GG	GG	GG	GG	GG	AG	NN	GG	NN	GG	NN	AG	NN	GG	GG	GG	GG
AX_95121543	A/G	2	35812783	+	36	CH	NA	NA	NA	NA	AA	AA	AA	AA	AA	AA	AA	AA	AA	AA	AA	AA	AA	AA	AA	AA	AA	AA	AA	AA	GG	GG	AA	GG	GG	GG	GG	GG	GG	AA	GG	AA	GG	GG	GG	AA	GG	GG	AA
AX_95631341	A/G	2	35812783	+	36	CH	NA	NA	NA	NA	AA	AA	AA	AA	AA	AA	AA	AA	AA	AA	AA	AA	AA	AA	AA	AA	AA	AA	AA	AA	GG	GG	AA	GG	GG	GG	GG	GG	GG	AA	GG	AA	GG	GG	GG	AA	GG	GG	AA
AX_179558898	T/C	2	35814609	+	36	CH	NA	NA	NA	NA	TT	TT	TT	TT	TT	TT	TT	TT	TT	TT	TT	TT	TT	TT	TT	TT	TT	TT	TT	TT	CC	CC	TT	CC	CC	CC	CC	CC	CC	TT	CC	TT	CC	CC	CC	TT	CC	CC	TT
AX_95631128	T/C	2	35814609	+	36	CH	NA	NA	NA	NA	TT	TT	TT	TT	TT	TT	TT	TT	TT	TT	TT	TT	TT	TT	TT	TT	TT	TT	TT	TT	CC	CC	TT	CC	CC	CC	CC	CC	CC	TT	CC	TT	CC	CC	CC	TT	CC	CC	TT
AX_179560457	T/C	2	35814683	+	36	CH	NA	NA	NA	NA	NN	CC	CC	CC	CC	CC	CC	CC	CC	CC	CC	CC	CC	CC	CC	CC	CC	CC	CC	CC	TT	NN	CC	TT	TT	NN	TT	TT	TT	CC	TT	CC	TT	TT	TT	CC	TT	TT	CC
AX_94895246	T/C	2	35814683	+	36	CH	NA	NA	NA	NA	CC	CC	CC	CC	CC	CC	CC	CC	CC	CC	CC	CC	CC	CC	CC	CC	CC	CC	CC	CC	TT	TT	CC	TT	TT	TT	TT	TT	TT	CC	TT	CC	TT	TT	TT	CC	TT	TT	CC
AX_94708814	T/C	2	36802289	+	36	CH	NA	NA	NA	NA	CC	CC	CC	CC	CC	CC	CC	CC	CC	CC	CC	CC	CC	CC	CC	CC	CC	CC	CC	CC	TT	TT	CC	TT	TT	TT	TT	TT	TT	CC	TT	CC	TT	TT	TT	CC	TT	TT	CC
AX_95631908	T/C	2	36802289	+	36	CH	NA	NA	NA	NA	CC	CC	CC	CC	CC	CC	CC	CC	CC	CC	CC	CC	CC	CC	CC	CC	CC	CC	CC	CC	TT	TT	CC	TT	TT	TT	TT	TT	TT	CC	TT	CC	TT	TT	TT	CC	TT	TT	CC
AX_95131796	A/G	2	37518083	+	36	CH	NA	NA	NA	NA	AA	AA	AA	AA	AA	AA	AA	AA	AA	AA	AA	AA	NN	AA	AA	AA	AA	AA	AA	AA	GG	AA	AA	AA	GG	GG	GG	GG	GG	AA	GG	AA	GG	GG	GG	AA	AA	AA	AA
AX_95633517	A/G	2	37518083	+	36	CH	NA	NA	NA	NA	AA	AA	AA	AA	AA	AA	AA	AA	AA	AA	AA	AA	AA	AA	AA	NN	AA	AA	AA	AA	GG	AA	AA	AA	GG	GG	GG	GG	GG	AA	GG	AA	GG	GG	GG	NN	AA	AA	AA
AX_179557865	A/C	2	37518522	+	36	CH	NA	NA	NA	NA	NN	NN	AA	AA	AA	AA	AA	AA	AA	AA	AA	AA	AA	AA	AA	AA	AA	AA	NN	NN	CC	NN	AA	AA	CC	CC	CC	CC	CC	AA	CC	AA	CC	CC	CC	AA	AA	AA	AA
AX_109552574	A/C	2	38479968	+	36	CH	NA	NA	NA	NA	CC	CC	CC	CC	CC	CC	CC	CC	CC	CC	CC	CC	AC	CC	CC	CC	CC	CC	CC	CC	AA	CC	CC	CC	AA	AA	AA	AA	AA	CC	AA	CC	AA	AA	AA	CC	CC	CC	CC
AX_94504839	A/C	2	38479968	+	36	CH	NA	NA	NA	NA	CC	CC	CC	CC	CC	CC	CC	CC	CC	CC	CC	CC	NN	CC	CC	CC	CC	CC	CC	CC	AA	CC	CC	CC	AA	AA	AA	AA	AA	CC	AA	CC	AA	AA	AA	CC	CC	CC	CC
AX_94706391	A/G	2	38833996	+	36	CH	NA	NA	NA	NA	AA	AA	AA	AA	GG	AA	AA	AA	AA	AA	AA	AA	AA	NN	AA	AA	AA	AA	GG	AA	AA	AG	AA	AA	AA	AA	NN	AG	AG	NN	AG	AA	AG	AG	AG	AA	GG	GG	AA
AX_94446339	T/C	2	38884516	+	36	CH	NA	NA	NA	NA	TT	TT	TT	TT	TT	TT	TT	TT	TT	TT	TT	TT	TC	TT	TT	TT	TT	TT	TT	TT	CC	TT	TT	TT	CC	CC	CC	CC	CC	TT	CC	TT	CC	CC	CC	TT	TT	TT	TT
AX_95653961	T/C	2	38884516	+	36	CH	NA	NA	NA	NA	TT	TT	TT	TT	TT	TT	TT	TT	TT	TT	TT	TT	TT	TT	TT	TT	TT	TT	TT	TT	CC	TT	TT	TT	CC	CC	TC	TC	TC	TT	TC	TT	TC	TC	CC	TT	TT	TT	TT
AX_94815439	C/G	2	38910582	+	36	CH	NA	NA	NA	NA	GG	GG	GG	NN	CC	GG	GG	NN	GG	CG	GG	GG	GG	GG	GG	GG	GG	GG	GG	GG	GG	GG	GG	GG	GG	GG	GG	GG	GG	GG	GG	GG	GG	GG	GG	GG	GG	GG	GG
AX_179560298	A/G	2	39265027	+	36	CH	NA	NA	NA	NA	AA	AA	AA	AA	AA	AA	AA	AA	AA	AA	AA	AA	NN	AA	AA	AA	AA	AA	AA	AA	GG	AA	AA	AA	GG	GG	AG	AG	AG	AA	AG	AA	AG	AG	GG	AA	AA	AA	AA
AX_95659425	A/G	2	39265027	+	36	CH	NA	NA	NA	NA	AA	AA	AA	AA	AA	AA	AA	AA	AA	AA	AA	AA	NN	AA	AA	AA	AA	AA	AA	AA	GG	AA	AA	AA	GG	GG	AG	AG	AG	AA	AG	AA	AG	AG	GG	AA	AA	AA	AA
AX_94990715	A/G	2	39600490	+	36	CH	NA	NA	NA	NA	AA	AA	AA	GG	GG	AA	AA	GG	GG	AG	GG	GG	GG	AA	GG	AA	AA	AA	GG	AA	GG	AG	AA	GG	GG	GG	GG	GG	GG	AA	GG	AG	GG	GG	GG	AA	GG	AA	AA
AX_94465615	T/C	2	40878706	+	36	CH	NA	NA	NA	NA	TT	TT	TT	TT	TT	TT	TT	NN	TT	CC	TT	TT	NN	TT	TT	TT	NN	TT	CC	TT	CC	CC	TT	TT	CC	CC	TC	CC	CC	TT	TT	TT	CC	TT	CC	TT	TT	TT	TT
AX_94425009	A/G	2	41091786	+	36	CH	NA	NA	NA	NA	GG	GG	GG	GG	GG	GG	GG	NN	GG	GG	GG	GG	GG	GG	GG	GG	GG	GG	AA	GG	GG	AG	GG	GG	GG	GG	GG	GG	GG	GG	GG	GG	GG	GG	GG	GG	GG	GG	GG
AX_112286364	T/C	2	41468595	+	36	CH	NA	NA	NA	NA	TT	TT	CC	TT	CC	TT	TT	TT	TT	NN	TT	TT	TT	TT	TT	NN	TT	TT	CC	TT	CC	TT	TT	CC	CC	NN	TT	CC	CC	TT	TT	TT	CC	TT	CC	TT	TT	TT	TT
AX_179560314	T/C	2	41468595	+	36	CH	NA	NA	NA	NA	TT	TT	CC	TT	CC	TT	TT	TT	TT	NN	TT	TT	TT	TT	TT	TT	TT	TT	CC	TT	CC	TT	TT	CC	CC	CC	NN	CC	CC	TT	TT	TT	CC	TT	CC	TT	TT	TT	TT
AX_94479695	C/G	2	44542156	+	36	CH	NA	NA	NA	NA	CC	CC	CC	NN	NN	NN	CC	NN	CC	CC	CC	GG	CC	CC	CC	CC	NN	CC	CC	CC	CC	CC	CC	CC	CC	CC	CC	CC	CC	CC	CC	NN	CC	CC	CC	CC	CC	CC	CC
AX_94949390	T/C	2	45738033	+	36	CH	NA	NA	NA	NA	TT	TT	TT	TT	TT	TT	TT	TT	TT	TT	TT	TT	TT	TT	TT	TT	TT	TT	TT	TT	CC	TT	TT	TT	CC	CC	TC	NN	CC	TT	NN	TC	CC	TT	CC	TT	TT	TT	TT
AX_94921195	A/C	2	48056082	+	36	CH	NA	NA	NA	NA	CC	CC	AA	CC	AA	CC	CC	AC	CC	AA	CC	CC	AC	CC	CC	CC	CC	CC	AA	CC	AC	CC	CC	AA	AA	AA	AC	AC	AA	CC	CC	AC	AA	CC	NN	CC	CC	CC	CC
AX_94833199	T/C	2	48280051	+	36	CH	NA	NA	NA	NA	CC	CC	TT	CC	TT	CC	CC	NN	CC	TT	CC	CC	TC	CC	CC	CC	CC	CC	TT	CC	TT	CC	CC	TT	TT	TT	NN	TT	TT	CC	CC	TT	TT	CC	TT	CC	CC	CC	CC
AX_95190390	A/G	2	48607135	+	36	CH	NA	NA	NA	NA	GG	GG	AA	GG	AA	GG	GG	AG	GG	AA	GG	GG	AG	GG	GG	GG	GG	GG	AA	GG	AA	GG	GG	AA	AA	AA	AG	AA	AA	GG	GG	AA	AA	GG	AA	GG	GG	GG	GG
AX_94849540	T/G	2	49586954	+	36	CH	NA	NA	NA	NA	GG	GG	TT	GG	GG	GG	GG	GG	GG	NN	GG	GG	GG	GG	GG	GG	GG	GG	TT	TT	GG	TT	GG	GG	GG	GG	TT	TT	TT	GG	TT	GG	TT	TT	TT	GG	GG	TT	TT
AX_94823004	T/C	2	51991116	+	36	CH	NA	NA	NA	NA	TT	TT	TT	CC	TT	TT	TT	TT	CC	TT	TT	CC	TT	TT	TT	TT	TT	TT	TT	TT	CC	TT	TT	TT	CC	CC	TC	NN	NN	TT	NN	TT	NN	NN	NN	TT	TT	TT	TT
AX_95631899	A/G	2	53532706	+	36	CH	NA	NA	NA	NA	AA	AA	AA	AG	AG	AA	AA	AG	NN	AA	AG	AG	AA	AA	AG	AA	AA	AA	NN	AA	AA	AA	AA	AA	AA	AA	AA	AA	AA	AA	AA	AA	AA	AA	AA	AA	AA	AA	AA
AX_179475613	T/C	2	55736282	+	36	CH	NA	NA	NA	NA	CC	CC	CC	CC	CC	CC	CC	CC	CC	CC	CC	CC	CC	CC	CC	CC	CC	CC	CC	CC	TT	CC	CC	TT	TT	TT	TT	TT	TT	CC	TT	CC	TT	TT	TT	CC	CC	CC	CC
AX_94648555	A/G	2	57379452	+	36	CH	NA	NA	NA	NA	GG	GG	GG	GG	GG	GG	GG	GG	GG	GG	GG	GG	AG	GG	GG	GG	GG	GG	GG	GG	AA	GG	GG	GG	AA	AA	AA	AA	AA	GG	AA	GG	AA	AA	AA	GG	GG	GG	GG
AX_179558224	T/C	2	58114267	+	36	CH	NA	NA	NA	NA	CC	CC	CC	CC	CC	CC	CC	CC	CC	CC	CC	CC	CC	CC	CC	CC	CC	CC	CC	CC	TT	CC	CC	TT	TT	TT	TT	TT	TT	CC	TT	CC	TT	TT	TT	CC	TT	CC	CC
AX_94800485	T/C	2	58114267	+	36	CH	NA	NA	NA	NA	CC	CC	CC	CC	CC	CC	CC	CC	CC	CC	CC	CC	CC	CC	CC	CC	CC	CC	CC	CC	TT	CC	CC	TT	TT	TT	TT	TT	TT	CC	TT	CC	TT	TT	TT	CC	TT	CC	CC
AX_95151393	T/C	2	58505015	+	36	CH	NA	NA	NA	NA	CC	CC	CC	CC	CC	CC	CC	CC	CC	CC	CC	CC	CC	CC	CC	CC	CC	CC	CC	CC	TT	CC	CC	TT	TT	TT	TT	TT	TT	CC	TT	CC	TT	TT	TT	CC	TT	CC	CC
AX_95634287	T/C	2	58505015	+	36	CH	NA	NA	NA	NA	CC	CC	CC	CC	CC	CC	CC	CC	CC	CC	CC	CC	CC	CC	CC	CC	CC	CC	CC	CC	TT	CC	CC	TT	TT	TT	TT	TT	TT	CC	TT	CC	TT	TT	TT	CC	TT	CC	CC
AX_86172163	T/C	2	58898684	+	36	CH	NA	NA	NA	NA	CC	CC	CC	CC	CC	CC	CC	TC	CC	CC	CC	CC	CC	CC	CC	CC	CC	CC	CC	CC	TT	CC	CC	TT	TT	TT	TT	TT	TT	CC	TT	CC	TT	TT	TT	CC	CC	CC	CC
AX_179476279	A/G	2	58898871	+	36	CH	NA	NA	NA	NA	AA	AA	AA	NN	AA	AA	AA	AA	AA	AA	AA	AA	AA	AA	AA	AA	AA	AA	AA	AA	GG	AA	AA	GG	GG	GG	GG	GG	GG	AA	GG	AA	GG	GG	GG	AA	AA	AA	AA
AX_94592332	A/G	2	58898871	+	36	CH	NA	NA	NA	NA	AA	AA	AA	AA	AA	AA	AA	NN	AA	AA	AA	AA	AA	AA	AA	AA	AA	AA	AA	AA	NN	AA	AA	GG	GG	GG	GG	GG	GG	AA	GG	AA	GG	GG	GG	AA	AA	AA	AA
AX_95634294	T/C	2	58900520	+	36	CH	NA	NA	NA	NA	TT	TT	TT	TT	TT	TT	TT	NN	TT	TT	TT	TT	TT	TT	TT	TT	TT	TT	TT	TT	CC	TT	TT	CC	CC	CC	CC	CC	CC	TT	CC	TT	CC	NN	CC	TT	TT	TT	TT
AX_94835306	T/C	2	59471177	+	36	CH	NA	NA	NA	NA	TT	TT	TT	TT	TT	TT	TT	TT	TT	TT	TT	TT	TT	NN	TT	TT	TT	TT	TT	TT	CC	TT	TT	TT	CC	CC	CC	CC	NN	TC	NN	TT	CC	CC	CC	TT	TT	TT	TT
AX_179559231	A/G	2	59804030	+	36	CH	NA	NA	NA	NA	AA	AA	AA	AA	AA	AA	AA	AA	AA	AA	AA	AA	AA	AA	AA	AA	AA	AA	AA	AA	GG	AA	AA	GG	GG	AA	GG	GG	GG	AA	GG	AA	GG	GG	GG	AA	AA	AA	AA
AX_95661629	A/G	2	59804030	+	36	CH	NA	NA	NA	NA	AA	AA	AA	AA	AA	AA	AA	AA	AA	AA	AA	AA	AA	AA	AA	AA	AA	AA	AA	AA	GG	AA	AA	GG	GG	GG	GG	GG	GG	AA	GG	AA	GG	GG	GG	AA	AA	AA	AA
AX_94625505	A/G	2	59853269	+	36	CH	NA	NA	NA	NA	GG	GG	GG	GG	GG	NN	GG	AG	GG	GG	GG	GG	GG	GG	GG	GG	GG	GG	GG	GG	AA	GG	GG	AA	AA	AA	AA	AA	AA	GG	AA	GG	AA	AA	AA	GG	GG	GG	GG
AX_95658472	A/G	2	59853269	+	36	CH	NA	NA	NA	NA	GG	GG	GG	GG	GG	GG	GG	AG	GG	GG	GG	GG	GG	GG	GG	GG	GG	GG	GG	GG	AA	GG	GG	AA	AA	AA	AA	AA	AA	GG	AA	GG	AA	AA	AA	GG	GG	GG	GG
AX_112288975	A/G	2	60369401	+	36	CH	NA	NA	NA	NA	GG	GG	GG	GG	GG	GG	GG	AA	GG	GG	AA	AA	NN	GG	AA	AA	GG	GG	GG	GG	GG	AA	GG	GG	GG	GG	GG	GG	GG	GG	GG	GG	GG	GG	GG	GG	GG	AA	AA
AX_179558304	A/G	2	60369401	+	36	CH	NA	NA	NA	NA	GG	GG	GG	GG	GG	GG	GG	AA	GG	GG	AA	AA	GG	GG	AA	AA	GG	GG	GG	GG	GG	AA	GG	GG	GG	GG	GG	GG	GG	GG	GG	GG	GG	GG	GG	GG	GG	AA	AA
AX_94982838	A/G	2	60913695	+	36	CH	NA	NA	NA	NA	AA	AA	GG	AA	AA	AA	AA	AA	AA	NN	AA	AA	AA	NN	AA	AG	AA	NN	AA	AA	AA	AG	AA	AA	AA	AA	AG	AG	AG	AA	AG	AG	AG	AG	AG	AA	GG	GG	GG
AX_95681671	A/G	2	60913695	+	36	CH	NA	NA	NA	NA	AA	AA	GG	AA	AA	AA	AA	AA	AA	GG	AA	AA	AA	AA	AA	NN	AA	AA	AA	AA	AA	NN	AA	AA	AA	AA	AA	AA	AA	AA	AA	GG	AA	AA	AA	AA	GG	GG	GG
AX_94682476	T/C	2	62709468	+	36	CH	NA	NA	NA	NA	TT	TT	TC	TT	TT	TT	TT	TT	TT	NN	TT	TT	TT	TT	TT	TT	TT	TT	TT	TT	TT	TT	TT	TT	TT	TT	TT	TT	TT	TT	TT	TT	TT	TT	TT	TT	TC	TC	TC
AX_179558894	T/C	2	63335913	+	36	CH	NA	NA	NA	NA	CC	CC	CC	CC	CC	CC	CC	CC	CC	CC	CC	CC	CC	CC	CC	CC	CC	CC	CC	CC	TT	CC	CC	TT	TT	TT	TT	TT	TT	CC	TT	CC	TT	TT	TT	CC	CC	CC	CC
AX_95141404	A/G	2	63650140	+	36	CH	NA	NA	NA	NA	AA	AA	AA	AA	AA	AA	AA	AA	AA	AA	AA	AA	AA	AA	AA	AA	AA	AA	AA	AA	GG	AA	AA	GG	GG	GG	GG	GG	GG	AA	GG	AA	GG	GG	GG	AA	GG	AA	AA
AX_179477113	A/G	2	65760745	+	36	CH	NA	NA	NA	NA	GG	GG	GG	GG	GG	GG	GG	GG	GG	GG	GG	GG	GG	GG	GG	GG	GG	GG	GG	GG	NN	GG	GG	NN	AA	NN	AA	AA	AA	GG	AA	GG	AA	AA	NN	GG	AA	GG	GG
AX_94788081	A/G	2	65760745	+	36	CH	NA	NA	NA	NA	GG	GG	GG	GG	GG	GG	GG	GG	GG	GG	GG	GG	GG	GG	GG	GG	GG	GG	GG	GG	AA	GG	GG	AA	AA	AA	AA	AA	AA	GG	AA	GG	AA	AA	AA	GG	AA	GG	GG
AX_94891564	A/C	2	65775925	+	36	CH	NA	NA	NA	NA	CC	CC	CC	AA	CC	CC	CC	AA	AA	CC	CC	AA	CC	CC	AA	AA	CC	CC	AA	AA	AA	AA	CC	AA	AA	AA	AA	AC	AA	CC	AA	AA	AA	AA	AA	CC	AA	AA	CC
AX_179477070	T/C	2	65813551	+	36	CH	NA	NA	NA	NA	TT	TT	TT	TT	TT	TT	TT	TT	TT	TT	TT	TT	TT	TT	TT	TT	TT	TT	TT	TT	CC	TT	TT	CC	CC	CC	CC	CC	CC	TT	CC	TT	CC	CC	CC	TT	CC	TT	TT
AX_179475980	A/C	2	65896202	+	36	CH	NA	NA	NA	NA	CC	CC	CC	CC	CC	CC	CC	CC	CC	CC	CC	CC	CC	CC	CC	CC	CC	CC	CC	CC	AA	CC	CC	AA	AA	AA	AA	AA	AA	CC	AA	CC	AA	AA	AA	CC	AA	CC	CC
AX_94741269	A/C	2	65896202	+	36	CH	NA	NA	NA	NA	CC	CC	CC	CC	AC	CC	CC	NN	CC	CC	CC	CC	CC	AC	CC	CC	CC	CC	CC	CC	AA	CC	CC	AA	AA	AA	AA	AA	AA	CC	AA	CC	AA	AA	AA	CC	AA	CC	CC
AX_95660453	T/C	2	65896408	+	36	CH	NA	NA	NA	NA	CC	CC	CC	CC	CC	CC	CC	NN	CC	CC	CC	CC	TT	CC	CC	CC	CC	CC	CC	CC	TT	CC	CC	TT	TT	TT	TT	TT	TT	CC	TT	CC	TT	TT	TT	CC	TT	CC	CC
AX_112288918	A/G	2	65903335	+	36	CH	NA	NA	NA	NA	AA	AA	AA	AA	AA	AA	AA	AA	AA	AA	AA	AA	NN	AA	AA	AA	AA	AA	AA	AA	GG	AA	AA	GG	GG	GG	GG	GG	GG	AA	GG	AA	GG	GG	GG	AA	GG	AA	AA
AX_94954308	A/G	2	65903335	+	36	CH	NA	NA	NA	NA	AA	AA	AA	AA	AA	NN	AA	AA	AA	AA	AA	AA	AA	AA	AA	AA	NN	AA	AA	AA	GG	AA	AA	GG	GG	GG	GG	GG	GG	AA	GG	AA	GG	GG	GG	AA	GG	AA	AA
AX_179558065	T/C	2	75335096	+	36	CH	NA	NA	NA	NA	TT	TT	TT	TT	TT	TT	TT	TT	TT	TT	TT	TT	TT	TT	TT	TT	TT	TT	TT	TT	CC	TT	TT	CC	CC	CC	CC	CC	CC	TT	TT	TT	TT	CC	CC	TT	TT	TT	TT
AX_95658054	T/C	2	75335096	+	36	CH	NA	NA	NA	NA	TT	TT	TT	TT	TT	TT	TT	TT	TT	TT	TT	TT	TT	TT	TT	TT	TT	TT	TT	TT	CC	TT	TT	CC	CC	CC	CC	CC	CC	TT	NN	TT	TT	CC	CC	TT	TT	TT	TT
AX_179558890	T/C	2	76598034	+	36	CH	NA	NA	NA	NA	CC	CC	CC	CC	CC	CC	CC	CC	CC	CC	CC	CC	CC	CC	CC	CC	CC	CC	CC	CC	TT	CC	CC	TT	TT	TT	TT	TT	TT	CC	CC	CC	CC	TT	TT	CC	CC	CC	CC
AX_94861978	T/C	2	76598034	+	36	CH	NA	NA	NA	NA	CC	CC	CC	CC	CC	CC	CC	CC	CC	CC	CC	CC	CC	CC	CC	CC	CC	CC	CC	CC	NN	CC	CC	TT	TT	TT	TT	TT	TT	CC	CC	CC	CC	TT	TT	CC	CC	CC	CC
AX_95177870	T/C	2	78227907	+	36	CH	NA	NA	NA	NA	TT	TT	TT	TT	TT	TT	TT	TT	TT	TT	TT	TT	TT	TT	TT	TT	TT	TT	TT	TT	CC	TT	TT	CC	CC	CC	CC	CC	CC	TT	TT	TT	TT	CC	CC	TT	TT	TT	TT
AX_95659381	T/C	2	78227907	+	36	CH	NA	NA	NA	NA	TT	TT	TT	TT	TT	TT	TT	TT	TT	TT	TT	TT	TT	TT	TT	TT	TT	TT	TT	TT	CC	TT	TT	CC	CC	CC	CC	CC	CC	TT	TT	TT	TT	CC	CC	TT	TT	TT	TT
AX_112287545	T/G	2	80896578	+	36	CH	NA	NA	NA	NA	TT	TT	TT	TT	TT	TT	TT	TG	TT	TT	TT	TT	TT	TT	TT	TT	TT	TT	TT	TT	GG	TT	TT	GG	GG	GG	GG	GG	GG	TT	GG	TT	GG	GG	GG	TT	TT	TT	NN
AX_112286159	A/G	2	80986409	+	36	CH	NA	NA	NA	NA	GG	GG	GG	GG	GG	GG	GG	GG	GG	GG	GG	GG	GG	GG	GG	GG	GG	GG	GG	GG	AA	GG	GG	AA	AA	AA	AA	AA	AA	GG	AA	GG	AA	AA	AA	GG	GG	GG	GG
AX_95652731	A/G	2	80986409	+	36	CH	NA	NA	NA	NA	GG	GG	GG	GG	GG	GG	GG	GG	GG	GG	GG	GG	GG	GG	GG	GG	GG	GG	GG	GG	AA	GG	GG	AA	AA	AA	AA	AA	AA	GG	AA	GG	AA	AA	AA	AA	GG	GG	GG
AX_94537311	T/C	2	84413245	+	36	CH	NA	NA	NA	NA	TT	TT	TT	TT	TT	CC	CC	TT	TT	TT	CC	TT	TT	TC	TT	TT	CC	CC	CC	TT	CC	TT	CC	TC	CC	NN	CC	CC	CC	TC	CC	TT	CC	CC	CC	TT	TC	TT	CC
AX_95210815	A/C	2	85770457	+	36	CH	NA	NA	NA	NA	AC	NN	AA	AC	AA	AA	AA	AA	AA	AA	AA	AA	AA	AA	AA	AA	AA	AA	AA	AA	CC	AA	AA	CC	CC	CC	CC	CC	CC	AA	CC	AA	CC	CC	CC	AA	NN	AA	AA
AX_94915907	A/G	2	86709699	+	36	CH	NA	NA	NA	NA	GG	GG	GG	GG	GG	GG	GG	GG	GG	GG	GG	GG	GG	GG	GG	GG	GG	GG	GG	GG	AA	GG	GG	AA	AA	AA	AA	AA	AA	GG	AA	GG	AA	AA	AA	NN	GG	GG	GG
AX_179558631	T/C	2	87011667	+	36	CH	NA	NA	NA	NA	TT	TT	TT	TT	TT	TT	TT	TT	TT	TT	TT	TT	TT	TT	TT	TT	TT	TT	TT	TT	TT	TT	TT	TT	TT	TT	NN	TC	TC	TT	TC	TT	TC	TC	TC	TT	TT	TT	TT
AX_112288520	A/G	2	87289580	+	36	CH	NA	NA	NA	NA	AA	AA	AA	AA	AA	AA	AA	AA	AA	AA	AA	AA	GG	AA	AA	AA	AA	AA	AA	AA	GG	AA	AA	GG	GG	GG	GG	GG	GG	AA	GG	AA	GG	GG	GG	AA	AA	AA	AA
AX_94626335	A/G	2	90992818	+	36	CH	NA	NA	NA	NA	GG	GG	GG	GG	GG	GG	GG	GG	GG	GG	GG	GG	GG	GG	GG	GG	GG	GG	GG	GG	AA	GG	GG	AA	AA	AA	AA	AA	AA	GG	AA	GG	AA	AA	AA	GG	GG	GG	GG
AX_179388479	T/C	2	92796937	+	36	CH	NA	NA	NA	NA	CC	CC	CC	CC	CC	CC	CC	NN	CC	CC	CC	CC	NN	CC	CC	CC	CC	CC	CC	CC	TT	CC	CC	NN	TT	TT	TT	TT	TT	CC	TT	CC	TT	TT	TT	CC	TT	CC	CC
AX_95681974	T/C	2	92796937	+	36	CH	NA	NA	NA	NA	NN	CC	CC	CC	CC	CC	CC	CC	CC	CC	CC	CC	TC	CC	CC	CC	CC	CC	CC	CC	TT	CC	CC	TT	TT	TT	TT	TT	TT	CC	TT	CC	TT	TT	TT	CC	TT	CC	CC
AX_179476084	T/C	2	92797282	+	36	CH	NA	NA	NA	NA	TT	TT	TT	TT	TT	TT	TT	TT	TT	TT	TT	TT	TT	TT	TT	TT	TT	TT	TT	TT	CC	TT	TT	CC	CC	CC	CC	CC	CC	TT	CC	TT	CC	CC	CC	TT	CC	TT	TT
AX_94859416	T/C	2	92797282	+	36	CH	NA	NA	NA	NA	TT	TT	TT	TT	TT	TT	TT	TT	TT	TT	TT	TT	TT	TT	TT	TT	TT	TT	TT	TT	CC	TT	TT	CC	CC	CC	CC	CC	CC	TT	CC	TT	CC	CC	CC	TT	CC	TT	TT
AX_94572866	T/C	2	93115605	+	36	CH	NA	NA	NA	NA	TT	TT	TT	NN	TC	NN	TT	NN	TT	NN	TT	TT	TC	TT	TT	NN	NN	NN	TT	NN	CC	TT	TT	CC	CC	CC	CC	CC	CC	TT	CC	TT	CC	CC	CC	TT	TT	TT	TT
AX_94902804	T/C	2	94546105	+	36	CH	NA	NA	NA	NA	CC	CC	CC	CC	CC	CC	CC	CC	CC	CC	CC	CC	CC	CC	CC	CC	CC	CC	CC	CC	TT	CC	CC	TT	TT	TT	TT	TT	NN	CC	TT	CC	TT	TT	TT	CC	CC	CC	CC
AX_95166367	C/G	2	94975185	+	36	CH	NA	NA	NA	NA	GG	GG	GG	GG	GG	GG	GG	GG	GG	GG	GG	GG	GG	GG	GG	GG	GG	GG	GG	GG	CC	GG	GG	CC	CC	CC	CC	CC	CC	GG	CC	GG	CC	CC	CC	GG	GG	GG	GG
AX_94668789	A/G	2	96515530	+	36	CH	NA	NA	NA	NA	AA	AA	AA	AA	AA	AA	AA	AA	AA	AA	AA	AA	AA	AA	AA	AA	AA	AA	AA	AA	GG	AA	AA	GG	GG	GG	GG	GG	GG	AA	GG	AA	GG	GG	GG	AA	AA	AA	AA
AX_179476255	T/C	2	97644022	+	36	CH	NA	NA	NA	NA	CC	CC	CC	CC	CC	CC	CC	CC	CC	CC	CC	CC	CC	CC	CC	CC	CC	CC	CC	CC	TT	CC	CC	TT	TT	NN	TT	TT	TT	CC	TT	CC	TT	CC	TT	CC	CC	CC	CC
AX_112286044	A/G	2	103423686	+	36	CH	NA	NA	NA	NA	AA	AA	AA	AA	AA	AA	AA	AA	AA	AA	AA	AA	AA	NN	AA	AA	AA	AA	AA	AA	AA	AA	AA	AA	AA	AA	AG	AG	AG	AA	AG	AA	AG	AG	AG	AA	AA	AA	AA
AX_94930739	T/G	2	104098637	+	36	CH	NA	NA	NA	NA	TT	TT	TT	TT	TT	TT	TT	TT	TT	TT	TT	TT	NN	TT	TT	TT	TT	TT	TT	TT	GG	TT	TT	GG	GG	GG	GG	GG	GG	TT	GG	TT	GG	GG	GG	TT	TT	TT	TT
AX_95201485	T/G	2	104098637	+	36	CH	NA	NA	NA	NA	TT	TT	TT	TT	TT	TT	TT	TT	TT	TT	TT	TT	TG	TT	TT	TT	TT	TT	TT	TT	GG	TT	TT	GG	GG	GG	GG	GG	GG	TT	GG	TT	GG	GG	GG	TT	TT	TT	TT
AX_95022601	A/G	2	106765751	+	36	CH	NA	NA	NA	NA	GG	GG	GG	GG	GG	GG	GG	GG	GG	GG	GG	GG	GG	GG	GG	GG	GG	GG	GG	GG	AA	GG	GG	AA	AA	AA	AA	AA	AA	GG	AA	GG	AA	AA	AA	GG	GG	GG	GG
AX_179557539	A/G	2	110688933	+	36	CH	NA	NA	NA	NA	GG	GG	GG	GG	GG	GG	GG	GG	GG	GG	GG	GG	GG	GG	GG	GG	GG	GG	GG	GG	AA	GG	GG	AA	AA	AA	AA	AA	AA	GG	AA	GG	AA	AA	AA	GG	GG	GG	GG
AX_95684677	A/G	2	110688933	+	36	CH	NA	NA	NA	NA	GG	GG	GG	GG	GG	GG	GG	GG	GG	GG	GG	GG	GG	GG	GG	GG	GG	GG	GG	GG	AA	GG	GG	AA	AA	AA	AA	AA	AA	GG	AA	GG	AA	AA	AA	GG	GG	GG	GG
AX_94544160	C/G	2	115279924	+	36	CH	NA	NA	NA	NA	CC	CC	CC	CC	CC	CC	CC	CC	CC	CC	CC	CC	CC	CC	CC	CC	CC	CC	CC	CC	GG	CC	CC	GG	GG	GG	GG	GG	GG	CC	CC	CC	CC	GG	GG	CC	GG	CC	CC
AX_95166749	T/C	2	116268988	+	36	CH	NA	NA	NA	NA	TT	TT	TT	TT	TT	TT	TT	TT	TT	TT	TT	TT	TT	TT	TT	NN	TT	TT	TT	TT	CC	TT	TT	CC	CC	CC	CC	CC	CC	TT	CC	TT	CC	CC	CC	TT	CC	TT	TT
AX_112286640	A/C	2	119532757	+	36	CH	NA	NA	NA	NA	AA	AA	AA	AA	AA	AA	AA	AA	AA	AA	AA	AA	AA	AA	AA	AA	AA	AA	AA	AA	NN	AA	AA	AC	NN	AA	AC	AA	AC	AA	AC	AA	AC	AC	NN	AA	AA	AA	AA
AX_94946875	T/C	2	120888207	+	36	CH	NA	NA	NA	NA	CC	CC	CC	CC	CC	CC	CC	TC	CC	CC	CC	CC	TC	CC	CC	CC	CC	CC	CC	CC	TT	CC	CC	TT	TT	TT	TT	TT	TT	CC	TT	CC	TT	TT	TT	CC	CC	CC	CC
AX_95017297	T/C	2	122977586	+	36	CH	NA	NA	NA	NA	CC	CC	CC	CC	CC	CC	CC	NN	CC	CC	CC	CC	TT	CC	CC	CC	CC	CC	CC	CC	TT	CC	CC	TT	TT	TT	TT	TT	TT	CC	CC	CC	CC	TT	TT	CC	CC	CC	CC
AX_94420543	T/C	2	123980999	+	36	CH	NA	NA	NA	NA	CC	CC	CC	CC	CC	TT	TT	CC	TT	TT	TT	CC	CC	CC	TT	CC	CC	CC	TT	TT	CC	TT	TT	CC	CC	CC	CC	CC	CC	CC	NN	NN	NN	NN	CC	CC	TT	TT	TT
AX_94674342	A/G	2	125638810	+	36	CH	NA	NA	NA	NA	AA	AA	AA	NN	AA	AA	AA	AA	AA	NN	NN	AA	AG	AA	AA	AA	AA	AA	AA	AA	GG	AA	AA	GG	GG	GG	GG	GG	GG	AA	NN	AA	AA	AA	GG	AA	AA	AA	AA
AX_94588315	A/C	2	125850004	+	36	CH	NA	NA	NA	NA	AA	AA	AA	AA	AA	AA	AA	AA	AA	AA	AA	AA	CC	AA	AA	AA	AA	AA	AA	AA	CC	AA	AA	CC	CC	CC	CC	CC	CC	AA	AA	AA	AA	AA	CC	AA	AA	AA	AA
AX_112290228	T/G	2	125920227	+	36	CH	NA	NA	NA	NA	TT	TT	TT	TT	TT	TT	TT	TT	TT	TT	TT	TT	TT	TT	TT	TT	TT	TT	TT	TT	TT	TT	TT	TT	TT	TT	TG	TG	TG	TT	TG	TT	TG	TG	TG	TT	TT	TT	TT
AX_94688419	A/G	2	129512520	+	36	CH	NA	NA	NA	NA	AA	AG	AA	AA	AA	AA	AA	NN	AA	AA	AA	AA	AA	AA	AA	AA	AA	AA	AA	AA	GG	AA	AA	GG	GG	GG	GG	GG	GG	AA	GG	AA	GG	GG	GG	AA	AA	AA	AA
AX_95633899	A/C	2	130730771	+	36	CH	NA	NA	NA	NA	CC	CC	CC	NN	NN	CC	CC	NN	CC	CC	CC	CC	AA	CC	CC	AA	CC	CC	CC	CC	CC	CC	CC	CC	CC	CC	AA	AA	AA	CC	AA	CC	AA	AA	AA	CC	CC	CC	CC
AX_86179134	A/G	2	133386254	+	36	CH	NA	NA	NA	NA	AA	AA	AA	AA	AA	AA	AA	AA	AA	AA	AA	AA	AA	AA	AA	AA	AA	AA	AA	AA	GG	AA	AA	GG	GG	GG	GG	GG	GG	AA	GG	AA	GG	GG	GG	AA	AA	AA	AA
AX_86179135	A/G	2	133386254	+	36	CH	NA	NA	NA	NA	AA	AA	AA	AG	AG	AA	AA	AA	AA	AA	AA	AA	AA	AA	AA	NN	AA	AA	AA	AA	GG	AA	AA	GG	GG	GG	GG	GG	GG	AA	GG	AA	GG	GG	GG	AA	AA	AA	AA
AX_95635059	A/C	2	133459060	+	36	CH	NA	NA	NA	NA	AA	NN	AA	AA	AA	AA	AA	AA	AA	AA	AA	AA	AA	AA	AA	AA	AA	AA	AA	AA	AC	AA	AA	AC	NN	NN	CC	CC	CC	AA	CC	AA	CC	NN	CC	AA	AA	AA	AA
AX_94548073	A/C	2	135938256	+	36	CH	NA	NA	NA	NA	CC	CC	CC	CC	CC	CC	CC	CC	CC	CC	CC	CC	NN	CC	CC	CC	CC	CC	CC	CC	AA	CC	CC	AA	NN	AA	AA	AA	AA	CC	AA	CC	AA	AA	AA	CC	CC	CC	CC
AX_94764152	C/G	2	136651150	+	36	CH	NA	NA	NA	NA	CC	CC	CC	CC	CC	CC	CC	CC	CC	CC	CC	CC	NN	CC	CC	CC	CC	CC	CC	CC	GG	CC	CC	GG	GG	GG	GG	GG	GG	CC	GG	CC	GG	GG	GG	CC	CC	CC	CC
AX_95004680	T/C	2	136823802	+	36	CH	NA	NA	NA	NA	CC	CC	CC	CC	CC	CC	CC	NN	CC	CC	CC	CC	CC	CC	CC	CC	CC	CC	CC	CC	TT	CC	CC	TT	TT	TT	TT	TT	TT	CC	TT	CC	TT	TT	TT	CC	CC	CC	CC
AX_179559897	A/G	2	138009617	+	36	CH	NA	NA	NA	NA	GG	GG	GG	GG	GG	GG	GG	GG	GG	GG	GG	GG	NN	GG	GG	GG	GG	GG	GG	GG	AA	GG	GG	AA	AA	AA	AA	AA	AA	GG	AA	GG	AA	AA	AA	GG	GG	GG	GG
AX_94766574	A/G	2	138009617	+	36	CH	NA	NA	NA	NA	GG	GG	GG	GG	GG	GG	GG	GG	GG	GG	GG	GG	AA	GG	GG	GG	GG	GG	GG	GG	AA	GG	GG	AA	AA	AA	AA	AA	AA	GG	AA	GG	AA	AA	AA	GG	GG	GG	GG
AX_94747829	T/C	2	142887395	+	36	CH	NA	NA	NA	NA	TT	TT	TT	TT	TT	TT	TT	TT	TC	TT	TT	TT	TT	TT	TT	TT	TT	TT	TT	TT	TT	TT	TT	TT	TT	TT	TC	TC	TC	TC	TC	TT	TC	TC	TC	NN	TT	TT	TT
AX_95685096	A/G	2	147756437	+	36	CH	NA	NA	NA	NA	GG	AG	GG	GG	GG	GG	GG	GG	GG	AG	GG	GG	NN	GG	GG	GG	GG	GG	AA	NN	GG	NN	GG	GG	GG	GG	GG	GG	GG	GG	GG	GG	AA	GG	GG	GG	AA	AA	AG
AX_109493794	A/G	2	148700450	+	36	CH	NA	NA	NA	NA	AA	AA	AA	AA	AA	AA	AA	AA	AA	AA	AA	AA	AA	AA	AA	AA	AA	AA	AA	AA	GG	GG	AA	GG	GG	GG	AA	AA	AA	AA	GG	AA	AA	AA	AA	AA	AA	AA	AA
AX_110107281	T/C	2	149077258	+	36	CH	NA	NA	NA	NA	TT	TT	TT	TT	TT	TT	TT	TT	TT	TT	TT	TT	TT	TT	TT	TT	TT	TT	TT	TT	TC	TC	TT	TC	TC	TC	TT	TT	TT	TT	TC	TT	TT	TT	TT	TT	TT	TT	TT
AX_94446031	T/C	2	149077258	+	36	CH	NA	NA	NA	NA	TT	TT	TT	TT	TT	TT	TT	TT	TT	TT	TT	TT	TT	TT	TT	TT	TT	TT	TT	TT	TC	TC	TT	TC	TC	TC	TT	TT	TT	TT	TC	TT	TT	TT	TT	TT	TT	TT	TT
AX_94809873	A/C	2	149601448	+	36	CH	NA	NA	NA	NA	AA	AA	AA	AA	AA	AA	AA	AA	AA	AA	AA	AA	AA	AA	AA	AA	AA	AA	AA	AA	AC	AA	AA	CC	NN	CC	CC	CC	CC	AA	CC	AA	CC	CC	CC	AA	AA	AA	NN
AX_94544049	A/C	2	151470274	+	36	CH	NA	NA	NA	NA	AA	AA	AA	AA	AA	AA	AA	AA	AA	AA	AA	AA	AA	AA	AA	AA	AA	AA	AA	AA	CC	AA	AA	CC	CC	CC	CC	CC	CC	AA	CC	AA	CC	NN	CC	AA	AA	AA	AA
AX_112287115	A/G	2	156901991	+	36	CH	NA	NA	NA	NA	AA	AA	AA	AA	AA	AA	AA	NN	AA	AA	AA	AA	NN	AA	AA	AA	AA	AA	AA	AA	GG	AA	AA	GG	GG	GG	GG	GG	GG	AA	GG	AA	GG	GG	GG	AA	AA	AA	AA
AX_89457882	A/G	2	156901991	+	36	CH	NA	NA	NA	NA	AA	AA	AA	AA	AA	AA	AA	AG	AA	AA	AA	AA	AG	AA	AA	AA	AA	AA	AA	AA	GG	AA	AA	GG	GG	GG	GG	GG	GG	AA	GG	AA	GG	GG	GG	AA	AA	AA	AA
AX_95653545	T/G	2	160351786	+	36	CH	NA	NA	NA	NA	TT	TT	TT	TT	TT	NN	TT	TT	TT	TT	TT	TT	TT	TT	TT	TT	TT	TT	TT	TT	GG	TT	TT	GG	GG	GG	GG	GG	GG	TT	NN	TT	GG	GG	GG	TT	TT	TT	TT
AX_95194421	A/G	2	164106575	+	36	CH	NA	NA	NA	NA	AA	AA	AA	AA	AA	AA	AA	AA	AA	AA	AA	AA	NN	AA	AA	AA	AA	AA	AA	AA	GG	GG	AA	GG	GG	GG	GG	GG	GG	NN	GG	AA	GG	GG	GG	AA	GG	GG	AA
AX_94738262	T/C	2	183871259	+	36	CH	NA	NA	NA	NA	TT	TT	TT	TC	NN	TT	TT	TT	TT	NN	TT	TT	NN	TT	TT	TT	TT	TT	TT	TT	CC	TT	TT	CC	CC	CC	CC	NN	CC	TT	CC	TT	CC	CC	CC	TT	TT	TT	TT
AX_109948036	C/G	2	205483704	+	36	CH	NA	NA	NA	NA	GG	GG	GG	GG	GG	GG	GG	GG	GG	GG	GG	GG	GG	GG	GG	GG	GG	GG	GG	GG	CC	CC	GG	CC	CC	CC	CG	CG	CG	GG	CC	GG	CG	CG	CG	GG	GG	GG	GG
AX_179561897	A/G	2	206199040	+	36	CH	NA	NA	NA	NA	AA	AA	AA	AA	AA	AA	AA	AA	AA	AA	AA	AA	AA	AA	AA	AA	AA	AA	AA	AA	AG	AG	AA	AG	AG	NN	AA	AA	AA	AA	AG	AA	AA	AA	AA	AA	AA	AA	AA
AX_94504883	T/C	2	207221572	+	36	CH	NA	NA	NA	NA	CC	CC	CC	CC	CC	CC	CC	CC	CC	CC	CC	CC	CC	CC	CC	CC	CC	NN	CC	CC	TT	TT	CC	TT	TT	TT	TT	TT	TT	CC	TT	CC	TT	TT	TT	CC	CC	CC	CC
AX_89343693	A/G	2	209559121	+	36	CH	NA	NA	NA	NA	AA	AA	AA	GG	GG	AA	AA	GG	GG	AA	GG	GG	GG	AA	GG	GG	AA	AA	GG	AA	AA	AA	AA	AA	AA	AA	GG	GG	GG	AA	AA	GG	GG	AA	GG	NN	AA	AA	AA
AX_95653365	A/G	2	209559121	+	36	CH	NA	NA	NA	NA	AA	AA	AA	GG	GG	AA	AA	GG	GG	AA	GG	GG	GG	AA	GG	GG	AA	AA	GG	AA	AA	AA	AA	AA	AA	AA	GG	GG	GG	AA	AA	GG	GG	AA	GG	AA	AA	AA	AA
AX_179559611	T/C	2	209571918	+	36	CH	NA	NA	NA	NA	TT	TT	CC	TT	TT	TT	TT	TT	TT	TT	TT	TT	TT	TT	TT	TT	TT	TT	TT	TT	CC	CC	TT	CC	CC	CC	TT	TT	TT	TT	CC	TT	TT	CC	TT	CC	CC	CC	CC
AX_95659032	T/C	2	209571918	+	36	CH	NA	NA	NA	NA	TT	TT	CC	TT	TT	TT	TT	TT	TT	TT	TT	TT	TT	TT	TT	TT	TT	TT	TT	TT	CC	CC	TT	CC	CC	CC	TT	TT	TT	TT	CC	TT	TT	CC	TT	CC	CC	CC	CC
AX_179561723	T/C	2	212353422	+	36	CH	NA	NA	NA	NA	TT	TT	TT	TT	TT	TT	TT	TT	TT	TT	TT	TT	TT	TT	TT	TT	TT	TT	TT	TT	CC	CC	TT	CC	CC	CC	TC	TC	TC	TT	CC	TT	TC	TC	TC	TT	TT	TT	TT
AX_94617222	T/C	2	212353422	+	36	CH	NA	NA	NA	NA	TT	TT	TT	TT	TT	TT	TT	TT	TT	TT	TT	TT	TT	TT	TT	TT	TT	TT	TT	TT	CC	CC	TT	CC	CC	CC	TC	TC	TC	TT	CC	TT	TC	TC	TC	TT	TT	TT	TT
AX_112290554	T/C	2	214066189	+	36	CH	NA	NA	NA	NA	CC	CC	CC	CC	CC	CC	CC	CC	CC	CC	CC	CC	CC	CC	CC	CC	CC	CC	CC	CC	TT	TT	CC	TT	TT	TT	CC	CC	CC	CC	TC	CC	CC	CC	CC	CC	CC	CC	CC
AX_112286753	T/C	2	215142721	+	36	CH	NA	NA	NA	NA	TT	TT	TT	TT	TT	TT	TT	TT	TT	TT	TT	TT	TT	TT	TT	TC	TT	TT	TT	TT	CC	CC	TT	CC	CC	CC	TT	TT	TT	TT	CC	TT	TT	TT	TT	TT	TT	TT	TT
AX_94486989	T/C	2	215142721	+	36	CH	NA	NA	NA	NA	TT	TT	TT	TT	TT	TT	TT	TT	TT	TT	TT	TT	TT	TT	TT	TT	TT	TT	TT	TT	CC	CC	TT	CC	CC	CC	TT	TT	TT	TT	CC	TT	TT	TT	TT	TT	TT	TT	TT
AX_110532902	T/C	2	215143324	+	36	CH	NA	NA	NA	NA	CC	CC	CC	CC	CC	CC	CC	CC	CC	CC	CC	CC	CC	CC	CC	CC	CC	CC	CC	CC	TT	TT	CC	TT	TT	TT	CC	CC	CC	CC	NN	CC	CC	CC	CC	CC	CC	CC	CC
AX_179561018	T/C	2	215143324	+	36	CH	NA	NA	NA	NA	CC	CC	CC	CC	CC	CC	CC	CC	CC	CC	CC	CC	CC	CC	CC	CC	CC	CC	CC	CC	TT	TT	CC	TT	TT	TT	CC	CC	CC	CC	NN	CC	CC	CC	CC	CC	CC	CC	CC
AX_112286049	T/C	2	220524897	+	36	CH	NA	NA	NA	NA	TT	TT	TT	CC	CC	TT	TT	NN	CC	TT	CC	CC	CC	TT	CC	TC	TT	TT	CC	TT	CC	CC	TT	CC	CC	CC	TT	TT	TT	TT	TC	TC	TT	TT	TT	TT	CC	TT	TT
AX_179559465	T/C	2	220524897	+	36	CH	NA	NA	NA	NA	TT	TT	TT	CC	CC	TT	TT	CC	CC	TT	CC	CC	CC	TT	CC	TC	TT	TT	CC	TT	CC	CC	TT	CC	CC	CC	TT	TT	TT	TT	TC	TC	TT	TT	TT	TT	CC	TT	TT
AX_179560435	T/C	2	220526509	+	36	CH	NA	NA	NA	NA	TT	TT	TT	CC	CC	TT	TT	CC	CC	TT	CC	CC	CC	TT	CC	TT	TT	TT	CC	TT	CC	CC	TT	CC	CC	CC	TT	TT	TT	TT	CC	TT	TT	TT	TT	TT	CC	TT	TT
AX_179476062	A/G	2	220877242	+	36	CH	NA	NA	NA	NA	AG	AG	AG	AA	AA	AG	AG	AA	AA	AG	AA	AA	AA	AG	AA	AA	AG	AG	AA	AG	AA	AA	AG	AA	AA	AA	GG	GG	GG	AG	AG	AA	GG	GG	GG	AG	AA	AG	AG
AX_94702514	T/C	2	221485824	+	36	CH	NA	NA	NA	NA	TT	TT	TT	TT	TT	TT	TT	TT	TT	TT	TT	TT	TT	TT	TT	TT	TT	TT	TT	NN	CC	TT	TT	CC	CC	CC	CC	CC	CC	TT	CC	TT	CC	CC	CC	TT	CC	TT	TT
AX_109339099	A/G	2	221725069	+	36	CH	NA	NA	NA	NA	GG	GG	GG	AA	AA	GG	GG	AA	AA	GG	AA	AA	AA	GG	AA	AG	GG	GG	AA	GG	AA	AA	GG	AA	AA	AA	GG	GG	GG	GG	AA	AG	GG	GG	GG	GG	AA	GG	GG
AX_179558175	A/G	2	221725069	+	36	CH	NA	NA	NA	NA	GG	GG	GG	AA	AA	GG	GG	AA	AA	GG	AA	AA	AA	GG	AA	AG	GG	GG	AA	GG	AA	AA	GG	AA	AA	AA	GG	GG	GG	GG	AG	AG	GG	GG	GG	GG	AA	GG	GG
AX_179560075	T/C	2	228186995	+	36	CH	NA	NA	NA	NA	TT	TT	TT	CC	CC	TT	TT	CC	CC	TT	CC	CC	CC	TT	CC	CC	TT	TT	CC	TT	TT	TT	TT	TT	TT	TT	CC	CC	CC	TT	TT	CC	CC	TT	CC	TT	CC	TT	TT
[truncated: 21,335 more rows]
[truncated: 87 more columns]
